# Supplementary material for: CRISPRpred(SEQ): a sequence-based method for sgRNA on target activity prediction using traditional machine learning
Source: BMC Bioinformatics. 2020 Jun 1;21:223. doi: 10.1186/s12859-020-3531-9 (PMC7268231; doi:10.1186/s12859-020-3531-9)
Supplement: Supplementary file 2 — Additional file 2 This file contains the DeepCRISPR data for cell HEK293. [file 12859_2020_3531_MOESM2_ESM.csv]

sgRNA	label
GGCTGCTTTACCCGCTGTGGGGG	1
TCCGGGTTGGCCTTCCACTGGGG	1
CAGCATCCTTCGGAAAGCTCTGG	1
CGGTAGAAGCAGGTAGTCTGGGG	1
CATCCCGCTGCCCCAGTGGAAGG	1
GATCAGGGCGCGGTAGAAGCAGG	1
TCTTGTCCAGAGCTTTCCGAAGG	1
AACCGCCAAGGCCGATGCAGAGG	0
AGGCTGCTTTACCCGCTGTGGGG	1
AGGACCGAGTAGTCATCCTGGGG	1
ACAATGACTCGGAGCCACCCCGG	1
TCTGAGCCACATTGAGGGGAGGG	1
CTGAGCCACATTGAGGGGAGGGG	1
GAAAGCTCTGGACAAGATCGCGG	1
GCAGGTAGTCTGGGGATACAGGG	1
CTGTGGGGGCGCATGGATCAGGG	1
CAGGACCGAGTAGTCATCCTGGG	1
AGCCTCTGCATCGGCCTTGGCGG	0
CCAGAAGGAGCAGCTCGTGCTGG	1
CAACCCGGAGACGGACCCTGAGG	0
TCAGCTGATCAAACAAACCCAGG	1
CCAGGCTTCCCGATCCACAGGGG	1
GGATGACACGGCGCCGGCTCAGG	0
AGTCTCTGTTGGAAGAGAGGCGG	1
TGTGGCTCAGAGATACGTGGTGG	1
GGAATAGCCATCTGCATAGGAGG	1
AGCAGGTAGTCTGGGGATACAGG	1
TTGGCCTTCCACTGGGGCAGCGG	1
CTCTGAGCCACATTGAGGGGAGG	0
TCCCCGCCCTCAGCATCCTTCGG	1
AGGGGAATAGCCATCTGCATAGG	1
ACTGGGGCAGCGGGATGACACGG	1
GTGTCATCCCGCTGCCCCAGTGG	1
CCACTGCTCGTCCCCATCCACGG	1
GATGACACGGCGCCGGCTCAGGG	1
GTGGAAGGCCAACCCGGAGACGG	0
CTCCGAGTCATTGTAGAGACCGG	0
ACAGGACCGAGTAGTCATCCTGG	1
CTTCCCGATCCACAGGGGCAGGG	0
TCCTTCTGGAACAAGGCCTCAGG	1
TGATCCATGCGCCCCCACAGCGG	1
TATTACCGGACAAAGCTGCGTGG	1
AGAGGCCACGCAGCTTTGTCCGG	0
TGGCCTCTACACAACCGCCAAGG	1
GTATCTCTGAGCCACATTGAGGG	1
TGACCCTGCCCCTGTGGATCGGG	0
CCTTCTGGAACAAGGCCTCAGGG	0
ACATCCAGAAGACCCATGAGCGG	1
ACCAGGCTTCCCGATCCACAGGG	1
AAGTTCTGCAATGCGGGAATCGG	0
TTACCCGCTGTGGGGGCGCATGG	1
GATCCATGCGCCCCCACAGCGGG	0
TGGCCTTCCACTGGGGCAGCGGG	0
CTCCGGGTTGGCCTTCCACTGGG	1
TGTGAGAAGTTCTGCAATGCGGG	0
CCCTGCCTCAGGAGACTACGTGG	1
CCGTGGATGGGGACGAGCAGTGG	1
TCTCTGTCTGCATCCGCTCATGG	0
AGGCCTCAGGGTCCGTCTCCGGG	0
CTCAGGGTCCGTCTCCGGGTTGG	0
GTAGATGACATCGATGAAGAAGG	1
GCAGCGGGATGACACGGCGCCGG	1
CCTTACAGGAAGAGCGTTCGCGG	1
GGGGCGCATGGATCAGGGCGCGG	1
TCTCCGGGTTGGCCTTCCACTGG	0
TGGGGACGAGCAGTGGATCCTGG	1
CGGCCTTGGCGGTTGTGTAGAGG	1
GGTTGGTGTCACTCACTTGTTGG	1
AAGGCCTCAGGGTCCGTCTCCGG	0
TGCCGGTCTCTACAATGACTCGG	1
TCAAGTCTCTGTTGGAAGAGAGG	1
TGCGGGAATCGGCAGACACGAGG	1
CTGTGAGAAGTTCTGCAATGCGG	1
GCTTCCCGATCCACAGGGGCAGG	1
GCGGTAGAAGCAGGTAGTCTGGG	1
CACCAGGCTTCCCGATCCACAGG	1
ATTGTAGAGACCGGCAATCTTGG	1
CCGGCTCAGGGTGTGTCTCCTGG	0
CGAGCAGTGGATCCTGGCCGAGG	1
GCTGTGGGGGCGCATGGATCAGG	1
GCGGGAATCGGCAGACACGAGGG	1
GGGTTTGTTTGATCAGCTGATGG	1
CTGCAGTTTCTCCCTATTACCGG	1
GCCCCAGTGGAAGGCCAACCCGG	1
CTGTTGGAAGAGAGGCGGATTGG	1
CGGCTCAGGGTGTGTCTCCTGGG	1
CGCGGAAATCAAGTCTCTGTTGG	1
GATCCACAGGGGCAGGGTCATGG	1
CGCAGCTTTGTCCGGTAATAGGG	1
TATCTCTGAGCCACATTGAGGGG	1
ACGCAGCTTTGTCCGGTAATAGG	1
GAGATACGTGGTGGCTTGTAAGG	1
CAATGTGGCTCAGAGATACGTGG	1
CGTATCTCTGAGCCACATTGAGG	1
CTCTGTCTGCATCCGCTCATGGG	1
CCCACAGCGGCCAAGATTGCCGG	1
CCAGCACGAGCTGCTCCTTCTGG	1
CCCTGAGGCCTTGTTCCAGAAGG	1
GCATCCGCTCATGGGTCTTCTGG	1
CGCGGTAGAAGCAGGTAGTCTGG	1
CCCCTGTGGATCGGGAAGCCTGG	1
CGAGGAGAGACTCACCGGAAAGG	1
GAGCATCTCAAACACAACGATGG	1
TGAGAGGTATTCAGGAGACCTGG	1
CAATTGTAAAGGTGGTTGAAAGG	1
TTTCCTCCACAGACTGAATGTGG	1
TTAGGTAACTCAGCAGTTGAAGG	1
TTTAACTGGTCCATAAAATGTGG	0
ACAGTCCGGGTGCTCACGACAGG	1
GCACTGCCTTGACAAATCAACGG	0
GGGTGCTCACGACAGGATATTGG	1
GCCCTACAGTCCCTCGCCTGTGG	1
AGAGCATTAATATGGTCATCTGG	0
AAGCATGTCTTGGTGCTGGTGGG	1
GAGCTGTCGACCACTGTGTTTGG	0
GGTGTATTAGGGATCATCTACGG	0
GGATCTGAAGTTGGTGTTGGAGG	0
AGCTGAAAAAGGGAGTCAAAGGG	0
CTTTGGTGTGGCTGACTGAGTGG	1
TAGAGACATACTAATGTACATGG	0
TTGGATATTACAGATGACCATGG	0
AAGTAACTGGCTCTAATACACGG	0
GTTATTAAGAAACGTATTGAAGG	0
ACCACAGGCGAGGGACTGTAGGG	0
AGAGACTCACCGGAAAGGCCCGG	0
TGAGCAAAGGCACGGGCAGCCGG	0
TAATATGGTCATCTGGAAAGTGG	0
ACACAACGATGGATGAATTCAGG	0
AGATAGAAGCTGCTATAGTGCGG	0
GCAGCACAATGTTCTAGTAGCGG	0
TGTACGTTATGGGTGTATTAGGG	0
TTCTACTTAGCCAAACACAGTGG	0
GCTCACACTCCAGCATCATATGG	0
CTTACCTGGATATAGTCAACAGG	0
CTCTAACAAGCTCTCTTTCAGGG	0
AGTTCCTATTTGAGGGAGCAAGG	0
AAAGCTCTTGTTTCTGAAGAAGG	0
TAGTAGAAATGGAGAATTCTGGG	0
TCTCTTTAAACAAACTATTGCGG	0
TGGGATGTTGCACTTTGGTGTGG	0
GTGGTGTTGATCTTACAGTCCGG	0
CCTGTGGTAAACCAACACAGCGG	0
GGTCATTGTTGAATGATTCCAGG	0
TAGGTTCGATCGCTTCCTCCTGG	0
CTGCAGAACCCATATGATGCTGG	0
GCTGAAAAAGGGAGTCAAAGGGG	0
GCTGGTGGGATGTTGCACTTTGG	0
CAGTTCACGTCAAAACTGGAAGG	0
TACCACAGGCGAGGGACTGTAGG	0
AATATCTCAAAAGCATGTCTTGG	0
AGTGTATGAGTTCCTATTTGAGG	0
TGAATTCAGGCAACATCTACAGG	0
ATATTTGGCACGAACACCTGAGG	0
CAAAGGCACGGGCAGCCGGAAGG	0
TTTGGTGTGGCTGACTGAGTGGG	0
GACCACTGTTATTCTTACGCTGG	0
CTATAGAAATGCATATACAATGG	0
AATATCCTGTCGTGAGCACCCGG	1
TCCGCATCTTGGTGTCCTTCCGG	0
AACGGAAGAACCAATTGTAAAGG	0
ATAACTTGTACATGCAACCAAGG	1
TACAAAAGAACCCAAATCAAAGG	0
TTTGTAAGAACCCGCTGTGTTGG	0
AAGGTGAATCCGACCCAGAGAGG	0
GGAAAGGAGAAGTCGTAGACAGG	0
CATGGAGAAAAGCTCTACACTGG	0
GAATCCTGTTGACTATATCCAGG	0
GTTCTTCCGTTGATTTGTCAAGG	0
TTGAAAAATGGAAAGACAGAAGG	0
GGAAGAACCAATTGTAAAGGTGG	0
AATTGTAAAGGTGGTTGAAAGGG	0
TGTTGGTTTACCACAGGCGAGGG	0
ATTATTAAAGAGCATTAATATGG	0
TGGTGTTGATCTTACAGTCCGGG	0
TACCTTATTTATGAGATGTTCGG	0
GCTTATTGGATCTGAAGAGTAGG	0
GAATGATCATCAAACAGCTATGG	0
GACCTAAAATCATTAACATCTGG	0
ATCCAGCGTAAGAATAACAGTGG	0
AAAGGCCCGGATCCGCATCTTGG	0
TGGGTCGGATTCACCTTGTTTGG	0
AACAATATTGGATAAAGCAATGG	1
CCGCTGTGTTGGTTTACCACAGG	0
TTTACCTTGCTCCCTCAAATAGG	0
TACCGAACATCTCATAAATAAGG	1
GATGGATCTGAAGTTGGTGTTGG	1
CAATAGTTTGTTTAAAGAGACGG	0
CAGGAAGATGGATCTGAAGTTGG	1
GTGTATGAGTTCCTATTTGAGGG	0
GCACAATGTTCTAGTAGCGGAGG	0
ATTCAGGAGACCTGGAGTTGAGG	0
CTGTGGTAAACCAACACAGCGGG	1
TGGATATGATTGCAAGAGAGCGG	1
GTATGTACAACAAAATAATGTGG	0
GTTGGAGGTGCACAAGTAACTGG	0
GCCGGAAGGACACCAAGATGCGG	0
ATGATTGCAAGAGAGCGGAAAGG	0
TAGAGAAAAATACACATTTGAGG	1
CATTGTTGAATGATTCCAGGAGG	0
GTGTTGGTTTACCACAGGCGAGG	0
AGGCAACATCTACAGGCAACTGG	0
GAGATCAAGTTGTACGTTATGGG	1
AGGACACCAAGATGCGGATCCGG	1
GTGGAGAACGTCTACAATTTGGG	0
ACGTTATTATAAACAACACTTGG	0
ATTATAAACAACACTTGGCAAGG	1
ACAAGAAGTAGAAACAATATTGG	1
AAAGCATGTCTTGGTGCTGGTGG	1
CATGAAGACTATAGTAGAAATGG	1
ATTGATGATAAGCTGAAAAAGGG	1
CACAGAGTCAAGATTCAAACAGG	1
TCAAAAGCATGTCTTGGTGCTGG	1
CTTGTTTCTGAAGAAGGAGAAGG	1
GTCGAATCTGAGCAAAGGCACGG	1
ATGTCAGTTCACGTCAAAACTGG	1
CTCACACTCCAGCATCATATGGG	1
GGACACCAAGATGCGGATCCGGG	1
AAGCTGAAAAAGGGAGTCAAAGG	1
AAAACTGGAAGGAATGTTTAGGG	1
AAAATATGTAAACAGCATTTGGG	1
GATGCGGATCCGGGCCTTTCCGG	1
GTGTATACTTTGCGATCCTCAGG	1
GCCTTTGCTCAGATTCGACATGG	1
CGAGATCAAGTTGTACGTTATGG	1
ATAGTAGAAATGGAGAATTCTGG	1
TCGAATCTGAGCAAAGGCACGGG	1
CAAAACTGGAAGGAATGTTTAGG	1
CTAGTACATATGTTGAAAAATGG	1
TACTATAGTCTTCATGTGCTTGG	1
ACTTATTGAGAGAGAATATTTGG	1
AATCTTGACTCTGTGTAGTTTGG	1
TCATCTACGGCAAACTCTATTGG	1
ACCATGTCGAATCTGAGCAAAGG	1
GCTCTAACAAGCTCTCTTTCAGG	1
AAACATGATATCTAAGTTAAAGG	1
ATAAATAATGAGAGGTATTCAGG	1
TTCTTAATAACAACTGGACTTGG	1
CTCTTTAAACAAACTATTGCGGG	1
TATTGATGATAAGCTGAAAAAGG	1
TGTGGAGAACGTCTACAATTTGG	1
CTTTCAACCACCTTTACAATTGG	1
ATACGTTTCTTAATAACAACTGG	1
TTTCTTGCATAAACCTAAAAAGG	1
TTGTACGTTATGGGTGTATTAGG	1
TCTGCAGACATTTCCAAAAAAGG	1
TTCAAACGCTAAATCAAGCTTGG	1
TTATTTAGTCGTGTGCCAAATGG	1
GACCCGCAGCCCTGGCGTCGTGG	0
CGAGATGTGATGAAGGAGATGGG	0
GCCCTCTGTGTGCTCAAGGGGGG	0
CTCATGGACTAATTATGGACAGG	0
GTTATGGCGACCCGCAGCCCTGG	0
AATAAATCAAGGTCATAACCTGG	0
CAGGCAGTATAATCCAAAGATGG	0
GTATAATCCAAAGATGGTCAAGG	0
CTAGAATGACCAGTCAACAGGGG	0
TAGCCCTCTGTGTGCTCAAGGGG	0
AGCTGCTCACCACGACGCCAGGG	0
GCCCCCCTTGAGCACACAGAGGG	0
CACAGAGGGCTACAATGTGATGG	0
AGCCCCCCTTGAGCACACAGAGG	0
ATTATGCTGAGGATTTGGAAAGG	0
TCACCACGACGCCAGGGCTGCGG	0
TGGATTATACTGCCTGACCAAGG	0
GAAAGGGTGTTTATTCCTCATGG	0
CTTATATCCAACACTTCGTGGGG	0
TCGAGATGTGATGAAGGAGATGG	0
TCTCTCAACTTTAACTGGAAAGG	0
CTTCTAGAATGTCTTGATTGTGG	0
GGGGACATAAAAGTAATTGGTGG	0
ACTAGAATGACCAGTCAACAGGG	0
AGCCCTCTGTGTGCTCAAGGGGG	0
GTAGCCCTCTGTGTGCTCAAGGG	0
TCTTGCTCGAGATGTGATGAAGG	1
AGGGCTGCGGGTCGCCATAACGG	1
CAGATTAGTGATGATGAACCAGG	1
AAAATCTACAGTCATAGGAATGG	1
GAAGTATTCATTATAGTCAAGGG	1
GTGCTTTGATGTAATCCAGCAGG	1
AGACTTTGCTTTCCTTGGTCAGG	1
CACCACGACGCCAGGGCTGCGGG	1
CTGTCCATAATTAGTCCATGAGG	1
AACTAGAATGACCAGTCAACAGG	1
GATGTGATGAAGGAGATGGGAGG	1
GAGCTGCTCACCACGACGCCAGG	1
GCTTATATCCAACACTTCGTGGG	1
AAAGTAATTCACTTACAGTCTGG	1
TTATGCTGAGGATTTGGAAAGGG	1
TGAAAGGATATAATTGACACTGG	1
AAAAGGACCCCACGAAGTGTTGG	1
CAAAGATGGTCAAGGTCGCAAGG	1
AAATCCTCAGCATAATGATTAGG	1
TATTCCTCATGGACTAATTATGG	1
TGAAGTATTCATTATAGTCAAGG	1
TGACTATAATGAATACTTCAGGG	1
AATGCAGACTTTGCTTTCCTTGG	1
CATACCTAATCATTATGCTGAGG	1
ACAGGGGACATAAAAGTAATTGG	1
CTTGCGACCTTGACCATCTTTGG	1
ATTCCAGACAAGTTTGTTGTAGG	1
GATGATCTCTCAACTTTAACTGG	1
TTGACTATAATGAATACTTCAGG	1
TATCCTACAACAAACTTGTCTGG	1
TAATCATTATGCTGAGGATTTGG	1
GGCTTATATCCAACACTTCGTGG	1
TTAACAGCTTGCTGGTGAAAAGG	1
CTGATAAAATCTACAGTCATAGG	1
TGTAGCCCTCTGTGTGCTCAAGG	1
GTTTGTGTCATTAGTGAAACTGG	1
TAAATTCTTTGCTGACCTGCTGG	1
TCACTGAGTGCAGAATGGCTAGG	1
ACACTGCCGAGCGATGAGGATGG	1
GGAAGGTGAAACTGACCTGTTGG	1
CCCGCCTAGTACCTACCTGTAGG	1
TGAAAAGGTGAAGGAGGATGCGG	1
TGTGCATCGTGGCTGTCCTGCGG	1
AGATGGCACAGGTCTTTGAGGGG	1
AGCATTAAGGAGTGAAGGGATGG	1
AGTCTGCATACCTGTCCCGCCGG	1
CCTGAGCCGTGACCTGGTGTTGG	1
GTGTCTTGAAAAGGTGAAGGAGG	1
GGTGTTGGTCATAATGTGAAAGG	1
CTCAGCTGTATCCTACAGGTAGG	1
TGGTCGGCATCGTGCTATGGTGG	1
TGAACAGGACTCTGAGCCAGGGG	1
AAGACTGGCGCATGGTCCACTGG	1
GCAAACACTGCCGAGCGATGAGG	1
TTGTTGCCATCCTCATCGCTCGG	1
GCGGTGTCTTGAAAAGGTGAAGG	1
GCAAGTCACTGAGTGCAGAATGG	1
TGGCATGGGCAGGTTGGACGGGG	1
TACAGAAGTAGGCAAGCCGGCGG	1
TGCTGAGTGAATATTCCATGAGG	1
CTGTTGGAAAACCTCGATTGTGG	1
GCTTCTTCATGCAGGCTGTGTGG	1
ATAAAGCGCATTCTCCAGGTAGG	1
AGCCGGTCAGCTCTGCACACAGG	1
AGCCAGGCAGCCCGCATCACAGG	1
CCATGAGTGCAACCAGCGGTTGG	1
GCATTGGTAAGCGCACAGGACGG	1
TCAGCTGCAAGCGTTCTGGTCGG	1
TCTGGCATGGGCAGGTTGGACGG	1
GCAGGACAGCCACGATGCACAGG	1
AGTATGAAGTACCCGTCCAATGG	1
AAGGTGAAGGAGGATGCGGCAGG	1
GTGGCGTACTGCACGTGTCGTGG	1
AATACACAGTGCCTGTGATGCGG	1
TAGCCTGTGCCTGTGCATCGTGG	1
CAGACATACCTGCTGAGTGAAGG	1
TATCACAGAACTTGGACCAGTGG	1
GTGTACAGAAGTAGGCAAGCCGG	1
ATTGTTAGAGGAGCAGCACAAGG	1
CCAGAGCACAAGGAGGCTGAAGG	1
TTCACATTATGACCAACACCAGG	1
GCAGCCATGAGTGCAACCAGCGG	1
CACCAGCATTAAGGAGTGAAGGG	1
TTATGACCAACACCAGGTCACGG	1
ACCCTCTGGCATGGGCAGGTTGG	1
CAGACATGAGTTCCTGACCTGGG	1
GCTGCAGCTCCAAGGAAGACTGG	1
AAGGGACAGCAGAAACTGGTGGG	1
CAAACAGTACGACCAACCGCTGG	1
GTAGGGGTCCGTACTCAGCATGG	1
CCCACACCTGAGCCGTGACCTGG	1
GAGGAGCGGATTCCTACTGTAGG	1
CCAGCGAGTCATGAAAAGATAGG	1
TTCTGGTCGGCATCGTGCTATGG	1
CCAAGGCACTAGGACAGCACAGG	1
CTCTACCTGAAACATGAACATGG	1
GAAAAGATAGGTCACTGACCTGG	1
ACTTGCACTCTCATCTCCCGAGG	1
CGATGACCCAGAGCACAAGGAGG	1
CCTGTGTATCCAGAAACTGCAGG	1
GCAATAGGCAAGTGGTCAAGTGG	1
GTGGGCAGTTTAGCAATGAGGGG	1
CAGCTGAGGCCAAAAACCAGGGG	1
GATCATGAGCTGCAGCTCCAAGG	1
CCCTTATGCACGTCTGTGTGGGG	1
ACAGAAGTAGGCAAGCCGGCGGG	1
CCAACACCAGGTCACGGCTCAGG	1
CCTCTTGGAGAACATCGCCAAGG	1
CAGTGAGTAGTGCCAAACCAAGG	1
TTGCACTCTCATCTCCCGAGGGG	1
ATCCTGTGTGCAGAGCTGACCGG	1
GGAGTTACTCACCCATGAAAGGG	1
GGCAGGCATGATAGTGCCGCAGG	1
TGGCCTCAGCTGTATCCTACAGG	1
GGTGGGCAGTTTAGCAATGAGGG	1
CAGTGGGGAAGGCTTCAGGCCGG	1
GATGGAACCCTTCTCATCTGCGG	1
GGCTTGCCTACTTCTGTACACGG	1
CTTGCACTCTCATCTCCCGAGGG	1
AGGAGTTACTCACCCATGAAAGG	1
ATACACAGTGCCTGTGATGCGGG	1
ACAGATCATAGAGATAAGCAAGG	1
AGAATGGCTAGGAGTGCTTAAGG	1
TCACCAGCATTAAGGAGTGAAGG	1
GCTGGGGAAGAATTGGAGAAGGG	1
TAAGCAATTCATCCTCTCCAGGG	1
GGAGGATGCGGCAGGTAAGCCGG	1
ATGATGTAGAGGTGGCAATCCGG	1
TGCTGGGGAATAGTACCTGGGGG	1
TCAGAAGCCGCAGATGAGAAGGG	1
ACAGACATGAGTTCCTGACCTGG	1
AGGCACTAGGACAGCACAGGAGG	1
GATGATCTCCAGGAGGAGCATGG	1
CTCCAAGGAAGACTGGCGCATGG	1
GTGTATCCAGAAACTGCAGGAGG	1
CTCCTGGAGATCATCATCAGCGG	1
GTGAAGGCACTGTTACCCTCTGG	1
CTGTCTCTTCTCCAGGAGCTTGG	1
TGAGCTGCGGTGTCTTGAAAAGG	1
CAAGTGGTATGACATGCCAAGGG	1
CCTGCAGTTTCTGGATACACAGG	1
GGTTCTGGGAGGCAGCCAGCAGG	1
TCTGTCATCTTGCAGCGTTGTGG	1
AGACTGGCCCTGCAGCTGGATGG	1
CATCCTCAACCAGGACCAGATGG	1
GAGGGTGTGCTGCTAGTTGGGGG	1
ACAGGTCATCTTAATGAGCCAGG	1
CGTGTCTTCACAGTACTCTGGGG	1
GCGCTCTGGTGTATGGCTGGTGG	1
TAACACATGTCCCTGGACTGAGG	1
ACAGCTGAGGCCAAAAACCAGGG	1
AGGATGGGGAAAACCCCCAGCGG	1
GTTCTTTAAATGGCTACAGGAGG	1
TATGGTGGTAGCCAAGCTCCTGG	1
GTGAACAGGACTCTGAGCCAGGG	1
GCGCAGCACCCAGCAGACCACGG	1
GCTGGTCGTAAAGAACCCCAAGG	1
ACGGCCTTGAATGTAAAACAAGG	1
CCTTTGGAGCCCCTGGTCCCCGG	1
CACAGCGAATCAGATCTTCCAGG	1
GCCCTTATGCACGTCTGTGTGGG	1
AACACTCAAGCACCCAGGTCAGG	1
AGGTGGGCAGTTTAGCAATGAGG	1
GTCATCACGTGTGAGCCACAGGG	1
GCACTGTTACCCTCTGGCATGGG	1
TGGGAGCACTGGGAGCAGAAAGG	1
GCTTTATGCGCTGCCGCTGGGGG	1
TCCAACCTGCCCATGCCAGAGGG	1
AGTGCAAGTATACATGTTGTGGG	1
CTTTGCGTGAAGAGGAACCCAGG	1
AGACATGTTGACCCTTTCATGGG	1
GAGGATGCGGCAGGTAAGCCGGG	1
GGAGGCGCTCACCTCTGTCTTGG	1
ATCCACGATGCGGTTCTGGGAGG	1
CAAACAGAAGATCTCGCCCTGGG	1
ACTGCCCTTATCAGGTCTCCCGG	1
GTCCTGGTTGAGGATGAGGCAGG	1
CTGGCATGGGCAGGTTGGACGGG	1
GATTGGGACCTAGCAAGGATGGG	1
CGGCAGGTAAGCCGGGCCCCTGG	1
TTGTAACCGAATCTTTGGATTGG	1
CCAAACAGAAGATCTCGCCCTGG	1
GCGGTTGGTCGTACTGTTTGGGG	1
ACTCAGTGACTTGCAATAGCCGG	1
GGCAGGTTGGACGGGGCAATAGG	1
GAAGCCCCAAGTGAACCAGAAGG	1
CATCGCCAAGGCCACAATCGAGG	1
CTGGTCTTTCGATAAATGCCAGG	1
CATCTCGCAAGGTAGCATGGAGG	1
ATTGCGATGTCATTCACCCTAGG	1
CAAGTGGTCAAGTGGTGAGCCGG	1
TCCCAGAACCGCATCGTGGATGG	1
GTCCAACCTGCCCATGCCAGAGG	1
ACACGGCTCCATCCACGATGCGG	1
CCAAACCAGCCCCAAGAGAGTGG	1
CACCTCTACATCATGGGGCAAGG	1
TGCCTCCCAGAACCGCATCGTGG	1
GAACACCATCTACTGCAACGTGG	1
TCCAAAGGCAAGGTCCCCTCGGG	1
CAACCCCTCAAAAAGATCCCAGG	1
GGGGCCTCTATCACAGAACTTGG	1
CCCCTACTATGCCCTGTGAGGGG	1
CTCAAATCCTCGGATCTGGTGGG	1
TGCTCTACCACACACACCTGAGG	1
GGGTCCTGAGGGTAAACATCGGG	1
CTGGTCGTAAAGAACCCCAAGGG	1
ACTCTTGCCTAGCCCCGTGTAGG	1
GAGAAGGGTTCCATCGCCTCTGG	1
GCTCACACCATCCAGCTGCAGGG	1
TACAGCTGAGGCCAAAAACCAGG	1
TGAGCTGCTTCTCAAATCCTCGG	1
TGGACGGGTACTTCATACTTTGG	1
CTTGGCATAGACATCCAGACTGG	1
TAGGGGTCCGTACTCAGCATGGG	1
ACCTCTACATCATGGGGCAAGGG	1
AAATGCCAGGAAGCTACTGCAGG	1
AACCCCTCAAAAAGATCCCAGGG	1
ATCCCTTCACTCCTTAATGCTGG	1
GCCAGGGCCTGCAGGAAGTGGGG	1
CAGAACCAGCCACTACCTGCAGG	1
TAGTTGGGGGCTGAGGAGCAGGG	1
AACAGAAGAACTTCCAGAGGAGG	1
TCCCCAGACAAGCCTACAGTAGG	1
ACCTAGCAAGGATGGGCATGAGG	1
CTGTGTGGCGTCGTGAAGCATGG	1
GCTGTCCTAGTGCCTTGGTTTGG	1
CATGGGATGAACCGGTCCGATGG	1
CCCCACACAGACGTGCATAAGGG	1
GGCACTACTCACATTGTTAGGGG	1
CACCACAGCATCATCATCTGAGG	1
GACATGTCTAGCATCTCGCAAGG	1
GTTGTGGCCCTGGCAGGTGGGGG	1
TGGTTGTGGGCAGCACTCCAGGG	1
TCAGGCTTCACTGTGACAGGAGG	1
TGCTGGGGAAGAATTGGAGAAGG	1
CGCTGATGATGATCTCCAGGAGG	1
CTCCCCTACTATGCCCTGTGAGG	1
GTCTCACATCAACATTGCAGAGG	1
GATGACATCTCGGGTCTGCTTGG	1
GGGCAGTTTAGCAATGAGGGGGG	1
CAAAGATATCTTCAGCAGTGGGG	1
CTCGACATCTGGCTTCTCAGGGG	1
GGGTGGCCGCAACATCTCTGTGG	1
CTCAAAACACTCAAGCACCCAGG	1
TGGGCAGTTTAGCAATGAGGGGG	1
CGTGCTCATCAATGGGACATTGG	1
TGCCTGCCTCATCCTCAACCAGG	1
AGGTGAAGGTGTGAGCTGCAGGG	1
CTTCGATTCCATCTTCAAGAAGG	1
TCTTACTGAAAATGGGGACCTGG	1
CCAAGAGGGAGTTCATCTCCTGG	1
ACCTTCACCTACACGGGGCTAGG	1
CTCCAAAGGCAAGGTCCCCTCGG	1
GAACTTCCAGAGGAGGAGGGAGG	1
CCTGAATGGCAAAGTCGATGAGG	1
CTGCAGAGGAGCCATCGGACCGG	1
AAGGATACAGCGCTCTGCAGAGG	1
ACCTCATGCCCATCCTTGCTAGG	1
ACATCGACTGCTGGACAATGAGG	1
CATGCTGCACCAGAGGCAAGTGG	1
GATTGCTGCATAGTAGGCACAGG	1
GTCACTTACTTCCATCAGACTGG	1
GCTAACATGTCTGAAAGGGCAGG	1
GGGCAGGATGAACAACGCGAGGG	1
GTAAGAAGGAAGAGGTGTTTGGG	1
CATTGCAGACAAAGCTGTAGCGG	1
CAGTACACCCCATACCTATCGGG	1
CGTACTGCACGTGTCGTGGCTGG	1
CGAGGGTGTGCTGCTAGTTGGGG	1
ACCAAAGCAGCTTATGCATGAGG	1
GGATCTTGAGCTACGAACACCGG	1
GCCGGGGCCTCAGGTGTGTGTGG	1
GTATCGATAAGGGAGCCCTGTGG	1
ACTCAAACTGCGGCTCAACCTGG	1
ACATGTCCCTGGACTGAGGTGGG	1
TAACTGCTCCCATAAGTACTTGG	1
CCTTAGGCTTCACCATTGGACGG	1
TCGAAGTGAGAGTGAGCGGGTGG	1
AGAGCGCTCTGGTGTATGGCTGG	1
CTCACACCTTCACCTACACGGGG	1
AGCCTTACTCGGAGAAGCAGAGG	1
CATCGACTTTGCCATTCAGGTGG	1
GCTTGGGCAGTGGCAGCAGCTGG	1
GGCACTGTTACCCTCTGGCATGG	1
AGAGGTGGCAATCCGGCAGTGGG	1
TTGGTCGTACTGTTTGGGGTGGG	1
TGCTCATCCCCAGAGACAGCAGG	1
GGGGTCCTGAGGGTAAACATCGG	1
CCTGTGCTGTCCTAGTGCCTTGG	1
GGCTAGTTGCGTGAGTGGCTTGG	1
ACTGATAGCAGAATTAAGACCGG	1
GTAGCTGCCCACCAGATCCGAGG	1
GACCAAGCCTGTGCTCAGGTCGG	1
GGTGGCGGTCGCAGGAGGAGCGG	1
AGGAACAGAAGAACTTCCAGAGG	1
GGCAGGATCATCAAAGGGAGAGG	1
TGGACGGGGCAATAGGCAAGTGG	1
TGAACCAGAAGGATAACTTCTGG	1
TGAGAAGATCCGCCCTGGAGAGG	1
TCCAGCTCTCTAGAGCGCTCTGG	1
GGATCATCAAAGGGAGAGGGAGG	1
ATTGCCACCTCTACATCATGGGG	1
CAGTCTCCGTGTACAGAAGTAGG	1
GAATGAACTGAGTGTAGTTGAGG	1
TTGGAGAAGGGTCAGCACCTGGG	1
CTCACACAGGACTATGGAATGGG	1
ACAGAGGTCTTATAAGAGGAGGG	0
GGTGTCATTGCTATGTGAATGGG	1
AAAGGGACAGCAGAAACTGGTGG	1
CCTTACCTCCCTCTACAGCCAGG	1
CACCCAGCAGACCACGGAGTGGG	1
GGCCAGGGCCTGCAGGAAGTGGG	1
TTGTGCTGCTCCTCTAACAATGG	1
GGATTGGGACCTAGCAAGGATGG	1
GGTCATAATGTGAAAGGTGCTGG	1
TCCCCTACTATGCCCTGTGAGGG	1
GAGCAGCAGATCAAGGAGCGGGG	1
CCCTTCCTGACACTGGTCGCAGG	1
ACCACAAGTGCCATTGTTAGAGG	1
CATGTCCTCAAAGAGAACACTGG	1
CTGTCTCCACAGAGATGTTGCGG	1
AATCACCAAGGATATCTTGAAGG	0
TCCAGGGTAAGTTGGTCGGGTGG	0
TGTCCTCACACAGAGACTTAAGG	1
CTACGGGCTGGGCAAGATGGCGG	0
ACCAGAGCGCTCTAGAGAGCTGG	0
ACCCTCGAAGTGAGAGTGAGCGG	1
GACCTTGCCTTTGGAGCCCCTGG	1
CTTTGGGTACCTTTGAGTGGAGG	1
CCAGCCAGCTACCAAGACAGAGG	0
AGTCAGAGCGTTCAAAACTATGG	1
CAAAGCTGTAGCGGTTAGCAGGG	1
CAGCAACCTGCGGTGCCCCAAGG	1
TTGTCAGCTTCCTCAGGAATGGG	1
CAGATGGCACAGGTCTTTGAGGG	1
AGTAGGCAAGCCGGCGGGACAGG	1
TCCTCCTTAGGCTTCACCATTGG	1
CACATGTCCCTGGACTGAGGTGG	1
CTGGTTTGGAACAGTCCGAGTGG	1
GGGTGGTGCAGGAGGTCCGGAGG	1
GTTGGTCGTACTGTTTGGGGTGG	0
TGCCGCTGATGATGATCTCCAGG	0
TCATCGGCAGGATCATCAAAGGG	1
TTGCGTTCCTCAGTACTGGGTGG	0
TGAAGGTTCTGAACCGCAAAGGG	0
TCCTGCGACCAGTGTCAGGAAGG	0
TCCATCCACGATGCGGTTCTGGG	1
GAGAGGGAGGCCGGGGACCAGGG	1
TCTCAAATCCTCGGATCTGGTGG	0
GAAGATTGAAGGGACCCTTGGGG	1
TTGCCTTAAGTCTCTGTGTGAGG	1
AAAGGCTGCTGGGGAAGAATTGG	1
CGATTCCATCTTCAAGAAGGAGG	1
CCCTCGAAGTGAGAGTGAGCGGG	1
GCTCACACGTGATGACATCTCGG	1
TTGGTAGTTCACCAGCATTAAGG	0
GCACCCAGCAGACCACGGAGTGG	0
AGAGTGTCGATCATGAACTCAGG	1
GGCTCCCTTATCGATACCAAGGG	0
GGGAATAGTACCTGGGGGATGGG	0
TACTATGCCCTGTGAGGGGAAGG	1
ACACACCTTAACTACAGGCAAGG	0
CCTCTCCTCGAGCCACTCGCCGG	1
TCATTGTCCAGCAGTCGATGTGG	0
GAAGAACTTCCAGAGGAGGAGGG	0
ACTATGCCCTGTGAGGGGAAGGG	0
GCCTGGGCACTACTCAACACTGG	0
ACGCAAGAAGAAGTCCACCAAGG	1
TTGTGGCCCTGGCAGGTGGGGGG	0
CCTGCGACCAGTGTCAGGAAGGG	0
TTATCCTTCTGGTTCACTTGGGG	1
ATCGACTTTGCCATTCAGGTGGG	1
CCTTGGCGATGTTCTCCAAGAGG	0
TCAGTACACCCCATACCTATCGG	0
CAGATCACGAGCTTTGCCCTTGG	1
TTAGCAGAGTCAGGGCATGTTGG	1
ACAGGACTATGGAATGGGCCCGG	1
CTCCTCAGATGATGATGCTGTGG	0
AGAAGATTGAAGGGACCCTTGGG	0
CCTCTGTCTTGGTAGCTGGCTGG	0
ACTCACCTGCAGGTAGTGGCTGG	1
CTCCTGCACCACCCAAACCCTGG	0
AGTAAGAAGGAAGAGGTGTTTGG	0
AGGGCAGGATGAACAACGCGAGG	0
TCCTGAGGGTAAACATCGGGAGG	0
TAGAGGTGGCAATCCGGCAGTGG	0
ACAGGGGATGCGGAACTGAAAGG	0
ATTCCTACTGTAGGCTTGTCTGG	0
ACTCACACAGGACTATGGAATGG	0
TTCTCAGGCTCTAGCAGGGTAGG	0
TAACCAGCCTGCTGTCTCTGGGG	0
AGGACTCTGAGCCAGGGGCCCGG	1
CAGCCTTTAACACATGTCCCTGG	0
GAATATTCACTCAGCATCAGTGG	1
TTATAGAACCAGGGTTTGGGTGG	0
CTACTTTGGGTACCTTTGAGTGG	0
TCAGGACCCCAAACAGAAGGAGG	0
CAGCTTCCTCAGGAATGGGTAGG	0
GGGAGCACTGGGAGCAGAAAGGG	0
GAACCTGGCGAAGAAGTTGCAGG	0
GACATGTGTTAAAGGCTGCTGGG	0
CTACTGCAACGTGGAGCCATCGG	0
AACATGTCTCTTCTTAACCTTGG	1
AGCTCACACCTTCACCTACACGG	1
CTTAGGCTTCACCATTGGACGGG	0
GTGATCGACAAAAGCAGAAGAGG	0
TAGGTCCCAATCCAAAGATTCGG	0
GAGGTGGCAGTGGTGGTCGGAGG	0
CAAGAGGGAGTTCATCTCCTGGG	0
CCGGCGAGTGGCTCGAGGAGAGG	0
TTAAGCAATTCATCCTCTCCAGG	0
TAGCAGAGTCAGGGCATGTTGGG	0
GTTAGCACCAGCGATAAGAAGGG	0
GACGGTATGGGTCCACACGAGGG	0
ACATCTGGCTTCTCAGGGGATGG	0
GCAAGACCAAGCCTGTGCTCAGG	0
AAAACCAGGGGCCGGTGCTGAGG	0
AGAAGATGGCTGAATACTACCGG	0
TAACAGTGCCTTCACTCAGCAGG	0
ATGGACTGACCTCCACTCAAAGG	0
GCCTCCCGATGTTTACCCTCAGG	1
TAAGGTGTGTTATAGAACCAGGG	0
TTTCTATCCGACCTGAGCACAGG	0
CCCGCTCACTCTCACTTCGAGGG	0
ATCCAAAGATTCGGTTACAAAGG	0
GGCAGCACTCCAGGGTAAGTTGG	1
GCTTCTCAAATCCTCGGATCTGG	0
GTGCACCTGGCTGTAGAGGGAGG	0
CCCTCAGGACCCCAAACAGAAGG	0
GGCTGCTCCACCCAGTACTGAGG	0
TCAGCAGTGGGGAAGGCTTCAGG	0
TCTAGCAGGGTAGGAGCAGGCGG	0
TCCAACAGTCAGCAGAGACAGGG	0
CCCCAAGAGAGTGGTGCTGACGG	0
TTAAGGTGTGTTATAGAACCAGG	0
GCGCTCTGCAGAGGAGCCATCGG	0
TTCTGCATTGGTAAGCGCACAGG	0
CCAGGTAATAGGCGCGGGGCCGG	0
TGCAGCAATCTCTGAGACCAAGG	0
CTTGCCCCATGATGTAGAGGTGG	0
GGAGTGGGCCATGCTCCTCCTGG	0
CACAGAGGTCTTATAAGAGGAGG	0
CTTCCTTCTTACTGAAAATGGGG	0
TTGCTGCTGCCGGTACACAGAGG	1
TACTACCGGCCAGGGCCTGCAGG	0
ACCAAGTGTTAATGGCACTCTGG	0
GTTATCCTTCTGGTTCACTTGGG	0
CCCAGCCGCGGCCGCTTCAGGGG	0
CCCCCCAAAACTGACAAACCGGG	0
GCACTCCAGGGTAAGTTGGTCGG	0
TAAACCCATGACGCCAGTCATGG	0
GTCATCGGCAGGATCATCAAAGG	0
GAAGGGCTGCTGGCTCAATAGGG	0
CCTGCCTCAGGATGAACTGACGG	0
GTGCTGCCCACAACCATGACTGG	0
GCTGTCTCTGGGGATGAGCATGG	0
CTTATAAGACCTCTGTGTACCGG	1
CCAGGGTAAGTTGGTCGGGTGGG	0
GACTGGCAAGGATTGAGCTGCGG	0
GTAAGCGCACAGGACGGTATGGG	0
CTCACACGTGATGACATCTCGGG	0
GTCGTGTCTTCACAGTACTCTGG	0
CTTGGCGATGTTCTCCAAGAGGG	0
CATCATCATCTGAGGAGATCTGG	0
CAGCAGGTGGCGGTCGCAGGAGG	0
GTTCTGGGTGTACAGGCCTATGG	0
GCAGATCAAGGAGCGGGGACAGG	0
TCGTGAAGCATGGGATGAACCGG	0
ACGAACACCGGCCCCTGAAGCGG	0
ATCAGAAGCCGCAGATGAGAAGG	0
ATGGCTGAATACTACCGGCCAGG	0
TGTGTTATAGAACCAGGGTTTGG	0
ACCACACACACCTGAGGCCCCGG	0
ATGACATCTCGGGTCTGCTTGGG	0
AGAAGAACTTCCAGAGGAGGAGG	0
GTGCCTGCAGAAGGAGTTGGGGG	1
CCCCAAAACTGACAAACCGGGGG	0
GGCTCCAGGTAATAGGCGCGGGG	0
CAGGACTATGGAATGGGCCCGGG	0
TGCATGAGGCACTCAAACTGCGG	0
ACTGCTGGACAATGAGGATGGGG	0
ATGGGAGCAGTTACAGAAGATGG	0
TGGCACTCACCTGCAGGTAGTGG	0
TTATGGTGTGACAGTGCCTCCGG	0
TGCTTATGTGCCCTCAGCACCGG	0
TTACTTCCATCAGACTGGCAAGG	0
TGGTGCTAACATGTCTGAAAGGG	0
AACTGCACATGCTGCACCAGAGG	0
CGCAAAGGGACAGCAGAAACTGG	0
TGGAGCCTTGCCTGTAGTTAAGG	0
TAACACTTGGTTCACTGACTTGG	0
CAGGTCACTAAAGGGAGTCGAGG	0
GGACTGCCCTTCCCCTCACAGGG	0
GAGAAGATTGAAGGGACCCTTGG	0
GGGCTCCCTTATCGATACCAAGG	0
CCTGGCTGTAGAGGGAGGTAAGG	0
CCCCCAAAACTGACAAACCGGGG	0
CAGCCACGATGCACAGGCACAGG	0
TTCCTACTGTAGGCTTGTCTGGG	0
TCCCCTCACAGGGCATAGTAGGG	0
GGCAGTGGTGGTCGGAGGCAGGG	0
ACATCGGGAGGCCCCAGCCGCGG	0
GGTAAGCGCACAGGACGGTATGG	0
GCCGCGGCCGCTTCAGGGGCCGG	0
CAGAACCTTCAAGATATCCTTGG	0
CCAGCGATAAGAAGGGCTGCTGG	0
CACCCAAGGAGAAGATTGAAGGG	0
AAACCAGGGGCCGGTGCTGAGGG	0
TAGGTGAAGGTGTGAGCTGCAGG	0
GACCAGGGGCTCCAAAGGCAAGG	0
CCCCATACCTATCGGGATCATGG	0
ACTTGGTTCACTGACTTGGCTGG	0
ATCGGAATCAAATATGCGCTGGG	0
TGCCGATGACCCAGAGCACAAGG	0
CATGACGCCAGTCATGGTTGTGG	0
TCGAGCAGCAGATCAAGGAGCGG	0
CAAGCTCCTGGAGAAGAGACAGG	0
ACTTCATACTTTGGAAGTGCTGG	0
ACATACCTGCAGTAGCTTCCTGG	0
CTCAATCCTTGCCAGTCTGATGG	0
ATGACGCCAGTCATGGTTGTGGG	0
GCACATAAGCAGGTCACTAAAGG	0
TCCATAGATTCTGAGAGCCCTGG	0
GAGACATGTTGACCCTTTCATGG	0
GGTGGGGGGCATGTTTGACACGG	0
GCTGCATGAGGCGCTGCGCCTGG	0
CATGTCATACCACTTGCCTCTGG	0
TGAGGCCAAAAACCAGGGGCCGG	0
TCTCGGTGTAATCCCACTGCCGG	0
GAGTGCAAGTATACATGTTGTGG	0
TTTGGGTGGTGCAGGAGGTCCGG	0
TGTGTGGCGTCGTGAAGCATGGG	0
CCAGGGCCTGCAGGAAGTGGGGG	0
CCATAAGGGCCGCTCCGACCCGG	0
TCTCGGGTCTGCTTGGGCAGTGG	0
CTCAGAGATTGCTGCATAGTAGG	0
GTACACAGAGGTCTTATAAGAGG	0
AGGATTGAAGCTGACGTTCTTGG	0
AATAACCAGCCTGCTGTCTCTGG	0
CCTTCTGTTTGGGGTCCTGAGGG	0
TGCCATCAAGAAAATCACCAAGG	0
AGAAAGGGAGCCAGAGGCGATGG	0
GAAGCCAGATGTCGAGAAGGAGG	0
TCTGGTCCTGGTTGAGGATGAGG	0
CAGCACCACTCTCTTGGGGCTGG	0
GTGGGGAGGATGGGCAGAAGCGG	0
CATAAGGGCCGCTCCGACCCGGG	1
CACTCCAGGGTAAGTTGGTCGGG	0
ATGGTTGTGGGCAGCACTCCAGG	0
CCGTCAGCACCACTCTCTTGGGG	0
GATTGCCACCTCTACATCATGGG	0
GCAGGATCATCAAAGGGAGAGGG	0
TGGCTCCACGTTGCAGTAGATGG	0
GTTGCCCTTGGTATCGATAAGGG	0
ACTAGGACAGCACAGGAGGATGG	0
CCAGTCAGACAGTCTGGAAAAGG	0
GGATTGCCACCTCTACATCATGG	0
GAAACTGCAGGAGGACATCCTGG	0
GGCTCTAGCAGGGTAGGAGCAGG	0
ATCCGACCTGAGCACAGGCTTGG	0
GTGGACCGGCGAGTGGCTCGAGG	0
TGGACTGCCCTTCCCCTCACAGG	0
TGAGAAGCCAGATGTCGAGAAGG	0
TGTAATACCCTTCCTGACACTGG	0
AGGTCACTAAAGGGAGTCGAGGG	0
CCCCTGAAGCGGCCGCGGCTGGG	1
CCCTGAAGCGGCCGCGGCTGGGG	0
TCCTTCTGTTTGGGGTCCTGAGG	0
GGCCCACTCCGTGGTCTGCTGGG	0
GGGGCTGTGGTTCCACGATAGGG	0
CCCCCACTTCCTGCAGGCCCTGG	0
CACTTCCTGCAGGCCCTGGCCGG	0
CGTCAGCTTCAATCCTGCCAAGG	0
ATAACCAGCCTGCTGTCTCTGGG	0
CTGGTGCTAACATGTCTGAAAGG	0
CCCCTCACAGGGCATAGTAGGGG	0
TCTCGACATCTGGCTTCTCAGGG	1
GGCTTCCTGCGACCAGTGTCAGG	0
GCTCACACCTTCACCTACACGGG	0
GGACGGTATGGGTCCACACGAGG	0
GGAGGCACTGTCACACCATAAGG	0
CCACCCAAGGAGAAGATTGAAGG	0
GACAGGCAGTTGAAGTTCGCTGG	0
ACATGTGTTAAAGGCTGCTGGGG	0
GTTTGCAATCATCTAAGTACTGG	0
GGGAGCAGAAAGGGAGCCAGAGG	0
GACTGCTGGACAATGAGGATGGG	0
TCCTCTAACAATGGCACTTGTGG	0
ATGACTCCCAGCTCTTCCTACGG	0
CTCCTGCGACCGCCACCTGCTGG	0
GGAGGTCAGTCCATGTCCATAGG	0
GGCGGCTCCTCATCTTCTGGGGG	0
GTACTGGGTGGAGCAGCCCCCGG	0
TGTTAGCACCAGCGATAAGAAGG	0
AACCAGGGTTTGGGTGGTGCAGG	0
GGTCCCTTCAATCTTCTCCTTGG	0
CGAGCAGCAGATCAAGGAGCGGG	0
CGGGTGGGCAGCTTCTGCATTGG	0
GGTGGGGATGCTTTACTTGTTGG	0
CCCACCCGACCAACTTACCCTGG	0
TCCTGGAAAATGGGAGCACTGGG	0
CTGGGAAGTCTGCAAACCGTAGG	0
CAGGGTTTGGGTGGTGCAGGAGG	0
CGACTGCTGGACAATGAGGATGG	0
TGTTACCCTCTGGCATGGGCAGG	0
CATCGGAATCAAATATGCGCTGG	0
CTATAACACACCTTAACTACAGG	0
GTGGCTCCAGGTAATAGGCGCGG	0
GGAGATCGAGCAGCAGATCAAGG	0
GAGGCACTGTCACACCATAAGGG	0
GTGATGATCTGAGTCCATTCTGG	0
GAAGAGACAGGCGGAGATTGAGG	0
CCAAGTGTTAATGGCACTCTGGG	0
TGGCGAAGGCGCTGTCCTTGGGG	0
CTCCTTGTGCTCTGGGTCATCGG	0
GGTTCAGGCTTCACTGTGACAGG	0
GGAGCGCCAGTCAGACAGTCTGG	0
TACCTGGGGGATGGGAAAATGGG	0
TCAATCTTCTCCTTGGGTGGGGG	0
TTCGTAGCTCAAGATCCCGAAGG	0
GATCTGCTCCAGAACATTCCGGG	0
CCTCTACAGCCAGGTGCACCAGG	0
GCCACTGCCCCCAGAAGATGAGG	0
GGTCAGTCCATGTCCATAGGTGG	0
CCTGGTGCACCTGGCTGTAGAGG	0
GATATCTTCAGCAGTGGGGAAGG	0
GCCCCACACAGACGTGCATAAGG	0
GGCTGAGGAGCAGGGGTGGTGGG	0
CCTTCAATCTTCTCCTTGGGTGG	0
CAGTCCATGTCCATAGGTGGGGG	0
TGGCTCCAGGTAATAGGCGCGGG	0
AGCCGTCAGCACCACTCTCTTGG	0
ACTCCTTATGTTTCTCATGTGGG	0
CCGGGGACCAGGGGCTCCAAAGG	0
GGGGGCACCATGGTACCTGCAGG	0
CCAGCCAGAAGTTATCCTTCTGG	0
CAGCGGTTGGTCGTACTGTTTGG	0
GGGCGAGATCTTCTGTTTGGTGG	0
AGTTGGGGGCTGAGGAGCAGGGG	0
TCCCTTTGTAACCGAATCTTTGG	0
CACATAAGCAGGTCACTAAAGGG	0
GATGCTGCGCAGCACGTACTTGG	0
CCACAGCCCCCACTTCCTGCAGG	0
TGTGCCTGCAGAAGGAGTTGGGG	0
TTACCTGCAACTTCTTCGCCAGG	0
ACTATGGAATGGGCCCGGGTCGG	0
TGCAAACCGTAGGAAGAGCTGGG	1
TCAGGTCTCCCGGAATGTTCTGG	0
GCAAAGATATCTTCAGCAGTGGG	0
GTGGCTGGTTCTGGGTGTACAGG	0
CTGGTGCACCTGGCTGTAGAGGG	0
TCCTCATCTTCTGGGGGCAGTGG	0
GTCAGTCCATGTCCATAGGTGGG	1
ATTGGAGAAGGGTCAGCACCTGG	0
CTATCTTTGCCTGGAGCTGTTGG	0
TTGTGCTCTGGGTCATCGGCAGG	0
GGGGGCTGTGGTTCCACGATAGG	0
CGCAAGAAGAAGTCCACCAAGGG	1
TGGGTGTCTGCTGCAGTGTCTGG	0
CCAGGAGATGAACTCCCTCTTGG	0
AGTGGCTGGCACTCACCTGCAGG	1
GTGGGATTACACCGAGAAGCTGG	0
CCAACCGCTGGTTGCACTCATGG	0
AGGCACTACTCACATTGTTAGGG	0
GGCAGAAGCGGCGACGCAACCGG	0
TGTTGCCCTTGGTATCGATAAGG	0
CCCGTGAACCACAGGGGATGCGG	0
CTAGTTGGGGGCTGAGGAGCAGG	0
TCAGTCCATGTCCATAGGTGGGG	0
GCAAGTGGTATGACATGCCAAGG	0
AGTCCGAGTGGACCGGCGAGTGG	0
GAGCCACTCGCCGGTCCACTCGG	0
CACCTGCAACAGCGGCCCAGTGG	0
CCCCAGCCGCGGCCGCTTCAGGG	0
AAGAGCTGGGAGTCATCTGATGG	0
GTACCTGGGGGATGGGAAAATGG	0
CACCAGCAGGCCCCCACCTATGG	0
TTCTTGCGTTCCTCAGTACTGGG	0
AACTACAGGCAAGGCTCCATAGG	0
CTTCAATCTTCTCCTTGGGTGGG	0
CACAACCATGACTGGCGTCATGG	0
GGGGCACCATGGTACCTGCAGGG	0
AGTTATCCTTCTGGTTCACTTGG	0
CTACCTGTAGGATACAGCTGAGG	0
GTACCCATAGGATGGAATGCTGG	0
CCTGTGCCTGCAGAAGGAGTTGG	1
GCTGCGTTTCTTGCCCTTGGTGG	0
GAGGCACAATAGGAGCAAGCTGG	1
GGAATGGGCCCGGGTCGGAGCGG	0
TTCTATGCCCTCAGGATCCAGGG	0
AGTGGTGGTCGGAGGCAGGGTGG	0
GCCTAGCCCCGTGTAGGTGAAGG	0
TTGGAACAGTCCGAGTGGACCGG	0
ACAACCATGACTGGCGTCATGGG	0
AGCAAAGATATCTTCAGCAGTGG	0
TGCCCTTATGCACGTCTGTGTGG	0
TCTGGGAGGCAGCCAGCAGGTGG	0
CAGCGCATATTTGATTCCGATGG	0
CCAGGGCGAGATCTTCTGTTTGG	0
GATAGCAAATGAGCTGCATGAGG	0
AGAGGGAGGCCGGGGACCAGGGG	0
AATATGTTGGTACTGGGCTGTGG	1
CGGCCAGGGCCTGCAGGAAGTGG	0
GTACCGGCAGCAGCAACCTGCGG	0
TGCAGGTAGTGGCTGGTTCTGGG	0
GGCTTGGTCTTGCTGCTGCTGGG	0
TTCTCCCTTTAGCAGAGTCAGGG	1
TCTCCGCCTGTCTCTTCTCCAGG	0
TGCTCACACCATCCAGCTGCAGG	0
GGTGGGTGCTCTGGTAAGGCTGG	1
CTACGGTTTGCAGACTTCCCAGG	1
TTCCCCTCACAGGGCATAGTAGG	0
GCACCGCAGGTTGCTGCTGCCGG	1
AGCCAGCAGGTGGCGGTCGCAGG	1
CAGCAACACACAGGCCCTGCAGG	1
ACAGGCGGAGATTGAGGCTGAGG	1
CAGAGTTGTCTCACCTTGGCAGG	1
CTGCTGGTGCACATAGCCACTGG	1
CTGGGCACTCATTGGAGTCATGG	1
TGGGGCACCATGATCCCGATAGG	1
ATCCTGGAAAATGGGAGCACTGG	1
GTGCTGCTAGTTGGGGGCTGAGG	1
CTTTGGATTGGGACCTAGCAAGG	1
CCCAGAGTGCCATTAACACTTGG	0
GTGAGGTACCTAAGAATGTCAGG	1
AGGAGGACATCCTGGAAAATGGG	1
GGGCCGCTGTTGCAGGTGGCGGG	0
CCTGCAGGAAGTGGGGGCTGTGG	0
GCTCCTGGAGAAGAGACAGGCGG	1
CCCCAACTTCCCCACCTGAATGG	1
GGACATGTGTTAAAGGCTGCTGG	1
CAGGAGGACATCCTGGAAAATGG	1
GTGTTATAGAACCAGGGTTTGGG	1
TGGGCCGCTGTTGCAGGTGGCGG	1
TCAAAGAGAACACTGGAACTAGG	1
TGGGGGCTGAGGAGCAGGGGTGG	1
AGATCATCACCAAGTACTTATGG	1
TTGCCTGGAGCTGTTGGCGAAGG	1
ATGCTGAGCGTGCTCATCAATGG	1
GCGCCTTCGCCAACAGCTCCAGG	1
TGGCAGTGGTGGTCGGAGGCAGG	1
CAGGCCCCCACCTATGGACATGG	1
GATGCGGAACTGAAAGGTTCAGG	1
TGCTGGTGCACATAGCCACTGGG	1
CTCGAGGAGAGGAGCAGCAGCGG	1
AAGGCTGGCTGGAGTAGCTGGGG	1
AGGCGGCTCCTCATCTTCTGGGG	1
TCTTCTGGGGGCAGTGGCAGTGG	1
CGCTGTCCTTGGGGCACCGCAGG	1
CTGCAAACCGTAGGAAGAGCTGG	1
AGCGGTTGGTCGTACTGTTTGGG	1
CCTTCAGCCTCCTTGTGCTCTGG	1
GAGGAGGTGGCAGTGGTGGTCGG	1
CGTCCAAATATGTTGGTACTGGG	1
CACTGGGCCGCTGTTGCAGGTGG	1
ACTCACGCAACTAGCCAAAAAGG	1
TGTAACCGAATCTTTGGATTGGG	1
CCAGGATTCAGAGGCACAATAGG	1
CTACCCGCCACCTGCAACAGCGG	1
AGGATCTACAAGAGTAGGATTGG	1
ACGGAGACTGGCCCTGCAGCTGG	0
AGTGAACAGGACTCTGAGCCAGG	1
AGTAGGATTGGTAGAAGGGTGGG	1
TGGGCAAGATGGCGGCCTTCGGG	1
GTTGGTACTGGGCTGTGGCTGGG	1
CCTCAAAGACCTGTGCCATCTGG	1
CAGGTAGGATGGCTGTTGAACGG	1
GATCATCACCAAGTACTTATGGG	1
TAGCATCTCGCAAGGTAGCATGG	1
AAACATAAGGAGTATAGCCCTGG	1
TCGTGTCTTCACAGTACTCTGGG	1
CGATCTCCCGCAACTTTGCACGG	1
GTCAGGTCTCCAGGATTCAGAGG	1
CTGCATGAGGCGCTGCGCCTGGG	1
GCCCCTGAAGCGGCCGCGGCTGG	1
AGATCTGTACCTGGTGCACCTGG	1
CAGGCACTACTCACATTGTTAGG	1
GTTGGCGAAGGCGCTGTCCTTGG	1
CAAAGAGAACACTGGAACTAGGG	1
GACCATGCGCCAGTCTTCCTTGG	1
GCCGTCAGCACCACTCTCTTGGG	1
GGAGTCATGGTACTTATCATGGG	1
GCGTCCAAATATGTTGGTACTGG	1
TAAGGCTGGCTGGAGTAGCTGGG	1
GTCAGTGAACCAAGTGTTAATGG	1
GAGGAGGGAGGAGGTGGCAGTGG	1
ATGACTCCAATGAGTGCCCAGGG	1
TGTTGGTACTGGGCTGTGGCTGG	1
TGTCATCACGTGTGAGCCACAGG	1
ATTGAACTTACTGAGAAATCAGG	1
GAGGAGCATGGCCCACTCCGTGG	1
GCTGTCAGCTGCAAGCGTTCTGG	1
AGTCCAGGGACATGTGTTAAAGG	1
CTGGCTGCGTTTCTTGCCCTTGG	1
CGCTTTATGCGCTGCCGCTGGGG	1
TGGTAGAAGGGTGGGTGCTCTGG	1
CAGGTAATAGGCGCGGGGCCGGG	1
TTGCTATCCACATCGACTGCTGG	1
CATGAACATGGCCAGCTTCTCGG	1
CGGGTAGGATCTACAAGAGTAGG	1
CAGTGGCTATGTGCACCAGCAGG	1
CTCCATCCACGATGCGGTTCTGG	1
TAGTTCCAGTGTTCTCTTTGAGG	1
GTCCCTTCAATCTTCTCCTTGGG	1
TGCTGAGCGTGCTCATCAATGGG	1
ACATGCCTCCTTCTTGAAGATGG	1
TCAGTAGCGTCCAAATATGTTGG	1
CATGACTCCAATGAGTGCCCAGG	1
AACGCACCTCCTTCTGTTTGGGG	1
ACCCGCTCACTCTCACTTCGAGG	1
CACAGGCCCTGCAGGTACCATGG	1
CAAGAGTAGGATTGGTAGAAGGG	1
GTTCTATGCCCTCAGGATCCAGG	1
CCTATTGTGCCTCTGAATCCTGG	1
GAAGGGTGGGTGCTCTGGTAAGG	1
GCTGGGACTGGGGCTGGGGTTGG	1
CTGGGACTGGGGCTGGGGTTGGG	1
CTCTAGAGCGCTCTGGTGTATGG	1
TGGCTGAATACTACCGGCCAGGG	1
GGGGAATAGTACCTGGGGGATGG	1
CTGGGGGATGGGAAAATGGGTGG	1
CTTCTTGCGTTCCTCAGTACTGG	1
TCCAGGGCTCTCAGAATCTATGG	1
TGGAGTCATGGTACTTATCATGG	1
TACTCCTTATGTTTCTCATGTGG	1
GGTGCTGAGGGCACATAAGCAGG	1
ACAAGAGTAGGATTGGTAGAAGG	1
CCTAAGAATGTCAGGTCTCCAGG	1
CTGCCACTCACACAGGACTATGG	1
GCCCCCCAAAACTGACAAACCGG	1
TGCAGGTCCGTGCAAAGTTGCGG	1
TTCTCGACATCTGGCTTCTCAGG	1
GAACGCACCTCCTTCTGTTTGGG	1
GTCCATAGGTGGGGGCCTGCTGG	1
AGCCACTGGGCCGCTGTTGCAGG	1
TCCAAAGATTCGGTTACAAAGGG	1
GCCCTTGCCCCATGATGTAGAGG	1
TTGGCGAAGGCGCTGTCCTTGGG	1
CTGCTGCTGCTCAGGTAGGATGG	1
CCAGCAGCCCTTCTTATCGCTGG	1
CCAGAAGGATAACTTCTGGCTGG	1
CTGTGCCTGCAGAAGGAGTTGGG	1
TGATCTGCTCCAGAACATTCCGG	1
TGGCAGTGGCTCCAGGTAATAGG	1
CGCTCGGCAGTGTTTGCTCCTGG	1
TGGACGCCCTGGGCACTCATTGG	1
TTCAATCTTCTCCTTGGGTGGGG	1
GTGCCCTCAGCACCGGCCCCTGG	1
CAGGCGGCTCCTCATCTTCTGGG	1
GTCCAGCAGCTACCTGGGGCTGG	1
TGCCTGTGATGCGGGCTGCCTGG	1
TGGTGTCATTGCTATGTGAATGG	1
CCTGGGGCTGGGACTGGGGCTGG	1
CTCTCACTTCGAGGGTCCGCTGG	1
AGTGCCCAGGGCGTCCAGGCAGG	1
CTGGGCAAGATGGCGGCCTTCGG	1
GCTGGCCATGTTCATGTTTCAGG	1
CAGCTACCTGGGGCTGGGACTGG	1
CTACTTCTGTACACGGAGACTGG	1
ACAAATTTGGGGAGCTCTTCAGG	1
GGAGGTGAAGCCCCCACCCAAGG	1
TTGAAGGTTCTGAACCGCAAAGG	1
GAGTAGGATTGGTAGAAGGGTGG	1
GACGCCTGCCTGGACGCCCTGGG	1
CGCTGTTGCAGGTGGCGGGTAGG	1
TCGAGGGTGTGCTGCTAGTTGGG	1
GCCTCATGCATAAGCTGCTTTGG	1
TAGTGCCAAACCAAGGCACTAGG	1
CAGCCCAGTACCAACATATTTGG	1
CCTGTTGCTGCTGTTGCTGCTGG	1
TTTCTCCCTTTAGCAGAGTCAGG	1
GACTGGGGCTGGGGTTGGGGAGG	1
CGAACGCACCTCCTTCTGTTTGG	1
TGGGACTGGGGCTGGGGTTGGGG	1
TGGCCCACTCCGTGGTCTGCTGG	1
CAGTTTCTGCTGTCCCTTTGCGG	1
CCTCATCGACTTTGCCATTCAGG	1
AGAGCTGTTGTTGAAGTTGCCGG	1
CTGCAGGTAGTGGCTGGTTCTGG	1
CCTGGAGACCTGACATTCTTAGG	1
GTCCCCTCAGGTGGGGAGGATGG	1
CCGGCCCCGCGCCTATTACCTGG	1
TACTCAACACTGGGTCTTGCAGG	1
GTCGAGGGTGTGCTGCTAGTTGG	1
ATCACGTTCTTTGCGTGAAGAGG	1
ACCGGCCCCTGAAGCGGCCGCGG	1
TTCCACCCAGTTCCAGCGCCAGG	1
TGCAATAATGCTGCTGAAGTTGG	1
AACTGTCCCCTCAGGTGGGGAGG	1
GCGCATAAAGCGCATTCTCCAGG	1
GCAGTTCATCTTCGACCTCATGG	1
AGCAGCAGCAGTACCACATCCGG	1
CTGTTGAACGGACGCCTGCCTGG	1
AATGAGTGCCCAGGGCGTCCAGG	1
CCACCCAGTTCCAGCGCCAGGGG	1
CCTGGGCACTACTCAACACTGGG	1
CCTGCTAGAGCCTGAGAAAAAGG	1
CTTCAGCCTCCTTGTGCTCTGGG	1
TATTCTAGATTGTGAATAATTGG	1
TTCACCTCCTTCTCGACATCTGG	1
TCCACCCAGTTCCAGCGCCAGGG	1
CATCACAGGCACTGTGTATTTGG	1
AAGCCCCTGGCGCTGGAACTGGG	1
AGCCCCCGGTTTGTCAGTTTTGG	1
ATGGGGCAAGGGCCCTATCGTGG	1
AGGCTTGGTCTTGCTGCTGCTGG	1
CCAGATGGCACAGGTCTTTGAGG	1
AGGTAATAGGCGCGGGGCCGGGG	1
CTCAAGGCTGTGTTTGTACTTGG	1
AGAAGGGCTGCTGGCTCAATAGG	1
TCCAGCAGCTACCTGGGGCTGGG	1
CCCAGTGTTGAGTAGTGCCCAGG	1
GCAGGCGGCTCCTCATCTTCTGG	1
GAAGCCCCTGGCGCTGGAACTGG	1
TCCCCTCAGGTGGGGAGGATGGG	1
GCAGCAACAGCAGCAACAGGCGG	1
GCTACCTGGGGCTGGGACTGGGG	1
TTTGTTCTTTAAATGGCTACAGG	1
GAAAACCTCGATTGTGGCCTTGG	1
GGGCTGAGGAGCAGGGGTGGTGG	1
ACAAAGCTGTAGCGGTTAGCAGG	1
CTCTGTGGAGACAGCCAGTCTGG	1
GCAGGTCCGTGCAAAGTTGCGGG	1
GTAAGGCTGGCTGGAGTAGCTGG	1
TCTGCTGAAGCCCCTGGCGCTGG	1
ACCCTGTCTCTGCTGACTGTTGG	1
CAGTGTTCTCTTTGAGGACATGG	1
GCCCCAGCCGCGGCCGCTTCAGG	1
CCACTCTCTTGGGGCTGGTTTGG	1
TGCGCTTTATGCGCTGCCGCTGG	1
GGATGTCCTCCTGCAGTTTCTGG	1
GCTGCGCAGCATCTGCCAACAGG	1
GGACGCCTGCCTGGACGCCCTGG	1
CCGGGTCGGAGCGGCCCTTATGG	1
GGTGCTCTGGTAAGGCTGGCTGG	1
CTGCTGTCTGTTGCTGCTGCTGG	1
TGCTGTCTGTTGCTGCTGCTGGG	1
AACAGACAGCAGCTTTGGTCCGG	1
GCAGCAACAGACAGCAGCTTTGG	1
GCGCTTTATGCGCTGCCGCTGGG	1
TTCCAACAGTCAGCAGAGACAGG	1
CTCACCTCTGTCTTGGTAGCTGG	1
AGGCGCGGGGCCGGGGCCTCAGG	1
AGCTACCTGGGGCTGGGACTGGG	1
AATCCCAGTGCCTTACCCGCAGG	1
TCCCGAGGGGACCTTGCCTTTGG	1
GCTGGGTCTGCTGAAGCCCCTGG	1
GTGACAGTTCCCAGCGGGTCCGG	1
AGGAGGAACTGATGATGGCATGG	1
TCCGAAGTTCAGCTGCATGCTGG	1
TTACATTGGTGATGATTCGATGG	1
TTAGAAAGACTGATTGCCCTAGG	1
TGAACTGGTTCTCATCTACTAGG	1
CAAGCTGGGACTTCCAAAGCTGG	1
AGAAAGTAACAACGTGGAAGAGG	1
AATCCACTTACCTATAGGAAGGG	1
GTAACAACGTGGAAGAGGTAGGG	1
TCATACGGTGAGACAATGGCAGG	0
AAAGCCATATGAAATTGTAGTGG	1
TGTGTGCCACTGTTTATACCAGG	1
TTTAAAGCGATTGCTAGGCCCGG	1
AGCCAAAATGGAAGATGGCCAGG	0
GTACAGCAGAATTAATTACAGGG	1
ACAGTTATAGATATAGACTGCGG	1
ATTCGGCCAAAAGATGTCCCTGG	0
GCAACTTTGATGCAGCACGCAGG	0
CTTGTGTCCAGAAATAATCCAGG	1
AATAGCATTGGATACAGAGCAGG	1
AGCCACCACCTAGAATCGAAAGG	1
TTCACACTCCTGGTGCATGAAGG	0
TGATCGGTTTGAGAGATTGGTGG	0
AGCACATAGTGAAATGTAGAAGG	1
GTGGAACTGGTCACAATGATGGG	0
TGCAGAAAAGCTATTTGACTTGG	1
ATCTCTGGCATGTGTGACTGAGG	1
GTTTGGAATACATGACTCCATGG	1
AAATTAAAACGACTCCTGAAGGG	0
TGAAGGTGAGCGGCGTGCCCTGG	0
TTGTTCTACAAATTGAGTATTGG	1
AGTGCCACTCCAGAGGATTCCGG	1
AGCACTTCAGAAAAGAGTGATGG	0
AGTAACAACGTGGAAGAGGTAGG	0
TCACAAAAGAAGAACATATGCGG	0
ATTAGGCTTAGGTTACCACAAGG	0
AAGTTGAGGGGGGAATTCTGAGG	0
AGAGATTGCTCAGGAAGCAATGG	0
TTGGCCGAATCTTGGTGTGTTGG	0
TTATACGAAAGCAAGAAACAAGG	0
CTACTAAGAAAGTAACAACGTGG	0
TTACCAGCCATATCAGTCTGTGG	0
TAGAGCTTCCACACATGGACTGG	1
GGAAGCAGATATCCGGTGTGGGG	0
CCACCACCTAGAATCGAAAGGGG	0
GCAGTTCTGACCCGAGTTTACGG	0
TGTGTGACTGAGGGACCAGTTGG	0
TTGCAATGGTTAAGGTGAACTGG	0
CAGGTCCTCTTCTAAAGCCAAGG	0
GGACAATGGCTTCACACTCCTGG	0
GGGCTGTGACAGTTCCCAGCGGG	0
CGCGCACAGGCCGGTGGAATGGG	0
ACACACTTCGAAGTTGAGGGGGG	1
ACTTCGGAATTCTGCCTCTGGGG	0
CTGACAAAAATCCTTCAACAAGG	0
TTGAGGGGGGAATTCTGAGGAGG	1
TTCTGACCCGAGTTTACGGTAGG	0
CATAGACTGTCCTGGGAAACTGG	0
TCAATTAGTTGAAGTAATGATGG	0
AATATCGCATTACTTAATTTAGG	0
AGTACACCAAGTATCATGAGCGG	0
TGGCACACACTTCGAAGTTGAGG	0
TGCTTCATACGGTGAGACAATGG	0
ATTGTTACAGTATATCAATGTGG	0
AACCTGTGGCAGATACACACTGG	0
GCGATATTGAGCAGTGTCCCAGG	0
TCTAAAGCCAAGGTGGCAGCAGG	0
TCCTTCAGAACCTTTGGGAGAGG	0
GTTTGAGAGATTGGTGGAACTGG	0
AAAAAACCTACCGTAAACTCGGG	0
TTGTCTCACCGTATGAAGCAGGG	0
TGGCAGGATTGATAAATCTGAGG	0
ATGCTCTCACCTTAAAGTGTTGG	0
ATTGATAAATCTGAGGAACATGG	0
GACAATCAGATGCTATATCAAGG	1
CTGGCCTCAAAGGTAGCAAAAGG	0
TTATTTCTGGACACAAGATAAGG	0
AGATTATAGGCAGCTGACCTAGG	0
TTCTACATTTCACTATGTGCTGG	0
TCCGGATATGAATGATAGACTGG	0
AGTCTACGAAAAGCTCTTGCTGG	0
CGGGCTGTGACAGTTCCCAGCGG	0
TAGTGGACCTTACCCATACCGGG	0
TACTAATAGAGACAATAAAGAGG	0
GCACACACTTCGAAGTTGAGGGG	0
ACTTATAGCTTCTTGTCTCCAGG	1
GCTAACATGTTGCCAATCAGAGG	0
TTAGCAAACGAGTGTCTCATGGG	0
TGCTAGGCCCGGTATGGGTAAGG	0
CAGAGCGAACAAAAGTCCTAGGG	0
GTTGTGCTCAGTACTGACTTTGG	0
TCCTGGTGCATGAAGGTGAGCGG	0
AGTTTGAGGAATTTATGACTAGG	0
CGAAGCGGCTGACCACGGCCTGG	0
GCTTTAAAGTCAGTAAGACATGG	1
ATGTGCTCAGCCAGTTTCCCAGG	0
AGAACACTTTACCTGTCCTTGGG	0
GCCGAATCTTGGTGTGTTGGGGG	0
TTGCTGGCCATGGAGGAAGTAGG	0
TAACTGTAACTCCTGGGTCAGGG	0
GATTGCTCAGGAAGCAATGGAGG	0
GGCTTTAGAAGAGGACCTGAAGG	0
CGTGCAAGTGGCTGGACCAGTGG	0
AGTGGACAGAACTAGCTCAAAGG	0
AGAACCATCAGAGAGCCTTGAGG	0
GGACAGCAGTAGAACCAACCTGG	0
ATATCTATAACTGTAACTCCTGG	0
GGCACACACTTCGAAGTTGAGGG	0
CGAACTAGATTTGACAGCCATGG	0
TCCATGCAGACTCTCTTCCGAGG	0
CTTAGGCCACCAATCCAATGCGG	0
AGCATACCTGGTATAAACAGTGG	0
ATTAATGACCAGTCCATGTGTGG	0
CAGGCCGGTGGAATGGGTCCAGG	0
TATCTATAACTGTAACTCCTGGG	0
CTTGGTGTACTCCCTGACCCAGG	0
GTCCTCTTCTAAAGCCAAGGTGG	0
TTATCTTTAATAGAGTCCAGAGG	0
GAGTCATGTATTCCAAACAAAGG	0
CTGGCCGACAGTTGGATAGGTGG	0
TGCAGAATCCAAGAAAACAGGGG	0
GAAGATGAGCTGCCACATCAAGG	0
ACTGCACCGATGCTGTTCTGAGG	0
GCCCTGGTTTGCAATGGTTAAGG	0
AGAGCCTTGAGGAAAACCAGCGG	0
CTCAATGCCAACGTAGACAGTGG	0
GCGATTGCTAGGCCCGGTATGGG	0
TGAATGGGATATGTATCCATAGG	0
AGCAGATATCCGGTGTGGGGTGG	0
GGCATCACTGAGGCACTGTACGG	0
TAAATTTAAAGCCCTAAAGAAGG	0
ACTGGAAAAATGTCTTGCTGGGG	0
ATGTGGTTCCTTGTTCTCAGTGG	0
ACCTTAACCATTGCAAACCAGGG	0
CCACGTCTTTGGATATATCCTGG	0
GAAAAGATGACAAACCTGGTAGG	0
GAGCTAGCTTGAGAGCATTGTGG	0
TCCCTTAGAGCTTCCACACATGG	0
GAAGATGAAAGTGCGCAAACAGG	0
CATTCATATCCGGACCCGCTGGG	0
TACCTATCTACAAAAACTCCTGG	0
CAGTTGGATAGGTGGCTGCAAGG	0
TGGTCCAGCCACTTGCACGTTGG	0
CAATTCGTAATAAAGGATCCAGG	0
ACACATGCCAGAGATTGCTCAGG	0
CTGTCAGCAAATTTATGGATCGG	0
ACTCCCTATAGCGATGGCTCTGG	0
TAGTAATTCTTCATGATCCATGG	0
AGAAAAGCTATTTGACTTGGTGG	0
CAGCCACAGCTACCCAAAAGAGG	0
GAGATTAGATGAAACGATGCTGG	0
CCAAAGACAACAAGAGCTCTTGG	0
GGATGAACTAGCTCGAGTTCTGG	0
TCATTCATATCCGGACCCGCTGG	0
TAAAGAGGGTGTTGTTGGCAGGG	0
ATAAGGAGAATGATTTGTAGTGG	0
GGTCCAGTCAGTGAACGTAAGGG	0
ATTGCTTCCTGAGCAATCTCTGG	0
TCTCCTTCTTCAGGCTGCAGAGG	0
AGTCAGTACTGAGCACAACAAGG	0
GAAACTACCTGCTGCCACCTTGG	0
ACTAATAGAGACAATAAAGAGGG	0
TGACATCATATTGCTGACAGAGG	0
GTTGATTATATTGGATACACTGG	0
AGTTATAAATAGCCTGGAAAAGG	0
ATCATTAGATCCACATCTGCAGG	0
CAGCCATGGTCCTCTCCCAAAGG	0
CTCGTCGAAGCGGCTGACCACGG	0
CTTCCAAAAATTCTAACGTGAGG	0
CACACACTTCGAAGTTGAGGGGG	0
GCCGCTCACCTTCATGCACCAGG	0
CAGCAGCCGCTCATGATACTTGG	0
ACACTTCATAAAGCAGTGCAAGG	0
CGATATTGAGCAGTGTCCCAGGG	0
TCGTTGATCAAACTCATCTGTGG	0
TGTCTCTATTAGTAAGACACTGG	0
TAAAGAAAAACCTACAGACCTGG	0
ATTGCCATAAATACTTCCTCTGG	0
CACATCAAGGGAATTGTTGAAGG	0
ATCCCACAGACTGATATGGCTGG	0
AAGCCCCTTTCGATTCTAGGTGG	0
CGTTCACTGACTGGACCCATGGG	0
GGTGGAACTGGTCACAATGATGG	0
TTCGGCCAAAAGATGTCCCTGGG	0
ATCTTGCTGCAGAAACTCAGAGG	0
AACAAGAGCTCTTGGTTGCAGGG	0
TACTGGCCAAGCTGTTGCCTCGG	0
GCAGAGCGAACAAAAGTCCTAGG	0
TGATGCTGTGTATTGTCACTCGG	0
AAGCTATTTGACTTGGTGGATGG	0
CTGAGAACAAGGAACCACATTGG	0
TAACTGCGCAACCTTCTTTAGGG	0
AAATCCACTTACCTATAGGAAGG	0
GCAACACTTCTTGCATACCTGGG	0
GTTTGTGCTCTGGAGGACCCAGG	0
TTGTGATCACATCCTCTGATTGG	0
TAAAGTGTTGGTTGTTGTGAGGG	0
CCGGTGCCATTCGTATTGCTGGG	0
GATGAAAGTGCGCAAACAGGTGG	0
CTTCTTTACAGGTTATTGGAAGG	0
CAGCTTTGGAAGTCCCAGCTTGG	0
TGCATCTTGGCAGGCTACACTGG	0
TCTAGTCCGCATTGGATTGGTGG	0
GATAATCCGTATTCTTAGCAAGG	0
CTCTGCACAAAGCCCTCTTTTGG	0
AGGTCCACTACAATTTCATATGG	0
GGCTTGTCGGCAAATCGGGGGGG	0
ATTAGCAAACGAGTGTCTCATGG	0
CAATACACAGCATCAATCTTAGG	0
AGCCACAGCTACCCAAAAGAGGG	0
TTACCTTGTCATTGAATATACGG	0
TTTGAGCTAGTTCTGTCCACTGG	0
CCAGGATATATCCAAAGACGTGG	0
CGGCGTGCCCTGGTTTGCAATGG	0
TCTCTGGCATGTGTGACTGAGGG	0
TAACGTGAGGTGTGGCTCATTGG	0
AAAGGAGATACTTACACAACAGG	0
ACCAGCATGCAGCTGAACTTCGG	0
TTAAAGTGTTGGTTGTTGTGAGG	0
TCTAAGGGAGAGCGGACCTGTGG	0
AGGTGTTTCAATTCAATACCTGG	0
TTCAAAACTGGTCAAATCAATGG	0
GAGTAAATCCACTTACCTATAGG	0
GGGAGGACATGGCCGCGCACAGG	0
AGGAGAACTCCCTATAGCGATGG	0
GTGTGTTGGGGGATAGAGTCGGG	0
GGCTCATGGATTTCCTGGCTCGG	0
AGCTTTGTTGGAGATCATGGAGG	0
GCCTGAAGAAGGAGATGGTGTGG	0
TTCAATGGAAAATGTTCCTATGG	0
CAAAAGAGGGCTTTGTGCAGAGG	0
TCAGCTGCCTACTTCCTCCATGG	0
AGCGATGGCTCTGGCCAATGTGG	0
GAGCATTGTGGAATACCTTCAGG	0
AAATTCCTCAAACTTTGAACTGG	0
AAGCTGGGACTTCCAAAGCTGGG	0
CCAAACGTAAAGCAGCAGTTTGG	0
AAATCCATGAGCCTGGACATGGG	0
GGGTCCAGTCAGTGAACGTAAGG	0
CCCTTCCGGAGAGAGGCTCCAGG	0
CACTGGAAAAATGTCTTGCTGGG	0
ATCATGGTGACCCTTCCTATAGG	0
GGCCGAATCTTGGTGTGTTGGGG	0
TTGCAGAATCCAAGAAAACAGGG	0
TCCTGGAGCCTCTCTCCGGAAGG	0
GAGGTCAACTTGTATTCAGCAGG	0
GTGGAAGCTCTAAGGGAGAGCGG	0
TACATTTAAACTTACCCTTCAGG	0
ATAAAGAGGGTGTTGTTGGCAGG	0
GATACATATCCCATTCATCATGG	0
CCATAAATGTAGCTCTTGTCTGG	0
GTCCCGGTAACTGGAACGGAAGG	0
TACCAGCCATATCAGTCTGTGGG	0
TTTACATACACTACTAACTCTGG	0
ACTTACTTTAATAGAAACTTTGG	0
ACTTACTGATCCGAAGATCCAGG	0
CCATTCCACCGGCCTGTGCGCGG	0
GCAGCCACCTATCCAACTGTCGG	0
AGTGTCCCAGGGACATCTTTTGG	0
ACTTTGAACTGGTAAGGTTAAGG	0
GCCTCGGAAGAGAGTCTGCATGG	0
TTGCTTTACATCGTCTACTCTGG	0
GTAGTGGACCTTACCCATACCGG	0
TGCTTTACACAGTTTGACACAGG	0
AGCCCAGACCAAACTAGAAGTGG	0
TCTTTAGTCGCATTTCTACCAGG	0
GGACATGGCCGCGCACAGGCCGG	0
CTCGGAGGCTGGCATCACTGAGG	0
AGCTTCTGTGACTGTTTCCAAGG	0
TTCGCTCTGCTGAAGTTACTTGG	0
CACCTTAACCATTGCAAACCAGG	0
TAGTTGAAGTAATGATGGCAAGG	0
GCAAACTCAATACCTGCCCAAGG	0
GAGAACACTTTACCTGTCCTTGG	0
ACTTGACTGTTGTAAGTGTCAGG	0
TCACTTACCCACTGAGAACAAGG	0
AACCTGATGTCTCTAGTAACTGG	0
CATAAAGCAGTGCAAGGTTGTGG	0
GATTTCAGTGATGTCTTCAGAGG	0
TTCTCTAGTCCGCATTGGATTGG	0
GAACCTTTGGGAGAGGACCATGG	0
TCATCTCTTGGCAAAATGAGAGG	0
CTCTTGTCTGGAGATCCTTGTGG	0
GTTACTTTCTTAGTAGCCACAGG	0
CTTGCAACAATAGCAGGTGAAGG	0
GCTCATGGATTTCCTGGCTCGGG	0
CGTTTCCCTCAGAACAGCATCGG	0
AAACAGGGGCCCGAAACCCAAGG	0
AGTACAGCAGAATTAATTACAGG	0
CGGTTACCTGCTCGTCGAAGCGG	0
TTGCCTTCCGTTCCAGTTACCGG	0
CTTACACAAAGCAAGAGCTTTGG	0
AAAGCTCTTGCTGGCCATGGAGG	0
TAGAAGGTGAATTCTGAGCCAGG	0
GGCCAGTTACTAGAGACATCAGG	0
ACGTGGCATGTCTCGGAGGCTGG	0
CAGGTACCTTGCTAAGAATACGG	0
CTCCTTCTTCAGGCTGCAGAGGG	0
TCAAATACGGACCAATGTTAAGG	0
CAGGAGAGAATGACCTGTCCCGG	0
GGCTGTGCTGCAGCTTGATGAGG	0
TGCTGTTCTGAGGGAAACGCTGG	0
TTCTGAGGAGGAACTGATGATGG	0
CGGGACAGGTCATTCTCTCCTGG	0
AAGATGAGCTGCCACATCAAGGG	0
TGCTTGCAGTGCCACTCCAGAGG	0
TCCCCCAACACACCAAGATTCGG	0
ATTTCAGTGATGTCTTCAGAGGG	0
ATTGTCTCACCGTATGAAGCAGG	0
GGAGACTATCTAAAGTATGCAGG	0
CATGAGACCACTGTCTACGTTGG	0
GGATCCTCCTCCACTCACATGGG	0
AACTTCGGAATTCTGCCTCTGGG	0
ATAAGATGTTGTTCTAAAGTAGG	0
GTCACAATGATGGGTGATCAAGG	0
TCTGTGAGGAAGCAGATATCCGG	0
GAACTTCGGAATTCTGCCTCTGG	0
GGATATCTGCTTCCTCACAGAGG	0
GGCCAGAATTGCTTCTCTGCTGG	0
CTTTGTGCAGAGGCGAGTCCTGG	0
TCCATGTGTGGAAGCTCTAAGGG	0
CAATCCGGAATCCTCTGGAGTGG	0
GAATGACCTGTCCCGGTAACTGG	1
CTCATGGATTTCCTGGCTCGGGG	0
TCTTTATGAATACTTAGCAGAGG	0
AGGAAGTATTTATGGCAATCCGG	0
TTCTTAGTGTTGGCCTGAGAAGG	0
ATGCTGGTTTCCTTCACGACAGG	0
CACTAAAGGAGACTCAGCCATGG	0
GAAATCCATGAGCCTGGACATGG	0
CTCTAACTTTAACTTTGCATTGG	0
TCACTTGATATCAGACACAAAGG	0
CTTGGGATCAATAAAAGCTGAGG	0
GGCAGTATCTTTCCAGCAACAGG	0
AGAGCTCTTGGTTGCAGGGATGG	1
CCCAGCAATACGAATGGCACCGG	0
CAGAACAGCATCGGTGCAGTAGG	0
TATGGCAATCCGGAATCCTCTGG	1
GCCAGACCAGTCCCCGAGCCAGG	0
CTCCCTCTGCAGCCTGAAGAAGG	0
AGAAGCAGCGCCTGGATCTTCGG	0
GGTGGAATGGGTCCAGGCCGTGG	0
CAGAAACAGTATTGGCTGATCGG	1
TATCATGAGCGGCTGCTGACTGG	1
TCCTCTCCCAAAGGTTCTGAAGG	1
GCCACCACCTAGAATCGAAAGGG	0
CTTTAGAACAACATCTTATGTGG	0
AGCACACCCAGCAATACGAATGG	0
GGAAGGGTCACCATGATGAATGG	1
AGTGTTGCCATCTTATCAAAAGG	0
AGTGGTCTCATGCACTCCATAGG	0
TGCCTTCCGTTCCAGTTACCGGG	0
CAGACACAAAGGCTCCTAAAAGG	0
TTGCCCCATGTCCAGGCTCATGG	1
GCCCAACTATAACACATTCATGG	0
TCTCTTCCGAGGCAACAGCTTGG	0
CCAGATCCCACAGACTGATATGG	0
CATGGCCGCGCACAGGCCGGTGG	1
ATAACTGTAACTCCTGGGTCAGG	0
CCAAGTAAGCCATTCTCAAGGGG	0
GAGAAGGTTGCCCCATGTCCAGG	1
AGCCAGGAAATCCATGAGCCTGG	1
TCCATGAATGTGTTATAGTTGGG	1
TCATCTGAAGGAGGTTCCGCTGG	1
CTGCACCGATGCTGTTCTGAGGG	0
AATATGGGGAAGCCTTGGGCAGG	0
GGCTGACTGCCTCTTGAGAATGG	0
GGTTGGCAGTGATACTAAGCTGG	0
TCTCTCTCAGTTGATTATATTGG	1
CCATATCAGTCTGTGGGATCTGG	1
GAAGAATTACTACGTACTCCTGG	1
AATCCATGAGCCTGGACATGGGG	1
CACACTTGCAGAAACAGTATTGG	0
GAACAGTAAGAAGCAGCGCCTGG	1
ATGTGTTATAGTTGGGCAAGAGG	0
GCCTCTCTCCGGAAGGGAAAAGG	1
TATTCCAACGTGCAAGTGGCTGG	1
CTTCAACAATTCCCTTGATGTGG	1
GACTTTGGGAAACACAACACTGG	0
GTACTCCTGGAGCCTCTCTCCGG	1
ACGGCCTGGACCCATTCCACCGG	1
ACGTTGTCGTAAGCAAAGCCAGG	1
GACAATAAAGAGGGTGTTGTTGG	1
ACCAAGCAACTTCTTAGTGTTGG	1
TGCCACCTTGGCTTTAGAAGAGG	0
ATCTTGGCACAATGATAACAGGG	1
CCACACTCTGCACAATTCCATGG	1
GCCAACACTAAGAAGTTGCTTGG	0
CCCCTTTCGATTCTAGGTGGTGG	1
GGATCGGCTGTTGTCCTTAATGG	1
AGGCAGTCAGCCTGCAGATGTGG	1
AGGAAGCAGATATCCGGTGTGGG	1
GGTCTGGCCGACAGTTGGATAGG	1
CTCTGCACAATTCCATGGATTGG	0
ATCAAAACCAGTGCAACAGGTGG	0
CCATGGAATTGTGCAGAGTGTGG	0
GAGGAAGCAGATATCCGGTGTGG	1
TCGTCTACTCTGGAACAATCAGG	1
GATCTTGGCACAATGATAACAGG	1
CCTGGAGCCTCTCTCCGGAAGGG	1
TGAACTGGTAAGGTTAAGGCTGG	1
TTACACAACAGGAAAGACTTTGG	1
CACGACAGGTGTGAAGAAAATGG	1
AATTACAGGGCTCGTCCAACTGG	1
CTAGTTTGGTCTGGGCTTGTCGG	1
TCTCCGTATATTCAATGACAAGG	1
CAGAATTGCTTCTCTGCTGGAGG	1
ACCTGTCCCGGTAACTGGAACGG	0
TACACAACAGGAAAGACTTTGGG	1
TGGCCGAATCTTGGTGTGTTGGG	1
CTGCAGCCTGAAGAAGGAGATGG	1
GCAAAAATATGGGGAAGCCTTGG	1
GAGTCCAGAGGAAGTATTTATGG	1
TAAGATGTTTGGTATTGTGGTGG	1
TGAATTGAAACACCTTTGTTTGG	1
TTCATCTTTCAGGACACTAAAGG	1
TTGGCCAGAGCCATCGCTATAGG	1
TCTTCTTACTGATATTTCAATGG	1
TCTAATCTCATTGTGTCCTTTGG	1
GGTGTGTTGGGGGATAGAGTCGG	1
CGCATTGAGCATCCCACTGCAGG	1
AATGTTTCTACAGGAGCATCAGG	1
CCTCTCTCCGGAAGGGAAAAGGG	0
TGTTTGTCCACATTAGGCTTAGG	1
TACCTCAGTGTTTCCTGCAGTGG	1
TTTAGAACAACATCTTATGTGGG	1
CTGAAACTTTACGTAAATGTGGG	1
CCGCGCACAGGCCGGTGGAATGG	1
ATCAATAAAAGCTGAGGTGATGG	1
GGAGTGGCACTGCAAGCAAATGG	1
ATTGTGGTGGGGATTCTTCATGG	1
GACCAGTGTGTATCTGCCACAGG	1
CTAAGCTGGCTCTGCAGTGCAGG	1
CAAAAATATGGGGAAGCCTTGGG	1
TGGAACAATCAGGAGAAAATTGG	1
AGGTAAGATGTTTGGTATTGTGG	1
AATTTGTTAAATCCAATCCATGG	1
GTAATTACCTTATTAAGAAGTGG	1
GAAGGGTCACCATGATGAATGGG	1
ACAATAAGCTCAGCATAGTCTGG	1
AGCAGTAACTCTTTGTCGTTTGG	1
AAATACCAGTCAAATGTCCATGG	1
ATGTGGGTGCTGTTGTGATGAGG	1
AATTCTGTAGAAGTTATTTCTGG	1
TGTGAAATTGGTTTCAAGCAAGG	1
TGCGGGAAATATTGATCTGCAGG	1
TAAATTAAAGGTACAAGTTAAGG	1
CTCCATGAATGTGTTATAGTTGG	0
TAATTCTGCTGTACTGCCTTGGG	1
TCCGTTCCAGTTACCGGGACAGG	1
TGGTTACTCTGTTTGATTCTCGG	1
AAAGGCAAGAAATGGAATCAGGG	1
TCCACACCATCTCCTTCTTCAGG	1
CCAAGAGCTCTTGTTGTCTTTGG	1
ACAGAAGAAGCTGACCATAGAGG	1
ACTGAAACTTTACGTAAATGTGG	1
TCCACTGTTACAGTGGCCAGTGG	1
ATCTCCCAAAATGTTTCTACAGG	1
AAAAATTCTAACGTGAGGTGTGG	1
CTTAAGAAATAACTGTGATTTGG	1
TGGGCTTGTCGGCAAATCGGGGG	1
ACCAGTGCAACAGGTGGCTTGGG	1
AAAGTGCGCAAACAGGTGGCAGG	1
GCAGAGAAGCAATTCTGGCCTGG	1
TCACAACACCCCCCAAAATGAGG	1
ATTTGATTTGTTGCAGGTTTTGG	1
CTGGTTTCTTCATCAATTCCAGG	1
GGATGTGATATTCCTTCTAGTGG	1
AAGATGTTTGGTATTGTGGTGGG	1
GTTGAACTCTCCCCTACCACTGG	1
AGTCTTTCCTTCATAAGTGACGG	1
GTTGAACTTCGAAATATGTTTGG	1
AACAGTCACAGAAGCTTTGTTGG	1
TGAAGTGAATACACAGAGCGTGG	1
AACCAGTGCAACAGGTGGCTTGG	1
TAAAAAACCTACCGTAAACTCGG	1
TACTTTGCAGGTAAGATGTTTGG	1
AAGGTATCCTTCAGAACCTTTGG	1
GAGATATTCCAACGTGCAAGTGG	1
AGCGATTGCTAGGCCCGGTATGG	1
CCTGCTTCTTTACAGGTTATTGG	1
AAATGACATTTATTATGCTTCGG	1
GCTGTACTGCCTTGGGTTTCGGG	1
GTCTCTCTCTCATAGGAGCCAGG	1
GGATTTCCTGGCTCGGGGACTGG	1
AAGGAGATGTGGGAGTCAGGAGG	1
GGCAGATACTGCTGTAGCTTTGG	1
TCCCAAGCCACCTGTTGCACTGG	1
TACTGTAGCTTTATTCAGTAGGG	1
TTCAAGCCCCTTTCGATTCTAGG	1
GTTAGCAGTTATAAATAGCCTGG	1
CACATCCTACCCCGTAAAAAAGG	1
TTACTGTAGCTTTATTCAGTAGG	1
GTCCATGTGTGGAAGCTCTAAGG	1
ACTGCTGTAGCTTTGGCTTCTGG	1
ACTGTTCTTGCAACAATAGCAGG	1
TAGCTTTATTCAGTAGGGAGTGG	1
GGACTGGTCTGGCCGACAGTTGG	1
GTTGCAGGGATGGATTATATTGG	1
TACACCTGTCAGCAAATTTATGG	1
TGGATCCTCCTCCACTCACATGG	1
CAGAGCGTGGCCTACTTAGCAGG	1
CGGCTGCTGACTGGCCTCAAAGG	1
AGGTATCCTTCAGAACCTTTGGG	1
GATTTAACAAATTTGGATCTTGG	1
CACATTGCCGTCACTTATGAAGG	1
GTCAGCAATATGATGTCAACAGG	1
GTCTGGGCTTGTCGGCAAATCGG	1
AGGCAGGTACGTGTCAATCAAGG	1
CGATCCATAAATTTGCTGACAGG	1
AGATGTTTGGTATTGTGGTGGGG	1
TGATGAAAACAACATGAATAAGG	1
TGCAGGAGGGTAAGGAGATGTGG	1
GTCCAGGCTCATGGATTTCCTGG	1
AACCAAAGAAAACTTGTATTTGG	1
TGGATTGGATTTAACAAATTTGG	1
TTAATTCTGCTGTACTGCCTTGG	1
GTCTGAATCAAATGTTCTCTTGG	1
CAACAAGAGCTCTTGGTTGCAGG	1
TTCTGCTACTCTCCTCATTTTGG	1
CTGGGCTTGTCGGCAAATCGGGG	1
AACTTTAACTTTGCATTGGTTGG	1
ACACTGGAAAAATGTCTTGCTGG	1
AAAAGGCAAGAAATGGAATCAGG	1
AGCTGGCTCTGCAGTGCAGGAGG	1
CAAGAGCTCTTGTTGTCTTTGGG	1
ATGCTCCTGTAGAAACATTTTGG	1
GGCAACACTTCTTGCATACCTGG	1
AGAAGCTTTGTTGGAGATCATGG	1
GCAGAAACTGATTATGAAATGGG	1
CTCTGCAGTGCAGGAGGGTAAGG	1
TTTAAAGAATGTTAACAATATGG	1
TGTTGTTCTAAAGTAGGAGTTGG	1
GCAGGAGGGTAAGGAGATGTGGG	1
GGGCTTGTCGGCAAATCGGGGGG	1
TTACTGACCTGGGGAATGCTGGG	1
GTGATCACAATTCGTAATAAAGG	1
ATGCTGGGAAGTTGCAAGTGAGG	1
TCCTGGCTCGGGGACTGGTCTGG	1
TTCTTTATTTATAGGCATTTTGG	1
CGTGCATTTCTGTAGGTATATGG	1
GCACTTGGCTTGCGGATCCGTGG	1
GCTGGCTCTGCAGTGCAGGAGGG	1
TTTCAGCTTCCAATAAAAACAGG	1
TTGATTGACACGTACCTGCCTGG	1
TGAAGAAAATGGCAGATTTCTGG	1
GGCTGATCGGTTTGAGAGATTGG	1
ATTAAGAAGTGGCTGTAATTTGG	1
TCACAACAACCAACACTTTAAGG	1
TTGCTTCTGCACTTGGCTTGCGG	1
AAAATTAAAACGACTCCTGAAGG	1
TCATGGAATTAGAAAGGTTAAGG	1
GATATATCCTGGATTATTTCTGG	1
GGACATGGGGCAACCTTCTCAGG	1
GAACCCTTACGTTCACTGACTGG	1
GGCTCCTAAAAGGCAAGAAATGG	1
CTAACTGCGCAACCTTCTTTAGG	1
GGTAAGGAGATGTGGGAGTCAGG	1
TTTCTTCATCAATTCCAGGCAGG	1
GCCAAACAGCAAGTAAAATTTGG	1
ACCACTGGCCACTGTAACAGTGG	1
CCTTACCAGTTCAAAGTTTGAGG	1
TCTGGGCTTGTCGGCAAATCGGG	1
ACCGGTGCCATTCGTATTGCTGG	1
AATAATGACATTCTGTTTCAAGG	1
CGAAAAGCTCTTGCTGGCCATGG	1
GGCTTCTGGAAATGTGAAATTGG	1
GCACTTGAGAGTTGCTTAAAAGG	1
GGTCAGCCGCTTCGACGAGCAGG	1
CCTCAAACTTTGAACTGGTAAGG	1
CCAGACAAGAGCTACATTTATGG	1
CTTCACTGCAGTCATTCAAAAGG	1
GTGAGGTCATGGAATTAGAAAGG	1
ATTACAGCCACTTCTTAATAAGG	1
AATGGCTTGTGGCGGTTTGCAGG	1
AACAGTGGACGAACTCGCCACGG	1
GCAACTTCCCAGCATTCCCCAGG	1
AGCAGAAACTGATTATGAAATGG	1
AGTCAGGAGGGATTCTTCACTGG	1
GATACATTTATTTACTTTGCAGG	1
TTTCTTCACACCTGTCGTGAAGG	1
GTGCAGAAGCAAAGAAGCGCTGG	1
CGCTTCTTTGCTTCTGCACTTGG	1
ACGTTCTCCTTGTCGATTCCTGG	1
TTCATCAAAACCAGTGCAACAGG	1
TTTACTGACCTGGGGAATGCTGG	1
AGGAGATGTGGGAGTCAGGAGGG	1
ACGTTCACTGACTGGACCCATGG	1
TGTTACAGTGGCCAGTGGTAGGG	1
GGAATTAGAAAGGTTAAGGTTGG	1
TGCTGTACTGCCTTGGGTTTCGG	1
TTAAAAAATTCAGGCTCTGCTGG	1
TCATATGGCTTTGCATAATATGG	1
CTGTTACAGTGGCCAGTGGTAGG	1
GTTACAGTGGCCAGTGGTAGGGG	1
GGAAGTTGCAAGTGAGGTCATGG	1
GAGTTCGTCCACTGTTACAGTGG	1
GGAAAAGAGCAAGCATCTGCAGG	1
CTGGCTCAAAATGGACAAGAAGG	1
ATCCCCGCTTGTGAACACTGGGG	1
GGAGGAGGCTGAACGCACGAGGG	1
TGTTTCGGATTTCATTCCACGGG	1
CACCGGGTACGTGGGCTTGGTGG	1
GGAGCACAGAAGCCTCAGGAGGG	1
TGAGCCTACCTTGGCCTGGACGG	1
TGGACTGCAGTACACAATCAAGG	1
ACTGGATCATGATGTTTCAAAGG	1
CACAGCGATTCGCACGGAGGAGG	1
TCTTTGAGCCTACCTTGGCCTGG	1
GGAATATCTGAAGATAGCTCAGG	1
GACCCCAGTGTTCACAAGCGGGG	1
AGATTCTCCAGCTATGTATCGGG	1
AAGGGCACAGAGCTGCTGCTTGG	1
CCTGCAGGAAGCACGCGAGGCGG	1
AGCAGATGAAAGCCCAGGCCAGG	1
GATTTGGTGTGCCGGACTCTGGG	1
GGTCATAAATGTGAAGCCCCAGG	1
TCAGATGACTCCGGAAATGTGGG	1
CCCCCAAGATCTCCTTCCCGTGG	1
TCCACGGGAAGGAGATCTTGGGG	1
CTGCTTGGAGTGGATGCCCTGGG	1
CACCGTGAGGATCGTCACCATGG	1
TGCCGGCAGAGTGGAATACATGG	1
GTTTGTTATTGCAGATGAAGTGG	0
AAAGATCTACTGCCCTCCTGAGG	1
ATGATCTATTTATGAGGAGAAGG	1
CCCAGGCTCACCGGGTACGTGGG	0
TCACCAATGAGGTTGAAGCTTGG	1
CCACGGGAAGGAGATCTTGGGGG	1
AGTTCACACCGTACATCTCCAGG	0
ATGTTTCGGATTTCATTCCACGG	1
GGACCTGCAGGAAGCACGCGAGG	0
ATCCTCACGGTGAACGTCTTGGG	1
ACCTCTTTGATTTGGTGTGCCGG	0
TATCTTTGAAGTCGAAAGACAGG	1
GATCCTCACGGTGAACGTCTTGG	1
AACCCAAGACGTTCACCGTGAGG	1
CTCTGGGGCTCCGAGAAACCTGG	0
CATCTCGTACAGTGACAAGGAGG	1
CAGATTCTCCAGCTATGTATCGG	0
ATTTGGTGTGCCGGACTCTGGGG	1
GCTCAGGACCTGGAGATGTACGG	0
GTCCATGGTGACGATCCTCACGG	1
ATCAGATGACTCCGGAAATGTGG	0
GCCAGGAGCACAGAAGCCTCAGG	1
AACAATGGCCAACGAAGCACTGG	1
GTACACAATCAAGGACACAGTGG	1
TCCGGCACACCAAATCAAAGAGG	1
CCTGATGGAGCAGAAGGTGCTGG	0
GAAGCGCCTGATGGAGCAGAAGG	1
TTTCTCGGAGCCCCAGAGTCCGG	0
CTTTCCTTGCAGGGCCAAAGAGG	0
TGGGGGTCAGTCTGTTCTCAGGG	1
GCCAAGAAGTGAAAGGTGACTGG	0
TCTGAAGATAGCTCAGGACCTGG	0
TCTGGCCCAGAAGGCCGCAGAGG	0
TACGCCGTCCAGGCCAAGGTAGG	1
CGTCACCATGGACGCCGAGATGG	0
GCTTGGTACGCAGAGCACCGAGG	0
TGCCTCCTCCTCGGTGATCTGGG	1
TGAATGGGCCTCACCTGGCTCGG	0
TGAGAGAGCTGAAGCTCATGCGG	0
TGTCACTGTACGAGATGTTTCGG	0
CTCGCAATTGAACTCCATCTCGG	0
TTCTCCTCATAAATAGATCATGG	0
AAAGGCCCAGATCACCGAGGAGG	0
AAATCCCCGCTTGTGAACACTGG	0
TCGAGAGAAGCAGATGAGGGAGG	0
ATTCCACGGGAAGGAGATCTTGG	0
TGTGAACTACTTTGCAATCCGGG	0
TTATCCTGAGAATGCTGAAGAGG	0
GGAACCATGATCTATTTATGAGG	0
TGAGGAGACAGCTGACCTGTTGG	0
TGAAAAGGCCCAGATCACCGAGG	0
TCGTACAGTGACAAGGAGGTAGG	0
CCCCAGGCTCACCGGGTACGTGG	0
CATGGTTCCCGATACATAGCTGG	0
TGCTGAAGAGGAGCTGGTTCAGG	0
AGTTCAGCAGATGAAAGCCCAGG	0
TTATTGCAGATGAAGTGGAAAGG	0
CGACCCCAGTGTTCACAAGCGGG	0
AAATTTGGCCAAGAAGTGAAAGG	0
ACGACCCCAGTGTTCACAAGCGG	1
CCTGGCTTCTTACGCCGTCCAGG	0
CCTGGACGGCGTAAGAAGCCAGG	0
CACAGAGCTGCTGCTTGGAGTGG	0
AGCCTTCTCCTCCCTGGCCTGGG	0
AAGACAGGCTGTCACCAATGAGG	0
TTCTTACGCCGTCCAGGCCAAGG	0
AGAAATCACCAGTGCTTCGTTGG	0
CATTTCCTGCTCAGCCTCTGCGG	0
AGCTCCTCTTCAGCATTCTCAGG	0
TCGGATTTCATTCCACGGGAAGG	0
GCAGGAAATGCAGCGCATCAAGG	0
GTCATAAATGTGAAGCCCCAGGG	0
GGAGGAGAAGGCTAGAAAGCAGG	0
GAGAGAGCTGAAGCTCATGCGGG	0
TGAACGCACGAGGGATGAGTTGG	0
TGCTTGGAGTGGATGCCCTGGGG	0
TATTGCAGATGAAGTGGAAAGGG	0
TTGAAGCTTGGTATGTCAGGAGG	0
TCATCTGCTTCTCTCGAGCGAGG	0
CTGTCTCCTCAGACCGCATCTGG	0
TTGGGGGTCAGTCTGTTCTCAGG	0
CGAGGAGGAGGCAAAACTTCTGG	0
GATGAAAGCCCAGGCCAGGGAGG	0
AGATGGCTGAGGAGTCAGAGAGG	0
GGGAGGAGGCTGAACGCACGAGG	0
CTGCTGAACTTCCAAAGAATCGG	0
AATCCCCGCTTGTGAACACTGGG	0
GCAGATGAAAGCCCAGGCCAGGG	0
TCAGCTGAAGCAGGACCTGCAGG	0
TTGGATCCACAGAATAAAAAGGG	0
CAAGGCCACAGCGATTCGCACGG	0
GATGACTCCGGAAATGTGGGAGG	0
TGAGCTTCAGCTCTCTCAAGAGG	0
GCACGAGGGATGAGTTGGAGAGG	0
GGAGGAGGAGAAGCGCCTGATGG	0
AAACATCTCGTACAGTGACAAGG	0
GAAGCTCATGCGGGAAGCGATGG	0
AATCTCCAGGAGCTTCTGCTTGG	0
GGGAGGAGAGAATTACTGCTTGG	0
AAATCTGTATCAGATGACTCCGG	0
CGAGGGATGAGTTGGAGAGGAGG	0
GCAGATGAAGTGGAAAGGGAAGG	0
TGACATGAAGCGGCTTTCCATGG	0
CCGCCTCGCGTGCTTCCTGCAGG	0
TGCCCTCCAGATGCGGTCTGAGG	0
GATGAAAGAAGAAGCAACAATGG	0
CAATCAAGGACACAGTGGCCTGG	0
TGATTTGGTGTGCCGGACTCTGG	0
TTCCACGGGAAGGAGATCTTGGG	0
CTTTCTAGCCTTCTCCTCCCTGG	0
GGAGGCAACGGTGCTGGAATTGG	0
TGGGGTCGTAGTCACCATACTGG	0
GTACTGCAGTCCAAAGAACCAGG	0
GGCCCAGATCACCGAGGAGGAGG	0
CGCTCGAGAGAAGCAGATGAGGG	0
AAGAGCCAAGCAGAAGCTCCTGG	0
AGAGGCAGATCAGCTGAAGCAGG	0
GCTGGCACTGAAGATGGCTGAGG	0
CCAGTTTACTATTAAACCACTGG	0
TGAGAATGCTGAAGAGGAGCTGG	0
TGAACTCAAGACAGAAATCGAGG	0
ATGTCAGGAGGCAACGGTGCTGG	0
CGAGGTGCTGGCACTGAAGATGG	0
AGGTTGAAGCTTGGTATGTCAGG	0
CTCCTCCGTGCGAATCGCTGTGG	0
AAAGCTTCGTGTTAATAAGCTGG	0
CTTGGTATGTCAGGAGGCAACGG	0
GCTGCTTGGAGTGGATGCCCTGG	0
AGGAGCACAGAAGCCTCAGGAGG	0
ATACCAAGCTTCAACCTCATTGG	0
GTGTGAACTACTTTGCAATCCGG	0
GGCCACAGCGATTCGCACGGAGG	0
ATTGGATCCACAGAATAAAAAGG	1
AGCCCAGGCCAGGGAGGAGAAGG	0
CTTATTAACACGAAGCTTTGAGG	1
GAAAGAGAGGGAGACAGCTCTGG	1
GCAGAAGGTGCTGGAAGCCGAGG	1
CATCTTCAGTGCCAGCACCTCGG	1
TCGCTCGAGAGAAGCAGATGAGG	1
AGAGGAATTGCTTCCAAAAAGGG	1
GGAAGCGATGGCCCCGGCCATGG	1
CTCTGCAATTCTGCAGGTACTGG	1
GGTGCTGGAAGCCGAGGTGCTGG	1
TTCACCCCTCGCAGATGGAGCGG	1
CTCAAAATGGACAAGAAGGTTGG	1
CCAGCACCTTCTGCTCCATCAGG	1
AGGGAAGGACCTCTTTGATTTGG	1
GCAGAGCGCCAAGTCCCGAGTGG	1
CTGAGCCCCGCGCCATGGCCGGG	1
CACAGTGGCCTGGCTCAAAATGG	1
CCTGAGCCCCGCGCCATGGCCGG	1
CCAGTGGTTTAATAGTAAACTGG	1
GGCAAAACTTCTGGCCCAGAAGG	1
TCAAAGATACTGACATGAAGCGG	1
CAGAGCACCGAGGCCGAGCCAGG	1
[truncated: 334 more rows]
