# Supplementary material for: CRISPRpred(SEQ): a sequence-based method for sgRNA on target activity prediction using traditional machine learning
Source: BMC Bioinformatics. 2020 Jun 1;21:223. doi: 10.1186/s12859-020-3531-9 (PMC7268231; doi:10.1186/s12859-020-3531-9)
Supplement: Supplementary file 3 — Additional file 3 This file contains the DeepCRISPR data for cell HeLa. [file 12859_2020_3531_MOESM3_ESM.csv]

sgRNA	label
ACATCAGGTTACCTCTACCAAGG	1
CTGATGCCAGCTAGTGGGCGAGG	0
CTGTTTCCCATCCTTCCGGGTGG	1
AATGTATGCACAGGGAACAGAGG	0
CCAGACTCACCCGCTTGCCCAGG	1
CATCAGACGCCTCCAGCCGCCGG	1
CCTTGAACTTGAGCAACAACAGG	0
GGCTTCTTCCAAGCGACCCAGGG	1
GCACGAGGCTGGGTCGAAGACGG	0
ACTAAGGGCCGAAGATAACGCGG	1
GAGGTTCTGTGGGCACAACGTGG	0
CATAGAACCAGTCCAACACAGGG	1
GGATGCCACACTTCAGAAGCAGG	0
GCCCTTGAGGGTGCCACGAAGGG	1
CTGATGATGAGGACCGACAGAGG	1
TCCAAGTCACCAATGCAAGCTGG	0
AGTGATTCTCGAGGGAGACCGGG	1
ACGTTCTTGGCCCTGAACACAGG	1
CGACCAGGGCATTGCTGAGCTGG	0
AGTCATCTTCAGTTCAGCGAGGG	1
GCGGCGGCTGCAGCTACGAACGG	0
TGTATGGTCCACAGGCAACCAGG	1
CCCTTGCAGATGGCCGAGGCTGG	0
CGGCAAACTTCACATGAAGGTGG	1
AGTGATGAGCAAACTGGAAGAGG	1
CGTCATCGCTGTCGATGCGCTGG	1
TGAAATTGCCAAAGCCGAACTGG	0
GCCGAGGCATGGACATCGAGCGG	1
CCTACACGTGAAACATGCCAGGG	1
ACTGGAACTGCCTCCTACCATGG	1
TGCTCTAGATAACCGAACCCTGG	1
CCTCGCCCACATAGGCAGCCTGG	0
ATTCAGCTATACCCTGGAGGAGG	0
TTCTACGCCAGCCGCCACAGTGG	1
GGAGGGCGAGGAGATTGCCCGGG	1
GCAGCACCTCAAGGCCAAGAAGG	1
CACCTACATCTCCGTGCCCAAGG	0
AAGTTCCAGGGAGGCCGCGAAGG	1
TGCCCGACGATGTCCGCAGGCGG	0
CGGGTCCTGTTTCCCACAGGCGG	0
GGTTAAGGAAATGACCAACCAGG	1
CGCATCATCTGGTAAAGCAAAGG	1
GGTGGCGACGATCTTCCGCATGG	1
GCGGTAGCTACTGCACCAGCCGG	1
GCTGAGAGAGATGTGTACACTGG	1
TCCCTCGGTAGCCTTACGCCAGG	1
TGGCGAACTGGTCCTCCAAGGGG	1
TTTCTCTGTGCACACCGCCACGG	0
TGTTCAGGCTGGCTAGACGGCGG	1
AGCCACCCAGAGAACCCGCAAGG	0
GCCCAGTTCGTGGCTCGCAATGG	1
CGGCACATCGTAGAGACGCACGG	1
CCACTCGACGGAGGTCACGGGGG	1
ATACAACTGCTTGCAACAGGAGG	0
CCAGCCAATGTATATCCAAGTGG	1
TCAGGGTGCCACCTACCCGCTGG	1
CGTCAGCTGTGCCCGCCAACAGG	0
TGGCCTTACCTGAGTACGGCAGG	0
ATCCGCCATACCAGGCAACGGGG	1
CGCAGCCCTGACATCGCGACAGG	0
GGGCCTTGGTTTGGCAGCCATGG	0
CAGACTCGCCCGAGCTCACCTGG	1
CTGCAGGGATGTGCACGGGCAGG	1
AAAGGCCTCCGTTCAGACCCAGG	1
GATGTTGTCCCGGTTCCAGATGG	1
TTGCATCATTGGCCGCACACTGG	1
AACACAACAGCTTCTGGGACTGG	0
TGGCTATACCTTCTGTGGCCTGG	0
TTGCGTGGGTTCAAGAAGAGTGG	0
ATTGAATGAACAGCGAGAGCAGG	1
CCTTTAGGGTAAGCCTACAGAGG	1
TTTCGTTGGTCCAGGCCAGGAGG	1
TTCAACAACCAAAGCTCGAGTGG	0
CCATAGATACACGAAGGGCCTGG	1
CATCGTGGATGGACACAGCGTGG	1
TCAGCCTACTATTGAGCGAGTGG	1
TAGTCCTTGAGTAATCCCGCAGG	1
CTAGATATCGGTCCAGGAGCAGG	0
CTCCACCGACGAGGAGAGGCTGG	1
TCGGCTTCTTATGCACGGAAAGG	0
AGCCCTACGCATGTCTCCACTGG	0
AGGTGCAGTATGCTGTAGGGTGG	1
GGACATTATCAACCCGGACAAGG	0
GCTGCAGGATGCTGCACAAGGGG	1
AGTACGATTTGCATCAGCCCTGG	1
CGCCCAGGAATAGTTAGGAGAGG	1
CAAGCTCGAATATTCCCAAGAGG	1
TGTTCACTTACGTTCCGGACGGG	1
ACGTTTGGGAAAGTACCAGGAGG	1
GCTGCATGACGAGATCAGCATGG	1
CACGACCAGCCTCGACAGCGGGG	0
GAGGAAGACAAAGTTTGCCAAGG	1
GGACCTCATGCAGTAGGCGCTGG	0
GCTGGTACGAAGTGCCAAAGTGG	1
TGCTTACCCTTAATGCCACCCGG	1
AGCCACTGTGAGGCGGGAACGGG	1
CTGCTGACAGAGGCTCAACACGG	1
ACACAACTCGATGCTTACGGCGG	0
CTACGTCTCCATGATCCAAGAGG	1
TCTAGATGGTTGGCAGGCACAGG	1
TAGCGACTGGGTCTCCGCGGCGG	1
CCGGCCACTACGAACTGCCGTGG	1
TTGATTCTGAGATCTCCACGTGG	1
AGAGCCGGTACGTCCTGGGCAGG	0
GCTGGCTACCCTATCTGAGGAGG	1
TCGCAGAGCAAGCGCAGAGGAGG	1
AAGATGGCGTCCCGCAAGGAAGG	1
TATTCGCCGAGCTGTTGAACTGG	0
AGAACTTCTACAGGTGCGGCGGG	0
CAATCTTAGATGCTCTCCGAAGG	1
GGCCTTAAGTCTTCTCCACATGG	0
GGAGCTTACCAAGGTGAGGATGG	1
GGCGAAACCCGTGGGACCAGAGG	1
AGGCCAACTCTTCCGGCGAGAGG	1
TTCTCGTACTAAAGAGGGAGTGG	0
GCAAGCCGGCAAGATGGCGGCGG	1
GCGGGAGCTCAAACGCACGCTGG	1
CTGCCCGGCGCAGAGAGGAAGGG	1
AACCCACCGTCCAGATCGGCAGG	1
AGAGCTTCAGGTGATGACGATGG	0
GGCACGTCTGGACTGGGAGCTGG	1
AAGTGAAGCTCTGATCCCGGTGG	1
AAGCCTAGGGCCTCAAAGCCTGG	0
TGAAGCCGAAGGTGGCAGCATGG	1
TACTGAAGTCCGGGAACCCGCGG	1
ACGATGAGCTCAATCGGCACTGG	1
AGCCTGTTATCCACCTCCAGAGG	0
CGGTTGCTGAGGTAAGCCCAGGG	1
TGTCACCATGCCTTGCAACCTGG	1
CCACAGGACCAAACATCAACTGG	0
GAGCGCAGTTGCTAACAGGATGG	1
ATGCCGAACCAATTCTCCACTGG	1
TCACCGGCAGTGAACTCAGGGGG	1
CTCCAACAAGTCCTTGCAGAAGG	0
CCCAGGAGACAGTGTCCGCGAGG	0
CATCACCTGGATGAAGCCAAAGG	1
ATAGTGACACCGATGGGCCAAGG	1
TAGCTGTGATGCAGTTGCGGAGG	1
CATCGTCCATGGCCCACCAGAGG	0
CAGATACCGTTTCCCTGGCCCGG	0
ACAGCCAGGGTTCCACAGGGTGG	1
CCGCGGCCGGTTACCTAAGGAGG	1
AGCTATGGTGGAGAACACACAGG	1
GCACCTGGACATCAGTAACGCGG	0
CTTACCAATAACTCCAAGGCTGG	1
TCAGGTCGATACGGCCGGAAGGG	0
TGCACTGATGTGATGGCCCGGGG	1
AACGCCAGGCGGATCTCAGAAGG	0
ACATGCCGAAGGTATTGCCCAGG	1
AGATTCTTTGGATCGGAGGCAGG	0
CTACATACCTTCTGGCGGCCAGG	0
TGTACAAGAACGCCCGGGAGAGG	1
ATGGATTAGCATGACAGACCTGG	1
TGCCGAACACTTCCTCGCAAAGG	0
GAACATCGTTCTCAATGGCAAGG	1
AGCTTACCCTTCGTGCAGGCTGG	0
CAAGGTCAGAAAGCCGGGAGTGG	1
GGACAAGAAGCGTATGGACAAGG	1
GGGCGTGCTGCGCTTCAGGAAGG	0
TATATGCTGTAAACGCCAGCTGG	1
AGTCTGTCGCAAACAGCAGGTGG	1
ACTGCACGCACTCGTTCCCGCGG	1
AACCGAATAGAGAGAGCCACCGG	1
GAAACAGGAGGCGGTAAAGGAGG	0
TACCATGTTGGGCTCCCAGAGGG	0
AGTGTTCTCTCCGTTGAGCATGG	0
CTTAGCATCAAGAAATCGCCAGG	1
TCAGCTCCTGTAACATGGCCTGG	0
AAGTCAGGCGTTCCTACAGCCGG	1
TCTTGCAGGAAGCCTGCAACCGG	1
GCAGTTCCAGTAACCTCCGGCGG	1
TCAGGTGTCCGGCCGAACGACGG	1
TGGCAGCTACTGGTAGCACCAGG	0
GGAGGTCTGGTCCTTTGAAGCGG	1
TTTCTACTCTCTTGACAGCCTGG	0
CATCATTGATGTGAAGCCGAAGG	0
AGGCAGCTGCATCACCCGCCTGG	0
CAGCAGAATTTCCCTGCCAGAGG	1
TGTAACAACTTCTCCCACAGTGG	1
CGTCATGCCTGCAACGGGCCCGG	0
CATTTCGGGACCAGATGGGACGG	1
TTGCGCCTCCTTCTCCACAATGG	0
CTATCATGGCTCGAGAGGCCTGG	1
CGAAGGCGGTCTCGATCACGCGG	0
GAGATGGCAGCTACTCGACGAGG	0
ACATCTTCGAGATTTCGGCGAGG	0
GGTGATGGCCCAGCACAAGCAGG	1
CCAACAGCTGGACTGCCCGCTGG	1
ACACTCCTAGTCGCCACAAGAGG	0
GATATTTGGCCATGTCCCACTGG	1
CCACAGCATAGCTATAGGCCTGG	1
CTTTACATGTTGGACGCAACAGG	0
AAGTACAACTGGAGCAAAGCTGG	0
AAGCATTCTGTGCTTGGCCCGGG	1
GGGCTTCAACATCAAGACCCTGG	1
TACAGATGAAAGCTACGACCAGG	1
CCCAGGAGGAGCAAGTCCGATGG	1
TCTGTAAACGCCGTAGCCGGGGG	1
GAGAGGACTCCTTCACCAGAAGG	0
TCGTACGGGACACGATCGCCAGG	1
TGGTTCGTAACACTCGCCACAGG	0
CCTACAGGACTCACTTGCCATGG	1
CAGGCAAGCCTATTCTAGAAGGG	0
TTTGACAACAGGTACACCAGCGG	0
TGGTAACGCCTCGGAAGAACGGG	1
CTCCTCCCACGTTGCCACCATGG	0
AGCTTACGTGGACCTGGAAAAGG	0
CCTGTTAGTCCATTGAGGAAAGG	1
ACAAGCCGGGCTACGTCCGAGGG	1
GGAAGAGCACCCTGCTGAAGAGG	1
GGCCAGGACTGTAGAAACAGTGG	1
TCCTGGCTCGGATCTTACCATGG	1
ACTACCATGCCGCTCTACGAGGG	1
AGCTGTCCATTCCGCACCGACGG	0
AAAGTACTGCATGAGGCCGAGGG	1
AATGATAGGAACACCACCACAGG	1
CCATATAACATCTGGTGCGATGG	1
TAACATCTTTCGCTTCACCCAGG	1
CTAGAACAGGTAGAAGGCACAGG	1
GCTGGCATCACTTTGAGGGAGGG	1
ATTCTTACAGACAGGTCCGGTGG	1
AGTTCGGTTCATGTGTGGCAAGG	1
GCTTGTCTACGGCACGCGGCTGG	0
AGCGGCATTCTCGGATCACGGGG	1
CTGCATCGCATCTGGTCACATGG	0
CACCTATAGTAAACATGGGCTGG	1
CAAGTAGGCTCTTCACCAAGGGG	0
GGAGCAACTCTGGCTTGAGCAGG	1
GGACCAGATGTTCGACGCCGAGG	1
TCTCGGCAGGCCCAGTGCAAGGG	0
GACGTTACCTGTCAGTCCCAGGG	1
ACCGCCTGTCGGAGGAGGAGCGG	1
AGAGCGCAGACCCTGCAGAATGG	0
CCTTCAGATGAAATCCACGATGG	1
TGCGCTCTCTGCAGAAGGAGGGG	0
TTTGGCAGGATAAAGGCGAGGGG	0
CGAGCGCCATTGACAAGCAATGG	0
ATCAGGATATGCCTTAGGGAGGG	1
GAGCGTCCGCCATGAGGAGAAGG	1
CATCACTACTGCCCTGAAACAGG	0
TCGTGGATGCTTTGGAACAGTGG	1
GCACCTTCAGGATTGAGACCCGG	1
CCCACTGCAGTCCTCCACGATGG	1
TCCATGATCCCGACACACGGAGG	0
GGCCAGCCTATCTTACCGAGGGG	1
GCAATTCTTCGAATGCCACATGG	0
GGATTGGGAGGGTATCCGGATGG	1
CACAGTGAAGCTGTACCGGGAGG	1
TCCAAGAGGGCAATTTCACCTGG	0
TCGAGAGAGAGATCGTGACCGGG	1
GAAGAGTCTGCTCTGCACCCAGG	1
TGCACTGGATTACATCCGCACGG	1
GACGATGGATCAGTCTAGGAAGG	1
TCGGCGTACTTGTCAAGGGAGGG	1
TGCACCCTCTATTAAGAGGCTGG	0
CTTGCTTCACTACCAGCAGGAGG	1
GGGCGATGACCAGCATGAGCTGG	1
AAAGAGCTTCGCGTAGCGCCTGG	1
ACCCAGCTGTGTGCGTCAGAAGG	0
GCAGCACAAGCGGTTGACCCAGG	1
TGTACCAAATGAAGGTGCACTGG	1
TGCCAGCAGTCTTGTTGCAAGGG	0
GGATTCTCAGATAGTGGAGGAGG	0
TGAACGAAGACAGAAGCGCCTGG	0
AGAGCCGCAGTGAGTTGGGCAGG	1
CTAATCCTGCTGCTCGGAACAGG	1
GCGAAAGCGGCTGCTCAAAGAGG	1
CACCACTGACTTTCGGAGCAAGG	1
CTTGTAAGATGGCGGCGCCCAGG	1
GGGAAGAGGGATCGGTGGAATGG	1
TACAGCTACTGCTGACAAGGAGG	1
CCAAAGTCTTTGCTGCAGGATGG	1
TGGTAACACACAGGTTCAGGTGG	0
CCATGGGCGTGAACCTCACCAGG	1
AAATCCGCCAGTATTTGCGGGGG	1
TTCTGCTCGCCCTGCTCAGGTGG	1
CCACCTATCTTCTTAGCGCCAGG	0
AGTTCCACCATACTCACCCGTGG	1
CTACAGTGAAGACCTAGGAAAGG	1
ACGCGCCATGGACGCAGAGCTGG	1
ACCATGAATCGCGAGTGGACGGG	1
AAATCGCTTCTTGGCCGCCACGG	1
GGTCGATGCCACGTCAGACCAGG	1
ACCTCCACTCTGCTAGCCACAGG	1
GAGGATCCAAGCAGGGCCCGAGG	0
CAAATCAAAGACCTGACCAGTGG	1
CACTGTAGACCATCTCAAGCAGG	0
TGATACCTGAGCCACGAAGAAGG	1
GGGCACTCCAGGTTTGACAATGG	1
TAGCCACCTTGGAGTGCAGCTGG	1
AAGCAGCTGCACGAGCAAGGTGG	1
TGAGTGCATCGAATCCACACAGG	1
AGCTGCCGCTGCCACAGAGATGG	0
TCACTAACCAGTGGCTGGAATGG	0
CTTGCAGCCGTAGGCGGAGCAGG	1
GGATGTAGAAGAAGGCGAAATGG	0
GACATTGTGGTTCCTCACGAAGG	1
TAGCGGGATACTGTGTAGAAGGG	1
AGCCGATGGACCTCTCACCCTGG	0
AGCCATAGGCTGCACACCCAGGG	1
CGGCCAGACCGATGTACAGCCGG	1
AAGGACTTCTTCCCGGAGACGGG	0
GCCAGGGCCAAACTGTAGCAGGG	1
CGTTAGAGAGAAGAAGAAGGAGG	0
ATTGCTGCTGTTGGTAAGCCTGG	0
CGGTCTTGCTGGCCAGGACGCGG	0
ATTCTGCGACATGGACAGCGGGG	1
TCACTCCGGACATTTGCCCAGGG	1
TCATCTTGCTCCTGAGCCGGCGG	1
ATAAGCGGCAAGGAAAGAGCTGG	0
TGCCTGGCTCGGGATACACCTGG	1
GCGAGACTCACTACATCAGACGG	0
TGTGAGGCTTCCTGTCCGGCTGG	0
CCCGAGACGTACCCTCCACCTGG	0
ACTCACCGGGCAGAGTCCACAGG	1
ACAAAGGCGAGGAGTCCAACAGG	0
TACCAGGTGAGTCTGCGACAAGG	0
CGACACTGTGGACTTCGAGCGGG	1
TAAAGTACTGCATGAGGCCGAGG	0
TACTTACTGGACAGGTCGCAAGG	0
ACTCGCCATTGAGCAGCGCCAGG	0
CTCTGACCACCTGAAGAAGCTGG	0
ACTCCACTATTTCTGTGCACAGG	1
GGTGTGGTTGGTACGGGAACTGG	0
CAAGATGCCCACCACGGCAAAGG	1
CACTTCAGCCCTGATGCCAAGGG	1
TTGTCCTCTGTCTCCCGAAGTGG	0
TCTCTGCGATTCGGTCCCAACGG	1
TCAGGAGATTTGTCAGGAAGAGG	1
ATGCCAACCTCTACTAGGGCTGG	0
GAAGCCCAGTTGGGCCGACCAGG	1
AAGCTGAGCTAAGGAAACAGAGG	1
CAAGCTCGTCTCAGAGAAGCTGG	1
GACCAATAATACGGGCACCATGG	0
GGTACAGGTACTCGCGGCGCAGG	1
GCTAGAGTTGCAACTACAGCTGG	0
GAGTGATGACTCCTTGCCCATGG	0
GGCGGTTTCCAATTCTGCCACGG	1
ACCGTTCACTTGACCGAAGCTGG	0
GATAGTGAGAGGACAACAGAAGG	0
AGCAGCAATGATGGGAGCGATGG	1
TGGCTTTCCACCGTCGGGCCAGG	1
CGTGGACCGGAAGGTGGAGGAGG	1
CCTGTGCTTGAACCGCACCATGG	1
GCGAAGAAGTTCAAAGCGAAGGG	0
CGAGACCCTTCAGGGACAAAGGG	0
TGGCGGCGGCATTAGCGAGGAGG	1
ATACAGCCAGTCCCTGAGGAAGG	1
TGCTCAGGCTATTGAGGACATGG	1
ACCTGTAGTGGTGGAGACACTGG	1
AGAAGCCAAGCGTAAAGAAGAGG	1
TTGAGTTGATCAAGGAGCGCTGG	1
TCCGGGCAACGCCAGCAACAGGG	0
TGCCTTGGAGTTCTTGAGAAAGG	0
CAGCTCCGTGTGGTTGCGCAGGG	1
GCGCTCACCGCTGAAGACCATGG	1
AGGCGTGCGTACAGCTGGCCCGG	0
CCTAAGAGCTGGTCTAGGGCTGG	1
TCCTACAGACGCTTGAGGACAGG	1
TAGCCGGACCCAGGATGAAGAGG	1
TCATCTCCTCGGTAAGGCCAGGG	1
GAGAGGATGTTCTAGAGGCATGG	1
AAATACCAGTGACGCTGACGTGG	1
AGGCCACCATACCTCAGGGAGGG	1
GGTCTGGAAAGCGGCTCCAGCGG	0
CAGCCATCCAGTCGCTGACAAGG	0
GCCTTCGACCTTTATACCAGAGG	0
GAGTGCTCGGAGAACCGGCCTGG	0
TACAATCTGGAGTTAACCGCTGG	1
TCTCCAGAAACTGCTTCGAAGGG	1
CAAACAGGACTTGGCAAAGGAGG	0
ATGACACAACCATCTCAAGCTGG	0
AACGACAATTACCCTCAGGCGGG	1
CAGCAATCAACCAACACAGCTGG	1
CCACGCAGACTCCACAGAAGAGG	1
GCCATGGATACTGTGGAGCAAGG	1
ATCCTTGACTTCATCGCCCGTGG	0
CAGATCCCACATCAATAACCCGG	1
GGACTCACCAATGTCGGAGCTGG	1
CACGGCCAGGATGTCGAACACGG	1
CAGTTCGTGGAGAGCAGCGGCGG	1
TGGGAGTAGTGAAGAGGACGAGG	0
TAGCTACTGGAATTGAGCACTGG	1
GCTTCACGAGCAACCGCAGCAGG	1
ATGACCGCCATGGTGACCCAGGG	1
GGCCTTTGAACAGTCCAGCATGG	1
CTGTCAAAGGTCGCTCAGGAAGG	0
CAGGGCGGCAAGATTCAGAGCGG	1
CGGCACAGCGACGAGAACGACGG	1
CCTCGATCCTTGGTCAGCGGGGG	1
GGTTGGCGGGCCATCCCAACAGG	0
CATCGCCAGTCTGAAGCAGGTGG	1
GATCGCGGTGGAGCAGCAGCTGG	0
ACTTCCAGCAAGATCTACCAAGG	1
AGTCGCCATTCAGGGTCAACAGG	1
GGAATGAAGACACCGTGAGCAGG	1
CAAGATCCGCAAGCAGCAGCAGG	0
AAACGATGTCGCAGAAGAGAGGG	0
ACCTCAGCGCGGCCTTCAGCCGG	1
TCCATGATAGAAGAAGCAGCTGG	1
GAACTTGCACGGAAGGGAACAGG	0
CATGGAGAGCCGGCCTGGAGGGG	1
TGAGAATGGCGTCCCGCGGCCGG	1
TGCAAGCAACTGGGTTCCCATGG	1
CGCTGGCATCGATACCAACGTGG	0
TCCCTATGTATCAGCCCAGATGG	1
TAGTCCATGTAATACAGCGCTGG	1
TACGTGATGTCCCTCTGCCGCGG	1
AACAGCGGCTGCTCGTAAGCGGG	0
CAACACGACAAATCGAGGAGAGG	0
ACTGTGTAGGTGGAATAGCAAGG	1
TGCAGCTAAATATTGCCCACAGG	1
TGACGTTTGTGCAGTCGGAAAGG	0
GCCGCCGCAGTTCCAACAGCGGG	1
TCATTGCAGATGGAGTCGGGTGG	1
TGTTCTGAACCACGTTCACACGG	1
CCGCCGCAGTTCCAACAGCGGGG	1
GGCCGTCGTGGTCTTCGACGAGG	0
TTGAAACGCGGATGGAAGACAGG	1
TGATCGACAAGCAGCAGGAAAGG	0
GCTTCGGGCAAACTGAAGAGCGG	1
GACCTCAGCACTCAAGCAGCAGG	0
TAAGGTCAACTGAGTGCCGCAGG	1
ATAATGCTCAAGGCTGCAGGGGG	1
AGACATCGAGGACGTAGCCATGG	0
CTATGATTGTCAGGGCCAACAGG	0
CCGTGGTACTTACTTCCAGCTGG	1
CCAGCTGGTCTGTTCTGCAAAGG	1
ATAGAGGCCCTGATGGACAGAGG	1
AGGACATAGCCATCGTGGACTGG	0
ACCACTCAGAAAGCATCAACTGG	1
TGGTTCGACGATTCCAACCAAGG	1
CCGGAATCTCGATGAACACAGGG	1
GGAGTAGACCTTGATGCACCTGG	1
TTCATTGGAGTGGACAGCACAGG	1
CGGCGAGTTTGAGATCCAGGCGG	1
ACTAGTTACAACGGGTCAAGAGG	1
CAAGAAGCAGATCGAGACGGCGG	1
TTGCTGCAAGCTCAGTGAAGTGG	0
CGGCGGAAATGTTGCTGAAGCGG	1
GAAGCCATCGACAGCAGAGATGG	1
GAGAGTCGCTATGGCGGCGGTGG	0
CAGTTGCTATTGACGCAAAGAGG	0
ATGTTCTTGTCGCCTCCGACCGG	1
AGGCTGTCACCGATCTGGGCTGG	1
GAAGTAGGCATATGCAACACAGG	0
ATAGGAAGAATCGCTGGCAAAGG	1
TTTCCTTCTAGGACCTCGACTGG	0
TGATGTTTGGTTGGACCAGGTGG	1
AGAAACTGCACCTTATCACCCGG	1
GACATGCTCAGAACATAACGGGG	1
TCATTACCAGGACCCAAGAGAGG	1
GATAGTGAAGCTCCTGGGACTGG	0
CTCATTCGGACTCGTCGGGCAGG	0
AGTCAATGTAGTCCTCGGAGTGG	0
CAGTCTGGCAGTTGGCCACACGG	0
GGCCTTTCATGACAACCGGGTGG	1
CGCAGCGAAGGACTATGGCAGGG	1
GACCTCTACCACAGTTGCCATGG	1
TAGACCAGCAGTTACTCACCTGG	1
CTCTGTGTAGATTGTGCGACGGG	0
CAGGGACGACCTTGTCACACAGG	1
TCAAGCACTCACCTGACCCAGGG	1
CAACGAGAATCACTCTGGAGAGG	1
TCCTGCGATGGGTTGCGACGGGG	1
ATGCTGAAAGGGAAATCACGTGG	0
CCCATGGCGTGCTAGAGGAATGG	0
TCCTGTATTATCGGGCCAAATGG	0
AGACTGGGCTTCCACCGAGCAGG	0
GACATGTCATTTGACTGCCATGG	1
CTTCACCAGGTAACAGAGCATGG	0
ACCTCCAATCGGCCCACGGCTGG	0
GCGGTCCGCGATGTCAAGCGAGG	1
GCTACCGGATCGGTCGGAAATGG	1
TCACCTGGTTCACACGGCGCAGG	1
CTCCAGCAGACATCAAGCACAGG	1
GAAAGCGCCAAGGCGAGGCATGG	1
GCTGCATCCAACCCTTAAACAGG	0
ACAGATAAGACAGAATCGGGTGG	0
AGTCAACTGATTTGGTGACCTGG	1
ACGGCATAGGGACTACAAGGTGG	1
GGGTCACCGTTTGCATAAGGAGG	1
TTTAAAGTGGCCTGAGCACCTGG	0
GGGATAACGTACCAGACCCAGGG	1
CCCTGTACACTTCTAGGACCCGG	1
CGGACTCACACCACAGCCGCCGG	1
TGTTTACCAGCTAAAGCCAGGGG	1
AGACCCAGATTGGAGGCGAGAGG	1
ACAGCCTCGTACATACCCGAAGG	1
TATCCTGACTCCGTCTGGCAGGG	1
GGCTCTCATCGTGGTGCAGCAGG	0
CCGTCAGCTCTTGGCCCGACAGG	0
GGAGTAGTCCGCCACGAGGGAGG	0
CTGTCACATAGCTACTAACCTGG	0
CATTAATCCCGAGGATGGAATGG	1
CTATTTCACGACCAAGAAGCAGG	1
GGAAGCAGGCGGAGTCCGAGAGG	1
AGGTCTCTTAGTGAATGAGGAGG	1
GAAGGCGCTCTTCGGCAAGGAGG	1
TAAGGTGGTTCCATTGGGAGTGG	0
CCTGGCGGCCAGGAAAGCGACGG	0
CCTCTCCACGACCACAGACAAGG	0
CTTTGTCAATGGTGGAACCCAGG	1
CTTCCAGTCACACAGTGCGCGGG	1
TGGGAGTGCTATTGAGACACTGG	1
TTGGCTATTGGATCTTCCCGGGG	1
CCGACCGGCGAGAAGAGCACTGG	1
GCGAAGATGGCGGAGAACAGCGG	1
CTACCTCTGACCAGTCCACGAGG	1
AGTTCAACTCAGCCAACAACTGG	0
GATGAGGAGGACTCAACAGCTGG	1
CCGAGGGCCATCTGGAGGACTGG	0
TGTCTCCCGGTAGACGCAAAAGG	1
CCCTCCAGTCCTCTTACAGGAGG	1
CATGCCGCTCTACGAGGGCCTGG	0
AGATCACATTCTCGATCCAGAGG	1
TCACCAGGCACATAGACGGAGGG	1
ACCTATCCCAAACATCCAGAGGG	1
TGGGCAGCACCCACCAGACGCGG	1
CAACAGACACTATGATACCCTGG	1
CCTCCGAGGACTACGTGAGGAGG	0
TATAGGGACCACTTGTACGGTGG	1
AACATACCACAGGTAAGCCATGG	1
AGCCGAATTGACAGCAACCCAGG	1
ATGCCGTGTACCTCTCGGAGGGG	1
GGTGCGCTGCACCTCGAAGCGGG	0
GAGATCCCAGAAGCGCACGGTGG	1
TATACAGACCCTCGAGGAAGGGG	1
TCCTGCATTCTTGGAACAGGAGG	0
GCAGAACTTGGCAGTGGAAATGG	0
CTCATGGATCTTCTGGGAGAAGG	1
GCGGGACACCAAGTTTAGGGAGG	0
CCCGGTGGTGGAATCAGAGGTGG	1
GGAAACACCTTCCAGACCGGTGG	1
CGTTTCGAAGTCAGGAACACTGG	0
ATATCTACTTACCCAGCCAGTGG	1
TCCCTAGGAAGAGGACGAACCGG	1
TGGTTACTACCATGGCCAAAAGG	0
TTACCTGACACGCATAGAGAAGG	1
ACTTCATGATGCTGCCAGCAAGG	1
TGAATGTTTCTGCTCTCGGCTGG	1
TGATTGGGAACGGGCTCCAATGG	1
AATCTCACTCATTCGGAGCATGG	1
GCGAGTTCTTCTTACGAACCTGG	0
CACGCGACACTGATCCAGAGCGG	1
GCCATGGACGTGTTCCAGGAGGG	1
ATACAATGATGAAGGCGAGGTGG	1
GGCAGCGGGCAAACACACCATGG	1
CATCCTTACCTCTGACGGCAAGG	1
TTCAAACCCTGCAGGACAGATGG	0
CATGGAATTTGGCCGACGAATGG	0
TGTGACAGGCTCCCTGCACCTGG	1
GATGGTTATTCCTCTCCAGCTGG	1
GCACCCATGTCTTCCTCCCAAGG	0
TGCACCAACTACACACACAGAGG	1
AAGATCGCCAAGACTCACGAAGG	1
TCCTGATAGTTTGGTGAACCAGG	0
CGAGATCAACGTCATGGAGGCGG	0
GACTTTACTCAAGGCAACACTGG	1
AGAATTGGCAAAGGAAGAGCAGG	0
TGCTGCAGATTTGGGCGAGACGG	0
TGAGGCCCGTGCATTTGAGGAGG	1
GGATCTTGACCAGCCAGGACAGG	1
AGAAGGGACCTCTCTTCGAGGGG	1
ACCCGGAGGCACCATGAGCGTGG	1
AAGATACAGCATCACGAGCGCGG	1
GGGTGGGAATCTGCCTACCATGG	0
ACCTCCGACATGCATGAGAAAGG	1
CTCGATCCCGAGAAAGACACTGG	0
GAAGTCTTCCTCGGTGAACACGG	1
TATCGGGAAGGCTATGAAGAAGG	1
AGGAATGCTGCTTTCGCAAGTGG	0
CACTGTACAAAGGTCCCAGATGG	0
CACTATTTACCTTGAGGGAGAGG	0
TAGATGGCTCCCGCAAAGAAGGG	1
AGCTGAGACTTGGCAACGGATGG	1
CACTTGGCTGCGGGTCCGCAAGG	0
CAAGGAACGGCGTTCCAAGCGGG	0
CTTGTCGTGAAAGCGAACGAAGG	1
TCAACAGTGGCAACGTAGAGCGG	1
TCGTGACCGAGTGAAGGAAGAGG	1
GATGGAACCGCACAGAGCCGCGG	1
CGCCTCACTGGTGGAGAAGCCGG	1
CGTATCACTCACCGGAGAGCAGG	1
GGATTATAGTCATCCTCCAGAGG	1
ACAGAGGCCCACCTGTAGAGAGG	0
AGAAGAGAGCTTCCGTGGACTGG	0
CGCACACTTTGGCATCCACGAGG	1
CAACCAATGCCACAATGAACAGG	0
AGTATATCCTGGTCTCCAGATGG	1
AAGGAAACATACCTCCCAGGAGG	1
ACAGCGTCCTGGGACAGACCGGG	1
AGGTGATCTGCCAGGCGCCCCGG	1
GCCAGGAATATGTCATACCAGGG	1
AAGTCATCGCTGACCCACAGTGG	1
GACGCGGTAGTGGCGAAGCCGGG	0
CCGGGAGTCACATACTGCCGTGG	1
ACTCTATCATCGCCAGAAGATGG	0
TCGCCAGGAAAGGTGAAAGAAGG	1
GGCGTCTTCCGTGGGCAACGTGG	1
GCACACCCTCTTAGATCGAGTGG	0
ACTTGAAGGCGGAGAGCGCCCGG	1
GAAATTCCCAATCCATCACCTGG	0
TAGGTTGCTCTCCAAAGAGCAGG	1
TGTAATTAGTAGCTCGCCAGAGG	1
TCCAAACAAGGACTGCAAGATGG	0
TCTCGCGTTGCTGACGCAGCCGG	0
CAGCTTGCCAATAGAACACCAGG	1
GGCACCGCAAGAAGCAAGCAGGG	1
TGAGGACGTGAAGCGCACAGTGG	1
TGTAGGCCTGTACTTCAGCAAGG	1
TTCGACAGGGTCATCAGACCTGG	0
AAGAGCACCTTGGGACCCAAAGG	1
CGGTTTCTCCCACATCGACCTGG	1
TCTTCAGTTTGCCCGAAGCGCGG	1
AGTGCTCGTCTTCGGGCCGCTGG	0
TCTCAGGCTTAGATATGACCTGG	0
ATCCGGGTAAAGTTCCAGGGAGG	1
CCGGCACACCGTGGTGAAGCTGG	0
ATTCCAGCCCTTAGCTAAGGCGG	0
CTACTTTCCCAGCCAGAAAGAGG	0
TGTAACCTGTGAGCTAGAGCTGG	0
CGGAGTTCTAGAAGTTCCCATGG	1
CAGGCCGGTGGTTCAGCAGCTGG	0
CGACACGCTCAACATGCAGGTGG	0
AAACTTCTAGCGTGTGCCAATGG	0
CACTTCCCTCCGAAGGCCCAGGG	0
TAGCAGCGGGTGACATGGAAGGG	0
CAGAGGACGACAGTAAAGAAGGG	1
AGCTCTAATAAACCGAGCACTGG	1
CATGCTCGGTTTACCCAAAGTGG	1
TAACTCTTCCAGGGCTGAAAGGG	0
GGCAAGATGGCGTCGAGCGGCGG	1
AACAGTGAGGTCTTCACCGAAGG	1
AAGCCTTTCAACCTGTCCCAAGG	1
TTCTATGTCACACTCACCGGGGG	1
CTCCAGCAGTGCGTTTAGAATGG	0
CTGACCTACGAGACGCCACAGGG	1
GACCTCATGCTCATGACCAATGG	1
CTATAGGTAGCTACACGGCATGG	1
TGCATGGGAAGCCTATGACAAGG	1
TTCATTGCAACATGGTCCCACGG	0
ACGGGTCAATCAAATGCCAGTGG	0
CCACCTTCTGGAATACGGCCTGG	1
TCTCCTCTTGGCAAGGCCGCAGG	0
TGGCCACACACGAGAAGGAGTGG	0
GGTCCAAGAATGCCTCAGGATGG	1
AGCGCGCAAAGAGTCTGCCAAGG	0
CATCTAGCACCACAGTGACAGGG	0
CGATGAGTCTTCAGATGAAGAGG	0
GGAGTTCAAAGCCCACGAAGGGG	1
AGATCGGCTGGAGCTGGAAGCGG	1
TTGGTTAGGTGGGCACCCACTGG	0
TTCATTTCAGTCACTTGCCCCGG	1
AAGTACTCGCCGAGTGGAACGGG	1
ACACAGTTTCAGTGTTGGGATGG	1
GCTGCAGGACTCACTAAGAGGGG	1
TGAGCTTGATGAGTCTGAGGAGG	0
GCGCGAAGAAGTCGGTGACGCGG	1
GCACAGTTGCACCACTGAGAAGG	0
CCATCGCTGTATCCGTGAGGGGG	1
CTGCTGCAGCGAAGACGCAAGGG	1
TTCTAGACCCACCAAGAAAGAGG	1
GAGTGAAGAGCGGCTCACGGAGG	1
TTGTTTAGGTGTGTCCAGGGAGG	0
ACCAATAGTGTCACTACCAGAGG	1
CCGACGGGCGAAGAAACGACAGG	0
TACCTGGAGCAACTCCCGAGGGG	1
TGCAACAGGTCACTCGGCCCTGG	1
ATTCTCGGCACTAATGAAGCAGG	1
ACGGTCATGGGACTTCAGCATGG	0
TAAAGGGAAAGGGTCTCCGGGGG	1
GCCGTCTTCTTTGTTGGGCGCGG	0
CCACCCTGTCTCCTTTGACAAGG	1
TCGCAAACCAGTAAGTGCCGCGG	1
CCGCCCATTCAGTCTACGGCTGG	1
GCTGACTTTCGCCAGCGCCCAGG	1
TTGCTTGGTCAGAAGAAGCCAGG	0
CACATTCTTCTACCCAACCATGG	0
GAGCCACCTGAATGGCGACCTGG	1
CTGAGAGACAACGCCAAAGCAGG	0
TCCATGTCGAAAGGGAACAACGG	1
AAAGTCTCCTGTGATAAGCCTGG	0
CCGCCCAATCGCTCGCAGACCGG	0
GATCTGCATAGTGACCAAAGAGG	1
GCCTCTTTGGCTTCGCCGCGCGG	0
CAATAGTAGCTCCTAAACGCGGG	1
GCGCAAGTTGGACCCTACGAAGG	1
GGCTCGGCCTACATTGAGCAGGG	1
GCAGATGCGATATTTCAGGAAGG	1
AGGAAGCCCACGTGAAACACAGG	1
CAACCGGCCCTTTCGGCACCTGG	0
GATCAAGAAGAGATCGGACCAGG	1
TCAGGAATTGTGCCTCGAACAGG	0
TGCTGCTCAAGCCGCACCAGAGG	1
CACAGTGATCCACTGCGAAGGGG	1
TTCGCTGGAAGCCTGCAAACAGG	1
AACCACCCGAGTCTCGCAGAAGG	1
TAAGTGCATCCTGATCCCACAGG	1
CATACGGGAGGGCACCAAGGTGG	1
CAACGAGGACACACGAGAGAAGG	1
TCCACGACATGTTCCAGGCGGGG	1
AGCAAGACCACACAACACAGAGG	0
CTGTTTGTGCAACGGAAAGCTGG	0
CGCCATCAGATGGAGACAAAAGG	0
GACTGGCAAGCGTGTGGGCAAGG	1
ATCTCAGTGCTTGAAGAACCTGG	0
ACGAGATGTGCGGCAGCAGCTGG	0
AAAGGGAAGACTGCCGCCGGCGG	0
CACTTCAATGCTGTTTCCGCTGG	0
GAGGATCAGTACAACCAACCAGG	1
CGAATGTCTGTGACGGAGGGTGG	0
ACATGGAGGGCGCACTCAAGTGG	0
ATGATGAAGTACGGGTCCAATGG	0
ACAGCCAGCGCAAGCAGGCCCGG	1
GGTGTGTCAGAGTCTCCCAGTGG	1
CTGCGCAAAGATGGTGGAGGAGG	1
GCACGGTCATCGTGGAGCGCTGG	1
TGCGCGTGACAAGGAAGGCGGGG	1
AATGCCCTCAAACGCGCCAACGG	1
ACAGAACCTAGCCTATCAGCTGG	1
CGTTTCCTGTTAAGGTAGCGGGG	1
TGGGACCGGCTGCTACAGCAGGG	1
TGCCTTCTTCTGCGACACGATGG	0
CGTGGATCCACGAAGCGAGATGG	1
GAATTTGGGCCTGACTCCGGCGG	1
GAGGGCCCGACCAACCAGAAAGG	1
ATTCCTCGCCGAGAAGGAGCTGG	1
GGGCAAAGTCAGCATAACGCTGG	1
AATGATGGTCCTCAAGCCCAGGG	1
TTGTCGTCTTTGGACAAGGCGGG	1
TGATCGTCGGTGAGCACGACAGG	0
ATCGAAGCAGAAGACGGAGGTGG	1
GCTGTTCCTCAGATACGGCCTGG	0
TGACCACGTGTTCTCAGAGGAGG	1
AACGGCTAGTTTGGAAGGCCAGG	1
GCATGCCTTGCGAAGAACCATGG	1
GGCTGGAGTTGCAAGGACCCAGG	1
TCCAGAAGCACGCTGACCAATGG	1
GGGAGTTCACCCTGCACGGCCGG	0
ACCAATTACTCCAACCCGAATGG	1
TCCTCCAAGATGGCGAGCGGCGG	1
TTCATCTTCCTCATCACCCATGG	1
AAAGCCAATGATGGAAACCCAGG	1
GCTCATGATCAAGTTCGAGGAGG	1
TTCCAGGAGGTCCGTAAAGCAGG	0
TCCGGATGAGATTCATCAGGCGG	0
GATGTTTGTGATGTGCCCGGTGG	0
CGGAGATCCGTGATGTAACAAGG	0
CCTCATTGAGCACCATGAGGAGG	1
TAAGGCTGACCTTGGCCCGCAGG	0
ATGACAAGTAGATCGGGCACAGG	1
GAGAGATGTTGTTGCACAGCAGG	1
TCTTTCAGCTCTGGATGAGGGGG	1
CAGCTTCCCAGCATCAACCCTGG	1
GAGAGCTAGGAACAGTGACCGGG	1
CCTAAGGCTCTTCTCAAGAGTGG	1
TATCCCAAGTCTGTGCGGAAAGG	0
CCTCAAAGTCTCGTGGGACACGG	0
CCGGATGGATCTGTGGAAGATGG	1
CCTTCCCTAGGTCCTCGCAAGGG	1
ACATGTTGTTGAAGCGGAACAGG	0
GGGATGATTGAATACTGGACTGG	1
TGTTAGCGATCTCGGTGCCAAGG	0
CCCTGATCCTGGGTGGAGACAGG	0
CGCTATGATCATCGACAAGCTGG	0
TTCGTGGTGGGCACAGCCGAGGG	1
CCGTACCATGATGTTGCCCATGG	1
AGCTGCACAGTCCTTAGCGGTGG	1
AGATGTCAACGCCGATCCCGAGG	0
CTGAATGAACCTCTGCCAACTGG	0
CCGGGAAGCTGCTTTGCGGGTGG	1
CTCAGTATCGTCAGTGAAGCAGG	0
GACCCTTCAGCTGTTAACCCTGG	1
CTGATGCAGGATCTTCAACATGG	0
TTAGGGTACAACTGCCAGACTGG	1
GCTGGACAATGCCATTGAGAAGG	0
TGTGGATTTCCTGGGCAGAGTGG	1
CAACACAGTCGGCGGAGACAAGG	1
TCTCCGCACCATGTTGCCCACGG	1
CTCTCTTCATCTAAAGGCACAGG	0
ATTGCAACATGGTCCCACGGAGG	0
CTCCGTCATATGCTCAACCAGGG	1
TGAGCTCAAAGCCCGCAAGAGGG	1
CATTGAGATTACACGAGAGGAGG	1
AGCGTTACCTGGAATACCGGCGG	1
GGTCATTGTGCGGATTCCGGGGG	1
AAGCAGCACCAGGCCGCCCAAGG	1
CCGACCAGGGTCAGTGCCAGTGG	1
CCAGAATGTGCAGCGCAAGCAGG	0
AATTCGAGGAATGATACCGGGGG	1
GGCGATAAAGGCAAACAAGGCGG	0
CAAGTGGTCTGGTACTCACGCGG	1
TCCTCAGTCCCAGCTCGGCACGG	1
GGTCAACATCAGCGCAGCGCGGG	1
ACACACTGAGGGCGGCGCGATGG	0
TGGCATCGTGCTGAATCGGCCGG	1
CTTCCCATGAGGTGGTAGCCTGG	0
TCATGTGTGAATCGTGCACCTGG	0
CCAGCGATGGATCCCACCGCGGG	1
CACAGGAGTGTTTCACCCACAGG	1
GCTCGGATTGAGTCTTCAGCCGG	0
AAAGCGCATGTGGTTGCGGAGGG	1
GGCGTTTGTTGCAACACAGGGGG	0
TTTGCTCTCATTCTCCGCAATGG	1
ATCAGTACTGCCATACCAGCTGG	0
GCACCCAAGAAGTGGACCAGAGG	1
CGTAACAGAGAATTCACACGAGG	0
CATTCTTGGCTCTATAGGACTGG	1
CATACCAACTCCACGTCAGACGG	0
ATCCAGGCCACCACTGCGGCGGG	1
CCCTGTTGTCAGAGAAGAAATGG	0
CCCTAGCTTTGACAGTGAGAAGG	1
TACTACTCAGGAGGTGGCAAAGG	1
CGAGGAACCTTACCCAAAGATGG	0
GCAGCTCTGAATGCTCGAGCTGG	1
ATCAGTCACTCACCGTACAACGG	1
CGTGGGAGCCAAGATGGCGGCGG	1
CAGCCAACCTCAAGCCACAGGGG	1
CTTCCATTCCTACAAGAACCCGG	1
TCACTGTCACTGATGTCGACTGG	0
AAGCCAAGGCGCAGAGGGCCGGG	1
CAGCATAGCTACTGGAAGGGAGG	1
GCGGGAGATCATGGACGCGGCGG	0
TGCGGGACCGAGACTTCGAGCGG	0
GCTTCCGCTTTGATGTGGCATGG	0
TGGCCGCCAGTTCAGCAGCCAGG	0
CTGCGGTCAGCAACGCGCCATGG	1
GGAGTACTCGTTGATGAGGGTGG	0
CACTCTTTGCTCTGATAGGCTGG	0
TTGAAAGAGGCTCCCGAGACTGG	0
TCGGAGATACTTCTGCGGCGAGG	1
CAAGATGAATTTCCTCCGCGGGG	1
CGTGAGAAAGGTGAGGACCAAGG	1
TTCTCCAACTAAATGGCGGACGG	1
ACACGCTGTTTAGGAGCGGGAGG	0
CACCGGAAATCCAGTGCCCAAGG	1
CGTGATGGCTGCAGTCAGCGTGG	1
CTTACTTGGTGCATACCACATGG	1
GAACCTGTAGGTGCCAGAGGAGG	1
TCTGAAGGCGCACCCTACAATGG	0
GGCAAGTGAGAACAGGCCGGTGG	1
CTGTCAGGAGCTGATTAGCCAGG	0
GGAGGTCTTCTGGTGTCAGCAGG	1
ACTAAATTCCCAATGAGCGCTGG	0
TGATCCAGTTGGAGCTCCCAAGG	1
CGTAAAGATGACCGAGAGAGAGG	0
GATGGCGGATCTGGCGGCACAGG	1
TTGTTCTGCGTGGCCTGCACCGG	1
TGCGCCAGTTACCTGTGGGCTGG	0
ATTTGATGGGTTCCACACACTGG	1
GGAGCTGAAGTCGTATGAGGGGG	1
AAAGTAATCTCTATCCCGGGGGG	1
TCTGATCAGTCCAGATCGAGGGG	1
CTTCGCCTCGGTCAGGCGGACGG	0
AGAGGGCGGTATGCGACACACGG	1
GGAGCTAATTGGGATTCCAGAGG	1
GATCCTTCGGAAGCGGCAGCTGG	1
GCCTGTCCAGAACGTCCGGGGGG	1
TCCCACTGAGTTACGCCGAGAGG	1
CGCCGTCCCTCCGGAACACAGGG	1
GACTGGACTGTGCTCGAAGGAGG	1
ACCCATGCATATATGCCCGGAGG	1
CGTGGCTCCGTCTCCTGACATGG	1
ATGCAGTGGAAGTCTCAACCTGG	0
CTTTCCAACCATAGACACAGTGG	1
GCAAGAAGATTGATGGCAGGAGG	1
GCTGACGGGCACCGTGAAGGAGG	1
GAACTCCCGCTTCTTCCCAGGGG	1
GGTTGTCAGCTCCTCCAGCAGGG	1
TGCACAGTATCGAAAGCCAAGGG	1
AGTGAAGCAGACATAGACGAGGG	1
TGCTTAATCCAACTGACCGCTGG	1
GACCCATGATGACTGAGGCCAGG	1
CTGGCTTATGTGGCTTAGACAGG	0
CTTCAGGATGAGTACAGGGATGG	1
TGTAGTACTCGTTCATGAGCAGG	1
TTCAAGTACTGGCACTCCAGTGG	1
AAGCTTGTTCATGGACGAGAAGG	1
ACTTTCTTGGCCCGCTCGGCAGG	1
CTGAATGGACAGCTCTCGGGCGG	1
GGAGGTGACGCAGTCTCCGCAGG	1
GCTGTTCGGCCTGAGGCAGAAGG	0
CGTGGAGTTGAAGTCTCCCGCGG	1
CTCAGGCCATCATGCAGAAGGGG	0
CGAAGTAGCGCGGGTGCAGCAGG	1
TCCTTTGGCCGTGTTCACCCTGG	1
TGAGCTACAAAGCTGCCGCGGGG	0
CCAGTGTGCAACCATCCAGCTGG	0
TCAGTCCCACAATACCCGGCAGG	0
TCACCATTCTGCATCTCCAATGG	1
CTGTGAATAGGCGCATCAGAGGG	1
GGTTCCGAGTGCATCTGACCTGG	1
CCAGGTAGACCGGCTTAAAGAGG	0
TTCCCAGGCCGACTCTGCGGGGG	1
TTAGGACTGACTGTCGGAACTGG	1
CAACCATGACACCGTCCAGCAGG	1
CTCAATGCTTACCTTAGAGGTGG	1
GAGCCAATGTTGAAACCGGAGGG	1
TCCACATGAATGGTGAACGCAGG	1
CCGAGTGGCACAGCTGGAGCAGG	1
TCGCTCGCCCGCAAGCAAAGAGG	1
CTCCCTGCTACCTCACAGCCTGG	0
GACTGACATCACCTTAAAGGTGG	1
GGTCCCTCTTGATTATCCAATGG	1
CCGAAGGTGGAAACCCAAGGTGG	1
GCAGTTTGAGTCTGATGAGGAGG	1
ACGAGCGTTTCCAAACAAGCAGG	0
GGAGTCGGAACCCGAACGGAAGG	1
ATTGTGGAGCGCTCATCGAAAGG	0
ACTTAGACTGCTCTATGGCATGG	1
GGTTCACTTCATTGTGCAGGTGG	0
CGATAGTCCCAGCAGTGAACTGG	0
CGCCCAAAGGCCTGTCCCAACGG	0
TAATGTTGCTGCGACACCCATGG	1
ATTCGCCACCAGCCCTCACCTGG	1
ACATCATGCTTACGAAGACCTGG	1
CCATGAAGAGAGAACTACCCCGG	1
GCGCATGGAGTTTGTCAGGCAGG	0
TCTCAGCAGTGGTGCTGACCTGG	0
TGACCTTCTCAGGCGCGGGCTGG	0
CGAGGAGATCCGCTTCCGGGTGG	1
GAGAAGCAACCGCCATAGCCAGG	0
GACTCGGGTTAAACTCCAGGTGG	1
GGGCTGCTCGGTGGTTCCCATGG	1
ACGAATTGTACAGCCAGGAAAGG	0
CCTGATGCAGTACTGTGCCCAGG	1
GACTCATTTGTCCATGGAGGGGG	1
CTGTGTTCTGTAGACAGACGAGG	1
CCTTGAGACCCTTGTCAGAAAGG	0
TACCCAGTCTGCACTCCCGATGG	1
CCTTGGAGTACAGGCTGGACTGG	1
GCCCTTAGTGCGAAACACAAAGG	0
CTCGTCACTAATGCTCAGAATGG	0
CTGTTCTTCAATGCAAAGGCTGG	0
AGCTGGTCGCTCTCCTCAGCAGG	0
ACAAGCTCACGGAGGACACCCGG	1
TTGATCCAGCCACCGAGGCCCGG	0
CTGAAGGTCCTTTACAGACGCGG	1
CAGTGCCCGATCGCGTCCAAAGG	1
AGTGATCGATACACTGAAGGAGG	1
GCGATTCATTCCAACAAACCAGG	1
TCAGTAGCCATCATGCCCAATGG	1
ACGATAGAGCCTTCCACGAAAGG	1
TGCAGGCTTCACACATAAGCAGG	0
GGCCACCATGAACTTGGCACTGG	1
ACAGGACGAGAACGTGCGCGGGG	1
GCTTATGATGGATGAGGACGAGG	1
GACGTCCTTCCCAAAGCGCAGGG	1
AGAACCCTTGCCACAAGAGCAGG	0
GATTTCAGGACAGCTGAAACAGG	0
CGCTCACAACATGCACAGCCTGG	1
TCGGACGACTCGCCTTCAGAAGG	0
AAGACGCTGGACTGCGGGCAGGG	0
CAGGCCAAGTATCGGGCGGAAGG	1
AGGCGTGAGACTTCAAACCCCGG	1
CAGTGATAGCATTGAAGAGGGGG	1
GGTGTGATCCAGCCAGGCCGAGG	1
TTGCAGAATCCGGCTTAAGCAGG	1
ACCTTAGGCCGGGTCAGGAACGG	0
CTCGGCTAGAAGAAACAGACCGG	0
GCAACAGCGACTACGAGGGATGG	0
TTTGTGCCAGACCGGCGGAGTGG	1
CACCTGTTCGTGATCCAGCATGG	0
ATACTCAGATCAACGAAGGGAGG	1
GCGTGTGGAACGTTCCACCCTGG	1
CGGGTGGAGTTTCCTCGAAGCGG	1
CTCCAATGCAGGCATGGCACTGG	1
TGAGGGTGACCTGAATAAAGTGG	1
GCATGCGCCTCTGGAAGCGGCGG	1
TTCTTCTTGGAATTCACGCCTGG	0
TCCCTGGCATGACAGGACCCTGG	1
TAGTCTTCCATACCATGAGCTGG	1
TCAGCTTCCGGATGTAGGCGTGG	1
AAAGCATTGCGTACTAACCCAGG	1
CAGGAAGAGATGATGGGCGAGGG	0
AGCCAAAGTCGCATCGGCGGCGG	1
CGAAGCGGCAGAAGCCGAGGCGG	1
TCTTCGATGCAGGCTCAAAGAGG	1
CAATTTGTCTGCGCCCACACGGG	0
GATCCGAATCGAGGCCAACGAGG	1
AAGTGTCACAGGTTACCCACAGG	0
TAATGTACTGGAACCAAGCGTGG	1
ATGAGTGAGCGCTTGAGGGAGGG	1
CTGAAGCGTGTCAGGGAAGAGGG	0
CTAATTTAGCTGCCTCAGCCTGG	1
AACATGGCAGAGACCGCGGCCGG	0
ATTGGATTCTCATCTCGAGGAGG	1
AACACCGGGTAGCTCAGGCCTGG	0
CCTCCTGCTTTACCAAACACAGG	1
GCTGGTTATTGTCCTGAAGAAGG	1
TTGTGGTTGGTGGCATCGACCGG	0
CGAGATCACAGTCATGGGCGAGG	0
ACATGATCTTCTGCTGGAGCTGG	0
CGGTCAACATCAGCGCAGCGCGG	1
CCTTCAATGCCAACTAGGAAGGG	1
GGTATTACAGTAAACCACGCAGG	1
CCGGGACCGAAACCTAGCCCCGG	1
AGATGGCCGAGTGGCACAGCTGG	0
AGCTTGACGTTGTTGAAGAGCGG	1
ATGTTCCACCACTTCCAGAGGGG	1
ACTCACACCAACAAGCAAACAGG	0
TAAAGGTGCCCAAGAAAGAGAGG	1
CAGCCACTAAGTGTTTCAGCTGG	0
TGCTTCAGAATTGCCAACCACGG	1
GCACCTCCGCAGCCATACCCAGG	1
ACCTTTAATTCCCACGGACGGGG	0
GCTGGCTTACATTCCTGAGCTGG	0
AACAGTAGGTGCCATCGGGCCGG	1
TGTGGGTCAACTCATGGCGAAGG	1
CAATGTCGCCAAAGCTGAGGCGG	1
TGACCCACTACCTCCTACAATGG	1
TCGCGTGTACCTGAAGGAGCCGG	1
ACTCAAATATGGGCGGAAGAAGG	1
CTGAGCCTAACTGTGTCAGAAGG	0
CTTTGCGAAGATGGCGGCGCTGG	0
AGAAGGAATCCTCTCAAGGGAGG	1
CAGGACATTCGCCACGGCCCTGG	1
ATTCAGAAAGTGCATCCGGGTGG	0
CATTCGTGAGCGGATCCCAGAGG	1
TTGACGGCTCCGTTCGGGCAAGG	1
ACCTATAGTGCGGGATCCCAAGG	1
CCATCATGTTTACAGCGGGAAGG	1
GGAACGGGCTCCAATGGACATGG	1
TTACCTCTTCCTAGCCACCCAGG	1
ACTGTGCTTCTTCCAGAAGCTGG	0
CAGACCATGTGGTAAGCACGGGG	1
ATGTTTCTGGTGTTGCGAGATGG	1
GAAGCGGTGGCGGCGTGAAGTGG	0
CCTACTCGGCCCAAGTAAGGGGG	0
AGCTTACCGCAGTAGTCAAATGG	0
TACGCAAGATCATCTGCCACGGG	1
TTCAGCTATCTCACGTGAGAGGG	0
TCGCGTTACGGGCGGTACGGAGG	1
GCTCATCTTTCCAGGCGAGAAGG	1
GCTTGACGCGCCAGGTGAGCCGG	0
TACCTGGGATCTTCTCAGGAAGG	0
CCTCGGCAGTGGGATACCCAGGG	1
CTCGGCTGCAAGTGGCCAGGAGG	1
GGAGCAGAAGATGATCGAGAAGG	0
ACTATCTAGGTCCCAGCCCAGGG	1
TGCCGGTGACAAATTAACAGAGG	1
AAGCAAGCCAAAGCTTCAGAAGG	1
GGCCCAGGTTGAGATAGAGGCGG	1
CCATGGTGCGGTTCAAGCACAGG	1
GGTCGAATTCCTCGCCGAGAAGG	1
TCTTCAAGATGGCCGTGAGCAGG	0
ATATCGCAGTGCAAGGGCACTGG	0
TCCCAGCAGCGACCCTCAGACGG	1
GGCAGTGGTCGGAGGTAAAGTGG	1
CTCACCAATAGCCAGCCGCGTGG	0
CTAGCAGTTGCCAATGAAGAAGG	0
CTGAGACTGTTCCATGGAGGAGG	0
TGCTTCACGGTTTAGCACCAGGG	0
ATGGGAAACATAGGTCCCGCAGG	1
TTCTGGACTCGAAACCGACCAGG	1
CCAGGCTGCCTATGTGGGCGAGG	1
AGCCTTTACTCTTGCACAGGAGG	0
CTACTACACTCCCGACCGCATGG	0
TGAAGAAGACCGGCGAAAGAAGG	1
TATTTCAGGTCCTGTGGGAATGG	1
AAATACGCATTCCCTCACACAGG	1
TGACCTCGAACCTAATAGCCTGG	0
CTTGCATCTGTGCCACCGGCTGG	0
ACCCAGCATCTGACCCACGGTGG	1
CTTGCACTGACAGATAAGACAGG	0
CAATAACGGTGTTGTCGGCCAGG	0
GAGTGGTGAGGCAGTCACAAGGG	1
CTCGTTCTAGCTGCGGCCGCAGG	0
AGGATGAGAGCCACTCAGAGTGG	1
TGGGTTGGTATACCACAGGGGGG	1
ACCTAATGCAGGAACAAGCAAGG	0
TGGCAAACAACCCAGAGGACTGG	1
ATTGACCTTGGCTCAGGCAATGG	1
CGTCCTGCTGCTGGATGAAGGGG	1
CATCCCGCTGGTGCCCGAGACGG	0
TTGACAAAGGAGCCGTGGCCTGG	0
TCAGATGTATAAGCCCGAGCAGG	0
CGTCCGACTTGAGCATGACCTGG	1
TGAGAGCGGTAAGATGGCGGCGG	1
TCATATGCTTTGCCTAGGACAGG	0
TGCACACATCCCTTCCAGGAAGG	1
TCGATGAAGGCATAGCCACGGGG	1
TGATACGACACAAGATCGGGAGG	1
AAGGGAAGACTGCCGCCGGCGGG	1
CTACAACTACGAGTTCGACGAGG	0
TTCTCCACAGGTAAGCGGAAGGG	1
CGACTGCATTGCATACACCAAGG	1
TATCCTGGTTCTGGCAAAGGTGG	0
AGGGCCAAGATCTCTTCAACAGG	0
AGAAACGGTCAGGGCCGGCGCGG	0
AGTAGTCTCTGCTCCGGCGGCGG	0
GCAAAGAGGAGGTCGACAGGTGG	1
GCAGCTCATCGAATACCGACTGG	1
CCACCTATCATATGACCAGCTGG	1
CGGCTTCTCTCGTGTGCACCAGG	0
TTTCTGGCAGACCTTCGGCATGG	1
AGTCCTGAGTCCGGATGAACTGG	1
GACTCGCTTTAGAAAGCCACGGG	1
CATGGATACTCAAGCAAGAGTGG	1
ACAGCCCATCATCATAGCACAGG	0
AAGATGAATTCTGGGCCGCCTGG	0
CTTACTAACCCGTTTGGCAAGGG	1
GGCTCTGCTGGAAGGTACAACGG	1
TCCTCGCGTCACAGCCGGGATGG	1
CCACCTATGAGCGGATCCAGGGG	1
CAGCTTGGCAGCGTGGCCACAGG	0
GCTTATGAGCCAGGTGGCCGTGG	0
AACAACATGGCGGCGGAAAGTGG	1
GGACGTGGAGAGCGAGGCCAAGG	1
CGTACTGGAAAGAAGGCCGATGG	0
AAAGGCCAAGGTCCGGAAAGCGG	1
GCTCTTCGGCTGCATTACGCAGG	0
GGCGTCAAGTTCTTCTAGCAGGG	0
GGCAAAGCGCCTGGAAGAGGAGG	0
ACGGATTTCCAGACACAGGAGGG	1
TAAATCGGTACGGCAGAACCTGG	1
AGACCCAGACACTCACCACGTGG	1
ACCCTTCCGGCGAATCAACATGG	0
AGGCTATCAGAGGTCCGAGGGGG	1
CTATGGCTCATTCGTTACCCGGG	1
CGCTCTTAAGAATTACCGACAGG	0
CTGTGGATAGTACCACAAACAGG	0
ATGACTACCTGTCTATCACCAGG	1
TGGTTCCCACTGCAGTGACAAGG	1
CTCTGGATCTGGCAATAGACTGG	1
ATCACCCTAATTGTCGACGGTGG	1
CTTTGTGGACATCTCCACCATGG	1
GGCAAACAAGGCTTATCACCTGG	0
GGTGGACTCTCAGCAGAAGCGGG	1
GAGAGGTTTCTTACAGGAAGGGG	0
TTCATGACGCACATCACCACGGG	1
ACAGCTGTATTCTGTACGGGTGG	0
GGATGTCGGGCTTGTGCCGATGG	0
AGCTTCGAGGCCAAATCCACAGG	0
GGAACAGGTACACAGGACGCTGG	1
GATGACGACGTCGCCTAAAGTGG	1
TTGGAAGCTGTATTGGCCCAGGG	1
AAATCTCTCCGCAACTGGAGTGG	1
CACGAAGAACATTAAGCCGAAGG	1
GCGGCCGGTTACCTAAGGAGGGG	1
TCTTGAAAGACCTCAAAGGCCGG	1
ACAGTGCCGATTGTGAAAGGAGG	1
ACCAGTGACAACCCAAAGCCCGG	1
CTGCCGGTTGTCAGAGGAGAAGG	1
CCTGGACATCCATGAGCGGATGG	1
AATAGCAGACAAAGACACCCAGG	1
TCACCAGGTTATGTTGGACGAGG	0
CCAGCCGGGTACTTACACACTGG	1
CTTCGGCCTAGACTGCGAGGAGG	1
TCACTAGGGCCCTGTCCGGCAGG	0
CAAAGAACTTCTCAAGGGCCTGG	0
AGCCGATCTCGAGAGAGGGATGG	1
TGTCCTTCACGGCCACGGCGAGG	1
TCTGGAGGCTGTATGGCCGCAGG	1
CTGAACGAGTTCGTGGAGAGCGG	1
GCGGCGGAGAAAGCAGGAACGGG	0
CCTGCCAAAGATTCTGAAGGAGG	0
CGCCATCACGCTGAACAGACAGG	0
TGTGTCCGTGGTTGCAGCCGTGG	1
CCAGTACAGTGCAGGCCAAAGGG	0
TAGTTCACTTACCCTGCAACAGG	1
GCGAACAGAAGCCCTGCGCCAGG	1
CAGCTTCGGGTCCTTGCAGGTGG	1
TCTGCAAGATGAAATCCAGCGGG	1
AACCATGGCAGAGTCCAGAAAGG	0
AATAAGAGGGCCATATGACGTGG	1
CGATGGCACGGAGTAGGAAGCGG	1
CCTTAGTAAGCTCCCTGCCAGGG	1
GATGGGATAAGTTCTTCGCAAGG	1
CAGAGCAGTCCTCCTCGCCGTGG	1
GGCCGAGTTGGAACCCACGGGGG	1
CTCACACCACCCGGATGGGATGG	1
CCTGAGGTTTCCGTTTGGCAGGG	1
TCGGCAGATCGCAGAGCAGCGGG	0
ACTGCTGGTATCATACGAAGAGG	1
CTCCTTATAAGGATGAGCCCTGG	0
CCGACCTCATGCATAACAAAAGG	0
GGATCCTATACTGTGAGAGCTGG	1
CTCTCCCACAGTTGATGAAGAGG	0
GGTGTGTCTGGAATATAACGAGG	1
TGTCTTCTAACCCTGTAGGATGG	1
AGAGCATGGCCACGCTGCGCCGG	1
TACTGTAGTGGCTGAAGGACTGG	0
GAGACCATGAAGTCCAACCCAGG	1
CCGCCCTGCATTACTTCCGCTGG	1
CTTCTGTTACTCTGACGCGCCGG	1
TCATGCGACCGTTTGACAGCAGG	1
AGAAAGGTGTTCGCGGGCACTGG	1
CCCGCACCTCATCCATGGCGCGG	1
ACCGAACCACGTCCTTACCACGG	1
GGGCCTCAGTGAGTTGACACGGG	1
CCTGCGGGCAGCACTTACCAGGG	1
GGCTCTCTCAAATAGTGAGGAGG	1
GCCATCCAAGATCACCGGGATGG	1
CCACTATGGGTATATCGACCTGG	1
TTGTCACATGTTGCCTGAACTGG	0
TGTGCTCAGCTACGTCAGCAAGG	1
TCCCAGGAATTTGATGCCCATGG	0
CGCCCACATTTGCAGCGAACAGG	0
GGTGCAAGCCCTCTCGGAGATGG	1
CCCTCACCCGGTTGTAAGAACGG	1
AGAGCTCTTCGACCGTGGCACGG	1
CTGAAGACATGATCCCAAACAGG	0
GACGCTTTCTGTTCTGAGAAGGG	0
CTGCGCGGTGAGGAAGACCATGG	1
GACCGTGTGGGATGAGGCCGAGG	1
TAGACCAATGCACGTCAAGATGG	1
CAGCAAATGCAAGCTGAAAGTGG	0
GACTGCCTATCATATGGCCGTGG	1
GGCCAAACGCAGTGAGCGGCGGG	0
TGAGGCCTTGTTCCACACACCGG	1
GGTATCTAGCAGAGTGGAAAAGG	1
GGTGATATCGAAGCAGAAGACGG	0
TTTGCGAAACACAGGGAGACAGG	0
TGTCGTTGTCTTACCCGAAGAGG	1
ACAGCGGCTCTGACCAGACGGGG	1
GCAGGCTGGGACCCTCAAGAAGG	1
GACAGGAAGGTGCTGTACACAGG	0
CAGGGACGCACAACTCACGGTGG	1
GGGAGTGTACGACGTTCGGCAGG	0
TCTGCCACTGCTGAAAGCCCAGG	1
GAGTTTGGAACTTGCACGGAAGG	0
GAATGGAGGAAGCAACCCACAGG	1
TCCAAGGAGCTGCTGACGGCGGG	1
TTCTGTGGAATTAGTGACCCAGG	1
GCAGTTGTCTGGACCTCAGGAGG	1
TGGGATGATCGGATGGCACCAGG	1
TAGTAGCATTATCCCACCACTGG	0
TTAGTTCTAGCTGAGGGAGGTGG	1
TTCTCTGGTAGAGCTCGGCAAGG	1
AGAAGATGACCAGAGAGGACTGG	1
GCCAAAGATCTGGTGAGGCACGG	1
GGTGGCTGCTAATGCACCAAAGG	1
ACTCACGTCCAGCTCCGACAGGG	1
CCAGGTAAAGGGTTGAGAAGAGG	1
CTGCTCTACTCTCTACAGCGGGG	1
CGAGGAACAGAAGTGCGAGGAGG	1
TCGACCATTCTCTCAGCAAGGGG	1
CTTAAGCCTCACCCTAGCAAAGG	1
CTACATGGATTCAACGCAGAAGG	1
TCTCAATGTGGCCTATACAGTGG	1
ATCGCCTGCGTGTCCGCCCACGG	1
GGTGGTTGTGTTCTATGAACTGG	1
GATCAGTCTGCTGCAGCCGCAGG	1
CGGAGGCTCTTAGAACGGAGAGG	0
ACCCTTAGACGCTAGAGACCGGG	1
GCTTGCATTAGATTTGAGGCTGG	0
CTTCACTCGCGATAACAACATGG	1
ATGAAGACGGTAAGGAACCCGGG	1
CCTCCAAGCAGCGCATAGCCTGG	0
ATGACACTGCTTTCAGCAAGAGG	0
CGTGCTCCTCAAGCTGCGCATGG	1
CCGCTGTACTCCGGGTGAAGCGG	1
GCTGGAGTCAAGCCTGCGCCAGG	1
GAAGCGTCCCTGGGATCGAGAGG	1
AAACAGTCCAGTATCCAAGGTGG	1
ATGTGCTGCTGTACAACAACTGG	0
TGTAGCACAGCACCCACAAGAGG	1
GCAACAAGTGCAGATCGCCCAGG	1
TATCGACACCTTAACCAACCTGG	1
AAACTTTGTTGGCCCACCAGAGG	0
CGACGGACGCAAGATGGCGACGG	0
AGCAGGCATAGCCGCAGCGGCGG	1
TCATCATGTCGCGTTACGGGCGG	0
AAGATGACGACGTCCCAGAGGGG	0
CAGTATTACCTCAACGAGCAGGG	1
AAGATGACGATGAGAAACGCCGG	1
GCCGATACTTGTCCACCCAGAGG	1
CGTAGGGTCCACTTGAGAAGAGG	1
CGGCTCAAGTACCAGCACACCGG	1
AGATGCAATCAAGGCCGCCCTGG	1
CCAAATCACGATCCTTGCCCTGG	0
CAGCGACACTCACCCTCCGGCGG	1
GGTCGCTGGTTGCTACGAGCAGG	1
ACTGATTGAAGCCCACGAGCAGG	0
TGCTGCATGTTTAGTAACCCAGG	0
CCACCAGAGGCGAAGCGGAAAGG	0
GAAACTGGGTAAACAGGCCCAGG	1
AAACGTCTGCACGCAAACCACGG	0
CATCCGGCACTCCCTAGCCCTGG	0
TTATTGAAGATCAGCCCGGGCGG	0
GGGCAATGCCTCTTCCGGGATGG	1
CGATAACTGCCTCACTGAGATGG	0
AAGCGACTGCAGAGCCAGAAGGG	1
AGTACCCATGTCAGTGGCCAGGG	0
CACATGCAGCATAACTGGGATGG	1
TGTCGCGCTGGTACTTCGGGGGG	0
ATCCTGGTTGGCAGCAACACAGG	1
TGTTGCTCGTGCCATCACGAGGG	0
CCTCCACAAACTTGATGGCGTGG	0
CGATTCACACTGGAGGGCAAAGG	1
CAGCGACGTGTACGAGCCCGCGG	1
CTAACGAGCGGCTCCTAGACCGG	0
GGTGCCTGGGCCTGTACAGCAGG	1
GGAAACCGTAGGTCTGGAAGAGG	1
AGCTCACCATCCTCAACGACCGG	1
TAATGCTCTGCGTGTTCCGAGGG	1
CGGCGATCCGAGCATGAGCCTGG	1
GATACTGCTTTGTTACGACCTGG	1
GGGTAAGAAAGCTCGGACCAAGG	1
TCCAGATGCAGAGCTCCAGAGGG	1
ATCTTTGTTCCATGCTGAGGGGG	0
TGGCAAGATCCGGGATGAAATGG	0
ATCCTACTCTCATCACACACTGG	1
TGTACCGGGACGACTTGGAACGG	1
TGGCAAAGTGGGCTTCAGCAAGG	1
AGACTCGACCAACCAAAGCCTGG	0
AGACTTCTCTACGTCGGAGGAGG	0
ATGTGAACCACCAAGGCCACGGG	1
GACAGCTGCTGGTATCAACCGGG	1
ATCATCGCCCATATCCAGAAGGG	1
TTCTCTCTCCGAACTGAACAGGG	0
GAACTGGCCAACGTGGCAGGTGG	0
TGGTACGACGTTCCAAGACAGGG	1
CGGTGAGGATGCGCTCACAGCGG	1
GACAGACTACGCCAAGAAGGTGG	0
TTCACTTCACTCCACAGCGCAGG	1
CCGCAGAGTGGATAAAGAACTGG	1
GGCTTTGGCTGTAGGCACCATGG	1
GCAGAATCGCCGTACACCGCTGG	1
GACATGTTAGCCGCTAACAGTGG	1
TCCTCTGGTGCCATGAAGCAGGG	0
TGCTCGAGGAGAACGTGAAGAGG	1
GGCAGACTTACTACTTCCAGAGG	1
TATATCCAGAAGTCGCCCAGGGG	1
ATATAGAGAGGTCGCAGCACTGG	0
GAGACTTCTGTCCCGTAACCAGG	0
AAATGACTCATCATACCGGGAGG	0
GCGTGAGGAACGCCTCCGCAAGG	1
AAGCAGACACGAGATGAGACTGG	1
TTGGAGTCCTGACCAAGAGCTGG	1
GCATGTTGTCCTGGATGAAGTGG	1
CGCTGAGGATGGGAGCGACGAGG	1
CATACACACGAAGCTGGGACAGG	0
AGGCTCTGCGCGAGATGAACTGG	1
AGTTCAGCTCATCTGGAGAATGG	0
ACAGCCCAAAGTACATGCACTGG	1
GCTGGACTGCAACCGGGAAAGGG	1
CCACCAATCAGATGGACGCCTGG	1
CTTCGAGGGATAGCACGAGGTGG	1
CTGCGATGCTGCGTCGCAGGCGG	0
TCAGTACCTTTATCTCGGAGGGG	1
GATGGTGGCCGTGTTCAGGCCGG	1
CGCTCTTTCAGAGTATACACTGG	1
CTGTTTCGCACAGGCTAGGATGG	0
GCTGCAGCACTTTGAACACCTGG	0
CCCGGCAATTGGGTGTCACCTGG	0
ATACAAGTCCCACCTACCGAGGG	1
CCTCACTCAGATGGCCGACGAGG	0
CCCGTGTCTGAATGCACCGCAGG	1
TTGTTCTCGAGTAAGTCCAGGGG	1
TGTTTGACTCAGTGAACGCCAGG	0
CACTTTGCCTGATGGTAAACAGG	0
TCGGATGCGTTTATATACGGGGG	1
TGCTCCTTACCGTCTTAGAGGGG	1
TTAACCTTGCAGAGAGCCACTGG	1
CTCTGAGACGAGCTTGGCGGCGG	1
CTAAGAAACCGGCATGCCCAGGG	1
GAGCTGAGACACCGGGCACGTGG	1
TGGGACGCAGGCTTTAAGGAGGG	1
ACTGCGCTTTCGCTTTGCCAGGG	1
GCTCATGCTCCGGCCCGAGAAGG	1
GGTGTAGAACCTGACTGAAATGG	0
AATGTGGATGGGCTTACAGCTGG	0
TGGTAGTCATACATACGACCTGG	1
ACACGTCGCTGAAGGCGCCGCGG	1
GCGAAGCCTTCCACTAGCAAAGG	1
GGTGAGTCTCCGCAAGGCCCCGG	1
AACGCTCTTCCACCAGCCGCTGG	1
GAAGGGCCACCTCCCTGAAGGGG	1
CTCTCTTCAATTGCAGGGAGTGG	0
CATGTCTACGACCTTTGCAAGGG	1
CAACCCAGTTAGTACTCACAGGG	1
ACAGCCACCATGTTTAAGGCTGG	0
GGTTTGCGAAGGTGATGACCCGG	1
AGAAGCGCATGAGGAGAGACTGG	1
CTGGCGCAATGAGTACCCAGAGG	1
ATGCATGAGGTCTACTCACAGGG	0
ATCATCCTGTTGTCATGCACTGG	1
AGGGATCAGGCAGCTCACCAAGG	1
GGCTATTGGCAAACTGCGGATGG	0
AATTTGTCAGCTGCTCGAACTGG	0
ACGATGCTGAGTATTCCACGTGG	1
GACCTATGGCTGCACAAGGCTGG	0
CCCAAATTCAAGGCGGCCCGTGG	0
CTCATCACACACTGGCGCCAAGG	0
CGTCACCTGGAGCCCTCACCTGG	1
TGTAGGTATCTTCACCAGCAAGG	1
GCGCAGCTTGAGGAGCACGGTGG	1
CCTGTGTTCCATGTGGAAAGCGG	1
CAGATACTGGGTCGTCAGGATGG	0
GGAAAGCAAACGCAAAGAGCTGG	1
AGCAGACAATGATCCAACAGGGG	1
GACCTATTGGTGCCGCCAACTGG	0
CAAAGTGCTGCAGCATAGCCAGG	0
CGAGCTGGACGTACCAGACCTGG	1
CACTTACCTCGCATCCCAGGGGG	0
TAACTACAGCCAACATGCCAGGG	0
CAGGCACTAACAAGAAGCAATGG	1
TTGACACCACAGGTCCAGCAAGG	1
AAAGCCAACAACCAAAGCCAGGG	1
TTGCACTTCGGTATGCAGGGAGG	1
CCTGGACTTCCTGGACGACGAGG	0
AATGCAGAGGCGAGCCAGAAAGG	0
CACTGATGTCGATGAAGGCCGGG	1
GGAAGATGAACCTGACCCGGGGG	1
AAAGCCTCATAAGGATGGACAGG	0
GGGATGACGACAGCCTAGGGTGG	1
CCCGATACTGCTCGAACAGGTGG	1
CTCACGGGAGGACATCAGGATGG	1
TGGATGAAATCTACCACACGGGG	1
TACCACTACCTTCAGCGACGAGG	0
TGATCTCCATTTCTCGGAAGAGG	1
CCAGTGGATGTACAACAGGGTGG	1
ATCGTCGGCGGTCAGGAGCCTGG	1
ACGGGCAATGACACGGCAGGCGG	1
AAGGCTCTAAGCACTGCCAGGGG	1
GGACCAACATTACTTGGAGGCGG	0
CTCCAGCTACTCTTCGAGGAAGG	1
CCAATTGCCTTAAAGAGGGCAGG	1
ACCAAGCTCAAGTGTGCCGCAGG	1
TCGGTCTGGTGCTGCTGCGAGGG	1
CCTGTAAGTTCCGTTCCACATGG	0
TTCATTGGGACCGAAAGCAAAGG	1
AGGTGACCCTCTTCGAGAGCTGG	0
CCAGACAGCTGTCATGCGGAGGG	1
CATCCATAATCGAGGGAAAGAGG	0
CTGTCGAACCCGCTCAGCAAAGG	0
TGTAATGACTACGACAACCCTGG	1
AAACACAGAGGTCGCTAGGCCGG	0
CTCACCACACACGATGACGATGG	1
GATGCTGTGAAGAACGCCGACGG	1
AGGTTTCTGCCGAAGAAGCAGGG	0
CCGACACCACCAAGTGGGAGTGG	1
TTTCTCTTGTTATCAGGCGGAGG	0
CCGACTTCCCAAGGTGCGAAGGG	1
CCTTTGATAGATCTCTGCCGGGG	1
CGCCTTCCGCGACATAGAGGAGG	1
TCGGAGCGCGAAACATGGCGGGG	1
CAGGCCTGAAGCCACTCACAGGG	1
CGGAGGCATGGCACAGCCAATGG	0
GGCGACACTTAATGTTCACGCGG	1
AGCTGGCTGGCTAAATGAACTGG	0
TGTATGGTGAAGTTGGCCAAGGG	1
GCACAACCACAACTGGCACGTGG	1
CGAGGAAGACCGGAAGGCCATGG	0
GGCCAGGTAATTACCGCAGGGGG	1
TGACATAGTCCGGGATCACCTGG	1
TTCTGAGTGCAAGCATGGCCTGG	1
TAAAGCCAGAGTGGAGACACAGG	1
TCTTGAAGTCGACGCAGGCCCGG	1
CCTACATTCATCGATCCGGGCGG	1
TCGCTTTAGTGCCGGCGCCATGG	0
CCAGAGCCCTTGAGGAACACAGG	1
ATTTGATCACCACGTCCAGAGGG	1
ACCGGAATCTCGATGAACACAGG	1
TGTTCCATCAAAGGTCCAGGGGG	1
AATCAGAATCAGGTCCACCAGGG	1
TGAAGAGTTTGTCCTTGGACAGG	1
GATTGGAGTTGGCCTTCGCCGGG	1
CACTACAAGACGCCAGGCGCTGG	0
TCCGGAATGGATACCAGGGCCGG	1
AGAGGATGGTGCCTTTGAGACGG	0
TTCGTCTGCGAAGAAGAAAGAGG	1
TGCATGATGCTGTTGAGGCGGGG	0
CTTACCTTCTGGGCTTGGGCAGG	0
GGTCTTCGAGGGATAGCACGAGG	1
CGCTACATGGTAGAGAACCACGG	1
CGGACTTCGACGAGTTCGAGCGG	1
TACTGCCTCTCCAAGCCCAATGG	0
ACAGAGGTGAACTGTTGCAATGG	0
GGGTCTGGCTTGAGCTCCACAGG	0
AGCCCAAAGGATAGATGCACTGG	1
CAGATATTCCCTCCCACAACCGG	0
TGTGCTGCCCACCAAGGAGCTGG	0
CAGTCTTCCCACTGTGAGGAGGG	1
ATGACCTACTGTCAGTCCGATGG	1
CCGGCACAAAGAACACAAGAAGG	1
GACCCTAGTGGAAATTACGGGGG	1
GCGGCGGTAGTCAGCCCAGACGG	0
AGTGTTGTGAATAGTACGGCTGG	1
GGCGCAGCATACTTCCAGCAAGG	1
CTTCTCTGCACTATGTCGGGTGG	1
TGGATGGCTTTGATTCGCCCTGG	1
CAAGAAGTATGGCCTGGACCAGG	0
GCCCTTCTCCTCTTAGGCCATGG	1
TGGCCTGGATAGGCAGGACATGG	0
GAGTATTCTTATCCATCCCGTGG	1
AAGAAAGGCGAGCAGAACAGAGG	1
GATGTGGAGGTTTCTGCCAGTGG	1
GCAGAACATGATCCGCCGCCTGG	1
GCTGTGGAATCAGCTCAAGCTGG	0
TCCTATAGATCTGCAGACCAAGG	1
TAACTTCAGACCACCGCCCAAGG	1
GCCGGCATAAGAGCATACGCTGG	0
CCGTCCCACTTATGTGGAGCTGG	0
ATCGTGGGTATGCCTGGGACAGG	0
GAGGATCTCAGGCTCCACGATGG	1
TTCACATCGGCAGCCACCCGTGG	1
TTCATCCATGACAAGACCGCAGG	1
CGCTTGGCATGGAACTCCAAAGG	1
GACGGAAGTCGGCAAAGCCACGG	1
CCTACCTGAGTGCAATGCAAAGG	1
CTCAATCTCAGACCTACAGATGG	1
TAACCTACCTTCTGTGGCCAAGG	0
AGCATAGCCTCCGATGACCATGG	1
AGTACCTCAGTGATGCCAAAGGG	0
CAAAGGCATGACCATGGAGGCGG	1
CTAGCAGGACTTCTCGGCGAGGG	1
GAAAGCCGAGAAGTTTCCACTGG	0
TTACCTTCATGTTGTCAGGGGGG	1
CCCAGGCCTTTGTGGTGAAGCGG	0
AGGCAAGACTGATGAAGCGGAGG	1
CACCATGAGCACACCTGGGCAGG	1
GGCCATCGAGCAGTTCCAGGTGG	1
GAGACGCTATGACCTAAGGATGG	1
GCGTCTGCACAAGATGCCGGTGG	1
GGAACCTCCTTTGCCAGACGAGG	0
CAACGAAGACACTTCAGCCCTGG	1
CGTGAATGGTAGAAATCAGCTGG	0
CTCCGCGTACATGTCTAGCGGGG	1
TCGCCTGCGGGAACTTGACCGGG	1
ATCATGAAGAGTTCAGGAGCTGG	0
ACTACCTGGAGTGCAACACAGGG	1
CGAGAGGGAAGCGATGCCACGGG	1
GGACATAGCTTATCTGCAAGAGG	1
GGCGGAGATGTTCCGCAGCATGG	1
GCTCACCTATCTGTGTCAAGTGG	1
AGGGCAGCTTCCTTATCAAGAGG	1
TCAGTCAGAACTTGGAGCCGTGG	0
AGTGCCAACCAGTGATGAGGAGG	1
TGAACACTACCTGTGTAGACAGG	1
TGAAGAGCGAACGGGAGCGAGGG	1
CGAGTTGTAGGCGCGAGACACGG	1
CAGGAAGGGCCCACAGAACCAGG	0
CCTGGAGAATCTGCGGCGGAAGG	1
AAATCCTGGCGGCGAAGCCCTGG	1
GGCGTATCAACCCTGCCCACAGG	1
ACGACATCACTGTAGTGAGCAGG	1
TTCAGGTGTCTGCACAAGCGAGG	0
GAGTGGATTCTGAGGACCGGAGG	1
GACCATGCTGTATACTCCACAGG	1
AGCTCCCAAAGAGCAACAGAAGG	0
AAAGGCAGCAAGAGATGCACAGG	1
TAGGTACTGCTTCTCCGAGATGG	1
TGCATCCAGCATCTTGACAATGG	1
AGAACCGACGGAAGAAGAGACGG	1
TATGTTGGTAACCTGGGAACTGG	1
TCCAGTGTCGAAGGCTGGACAGG	0
GGAGACCAGAAAGGGCGGAAAGG	0
ATCCAGCAAGAACTGACAAGAGG	1
CCCATATCCTTTACTGCCAGTGG	1
CGACATAGAGGAGGTGAGCCAGG	1
CGTCACAGATTGACGCACAGCGG	0
GGGCGGAGTGGAAAGGACGCAGG	1
TACTGCTCGTCTCAGCAAGGAGG	1
CCAGGGCTCGCCATGAAGCCAGG	0
AAGTTGAAGCGCTGGAAGAAAGG	0
GACCTCAAGGAGGAGCGCGGCGG	0
TTAAATTGGCAGGGAGGAGGAGG	0
TCCTGTGAAAGCCAAGAACGTGG	1
TGGTGTCTGAGTGCTCCGCGCGG	0
CACCTGTCAATTTCTGCAGCTGG	1
GAAGCTGGTTCAGGCACGCCAGG	0
AGCAGTCGGCAAGGACAACCCGG	1
GGAGGGTCAGATGGTCCAAGTGG	1
TCAGTACTCAGCCTGGCAAGGGG	0
CTTTCGGACAACGGATCGCCCGG	0
CGAAGATGGAGGGAATGCGGGGG	1
TAGTCACAAGCTCTATGCCGAGG	1
CTTGCTGCTTTGAGTGAGAGTGG	0
GGGTGAGAACCTATCACCGGAGG	0
TCTCAGTACAGGGCCCACAAGGG	0
ATATGTAGTTGACACGGGCATGG	1
AGCAACAGCAGGGCGTGGAAGGG	1
GCACCAAGTAGATCATCAGAAGG	1
CCTTTCCGGTATCCGTACGGGGG	1
TTGGTGCAAACCCTGGGAGAAGG	1
TCTTCCAGTTATGCAGCACCTGG	1
TGGAGGACCAGTTCGCCAAGCGG	1
AAAGGTTGCTACTTAGCCACTGG	1
GAGACACTGCTCTGACAAAGAGG	1
GCCTTGATACAGTCTAGACGGGG	1
CGGAAGAAGATACCTCAGAAAGG	0
GCTTCACTCGCACGTCCGCACGG	1
ACTTTACCGTGGTGCTCGAAGGG	1
CTAGCGAGTTATGGCGACGAAGG	0
TTCTGAGATTCCCTCCAGGCAGG	0
GCCCTTGCTGCTGTGGGACAGGG	0
ACATCATCTGGACCCTGACACGG	0
GCTGACCAAAGTGGGCGCCGAGG	1
GACGGACTTTAAGGCCCAGCTGG	1
CATCCTCTGCCAGTCGCAAAAGG	0
TGCCCTCCTTCATAGTGAGAAGG	1
AGGGATATCTTCACTCCACATGG	1
CTAGGATCTTTGAACTGACCTGG	1
AGAGTTCTTCATACCCGCCCAGG	1
CAGAATCTCGTGTGGCAGCGTGG	0
TAAGGATGAGTGGACTCAGCTGG	1
GGTGGTGTGGCCAATCCCAGAGG	1
AGAACTACGAGCTGCGAGAAAGG	0
CGTGCGGCTGCACACCAACAAGG	0
TTACCTGACATGGGAAACAGAGG	0
CCTACCAGCTCGGTTTCCACAGG	0
ATGCGGTGGTCCTTGAGAAAGGG	0
GATCAGCGGTTTGTATGGAATGG	1
AACCGAGGCCTCAGGCCAGGAGG	1
GGGCTATACCAAAGAAGAAGAGG	0
TCATGCCTTCGACAAAGCCCTGG	0
CAGTCGGAGAGGAAGCCCGGCGG	1
CACTGCAGAGCAGCGGCGCACGG	0
CAAATATGGGCGGAAGAAGGAGG	1
CCCAAGAGGAAGGCCTCGGGCGG	1
CTTGGAGAAGGAGCATGAGGCGG	1
CGTGGCCATGTCCCAGCGAGTGG	1
TGCCTCCCAGACGGTGAAGAAGG	1
CCCTCGTTCTGCTGGCCAAGTGG	0
GGTGAAATAGGCACCACAAAAGG	1
GCAGAGTATGACGTCTCCAGAGG	1
CGTGGAAAGCCTAAGAGCACAGG	1
TGCACAGACTTTATGTAGGGGGG	0
CCTGGAACCCTTGGAGGACGGGG	1
AGTATAACTGCCTGACACAGCGG	1
CAGCCGACCTGACTGAAAGAGGG	1
CTGGTTCACACGGCGCAGGGGGG	1
TGTACTCTTGGTGTCCACAAGGG	1
AGCTTGCATCATACAGCGAGTGG	1
AGCAACCCAGCTGAACAACAAGG	0
CTCCCTTTGGCGTAAGCAGAAGG	0
TGAAACCCGAGAGGAGCGCATGG	1
TCACTCACCAAGGGCCGCGCCGG	0
AACACTCACCATCCTACGAATGG	1
AAAGGCCATCATAGAGACGCAGG	1
GAAGCTCCTGGACTATGAGGTGG	1
CATGCTTAGCATCCAGGAAAGGG	0
AGGGATGCCCAATACAAACATGG	0
CTGCCAGTATTCCATCGAAGCGG	1
TTGCTGAGGGAGGACAGGAGGGG	1
TTACATGGTCTGGTTCCAGCTGG	1
GGAACCATCCTCTACACAGGTGG	0
GGTCATGGCCACTACTGGCCAGG	0
ACTTTCAGCCACCGTACAAGTGG	0
TCCTCCAGGAAGACGTGAGGAGG	1
CTGGTAGAACTCCTCTGCGGTGG	1
TTCTCCTGATCAAGGTCAGCTGG	0
AGCACATTTGCAAATCGCGAGGG	1
CTGCAGTGCCTCATTTGAGGAGG	0
AGCCACCCACCTGGTAGAACTGG	0
ACGAAATAAACTGGCGACGAAGG	1
GAAGGGAGAACAGGAACGGCGGG	1
TGCCCAGCCAGAAGAGGACGAGG	0
CTCGGCCAGACCCACCACAGAGG	1
CCTTTCAGTATCAGCAAACCTGG	0
CTGGTTACCATAGGAGGCAAGGG	0
CGGGCTCGGAAGCTGTCACAGGG	1
TGCTGGGAATAGGAGTACACTGG	1
CGACATGTAGTCCGGTAGCGGGG	0
ATTGTGACTGGCAGCCGAGATGG	1
GAAAGTTGAGCTTGCGCAGCTGG	0
TACCGACTGTATGCCTACACGGG	1
AGAAGTGGAGGAGCTCGCCGAGG	1
CGTACGGATACCGGAAAGGCTGG	1
GCTGGCCAGTCTGGTCCAGCTGG	0
ATTAGACGTGGAATTGGACGAGG	0
CAAAGTGTCCTCCATTACGCAGG	1
AGTAGACAGTATTCCTGAGGAGG	1
TAATGCATCTGCCATCACGGTGG	1
TTGAACTGCTGACTTGGGAACGG	1
CCATGTCAACTGACCTCGGATGG	1
CATCAAATGGTCATCTACCCGGG	1
GCGCAAGGGTCAGAGAGCAAAGG	1
TACCTGGAGCACAATGCACGTGG	0
CCTGATCACTTTGTCGAGCAAGG	0
CAACGGAAACACGTGTAAGATGG	0
CGCTCACGCTCAGCTGCAGGAGG	0
AGACCGCCTCCAAGTCGCCGAGG	1
ACGCTGCTGCGGACGTACAGCGG	1
CTGAGTACTTGTGATCACCAAGG	1
CGATTCTTCACTGTCAGCGATGG	0
AAGCGGGACTGGATGCACACAGG	1
TAGGGTAAGGTAGCCGAACGTGG	1
GGGCTGCTCTTACTCGGAAAGGG	1
CACTCGCTCCACCATGGGCACGG	0
TGAGCTCTTTCGCTCCCGACTGG	0
AGAACTTGATCCCGGTCCGCCGG	1
AGTGCTTCGTGAAATGCGACAGG	0
TTCTTCAGCTGCATATCCACGGG	0
TTGGCATTCTTAGATACCGGGGG	1
ACCAACTACCAGCTGGGCACAGG	1
GCGACAGAAACTAGAGACCCAGG	1
ATCTGCGCATGAGTTCAGCAGGG	1
GAAAGACGCCGACATAAGGCTGG	1
CCAATACCTTGGCAGTGACCGGG	0
GAAGGAGTGCACGGTAACAGTGG	1
CTCCTGACAGTGGATCGAGCGGG	1
GGATCACCATCCATCTCAACAGG	0
TTGCTGGCACGAATAACCACAGG	1
TTGACAAGAACCTGGAGCCCGGG	1
ACCCTGTAGAGTTTCCACGGTGG	1
TGATAATCCTGCCTGGGAAGGGG	1
CACGTACAGGAATGCAGAACTGG	0
AAGTCTTGGCGGTGGAGCCATGG	0
CAGCTCCAGGCGATAGGGCACGG	0
GCCCTAAGACGATCATCAGGAGG	1
ATCTACCGGCACCTACGCCCTGG	1
TCAGCATGTCGGGCTCGGCGAGG	1
GCTTGCGGGCCTTTCAAACATGG	0
GCCTGATATCAACCAAGAAGAGG	0
ACCGATCCGATTGAAGAAGATGG	1
GATGACAAGTACAAGAGACCTGG	1
GCTTGGACTTAAGGATCAGCAGG	0
AGGCGGGCTCAATGGAAGGCCGG	1
TACCGTCAGATTTCCTCCAGAGG	0
TTCCGGACATATTCCTGGAGAGG	1
AAATGCTGCCAGTGCTCAAAAGG	0
GGCCTTAAGGTCCCGGCCCACGG	0
CGGCATGTCTCGATTGGAGAAGG	0
ACCGGGAGAAAGACTCAACCCGG	1
CCGGGTACGAAGATTCCAACAGG	0
TTGTGGACTACCGAACCAGGTGG	1
TAAACTGCTCGGCGCCGCCACGG	1
CAGTCTCAAGATCATAGAGGTGG	1
TCTTAACATCAGGGTGCACGAGG	1
GCCGGGTTAAACGGCAGGGCCGG	0
GCGGATGCGAAGTTCCCGCATGG	1
CTTCATCGGGCCGTCTCAGGTGG	1
CTGGTATAACTGTCTGACACTGG	1
TCACAATGCAGTCGAGACACTGG	1
TGGACGCACATTTGATGCCCAGG	1
ACTGGAGCAGGAACGACAGCAGG	0
GAGCTACCCGGAGATCGACAAGG	1
CATCTGTTTACTGGCAGGCAAGG	0
AATCAGAGATCCTTCGGAAGCGG	1
AGATGTTGCCGCTCCCGCCCAGG	0
CTTTCTCCTAGGTATAGCGAAGG	1
ACGATGCCGTGGGCCGAGAGTGG	0
AGGCTTGGTTAGACAACAGCTGG	1
AGTTCTGGACACACTGGAACCGG	1
AGGATACAGCCATGTAACACTGG	1
GCCCAGAATGCCTTGAGAAGAGG	1
AGGCTCCTTTAACCGAACAGTGG	1
GACAGCTGACGAGGCCACGCGGG	1
CGGGACCACATGCGCAACCATGG	1
TGATCTCCAAGAACATGCCCTGG	1
CTCGACTGTGGGATCCACCCTGG	1
AAGCTTGTGACCAGTTGGGATGG	1
CACGTTGTGCAACGCCGCCCCGG	1
TTCCAATCACAGACTCCAGGTGG	1
GAGATAATGCCAAACGAGCATGG	1
AGAGTGGTCTGTGTTTACGGAGG	1
ACAGAGTCTTTAATAGGCCCAGG	1
TCCGCCAAACCTCAGCAACCTGG	0
AACCACATGAAACTCCACACGGG	1
ACTCAGAGCCTTAATTGGGCTGG	1
CCAAGCTGAGAGAGATGCACTGG	1
GCCAGCGTCCACAAAGCAGGTGG	0
TGACTTCTCCGTGTCCCAGGCGG	1
AGCTCACGGCCAGGATCACGTGG	1
GGACGGCGCCATTGAGGACCCGG	1
ACCCTTACCTTCTACCGAAGGGG	1
AGTTGGAACAACCACAGGGCAGG	1
TCCGGCGACACAAGTTCCGAGGG	0
TTAGCCCACCAACCTTGCCGGGG	1
GCCTGCTGGTAATAGAAACCAGG	1
TCTTCCATCAACTCATGGCAGGG	1
TGTTGCCTATGCGCCAAAGAAGG	0
GGCTAAGGTACAGCTCCCGCAGG	1
GGCTGCAGTGTCGTCCAGCCAGG	1
CCTCACTGTGTGCCGCACCAAGG	1
TTGAATAGCCAAGTGCAGGGAGG	1
CCTGGGCTGTGAAGTGAGCGAGG	1
GGTCTACTGTCAGTACAAAGAGG	1
CGTGCTGGATGTGACTGAGCAGG	0
GAACGCGCACACCAAGACGGTGG	1
CTCTCCCTTAGCTTACAAAGAGG	1
CGGCCACGGACTCTGACGAAAGG	1
TTCTTTACCTGGACGTCGGATGG	0
ACTTTGTGCCGCTAGTGAAGCGG	0
CTGGGTACGGTGTACCGGCGTGG	0
AGGGACGCTTAGCTCAGGAGCGG	1
ACAGAACTAGACAGTACGGATGG	1
CAGCCTGGCGCCTCTGAAGGAGG	0
TGGAATGCCGGCCAAGCGACAGG	1
CTCCTGTGTGTTGGAGAGGCTGG	0
TGAGGAAGCGTTGGCTGCGCTGG	1
TCTGCAATACGAGTACAAGGCGG	1
AGTTAACCTCCTGTGGCGCAGGG	0
ACCTGAGGAGATGCGCCAGCAGG	1
ATGAAGAGCTTGACCGACAGAGG	1
GGCCCGGCATGTAGTAGCGGTGG	1
CACAAGAAGACTCAACAGGAAGG	1
CAGAGCGCTGGTAGATGAGGGGG	1
AGATCTGTCGGAACTGGGAGCGG	0
GAGTGCATCCAATGCAGCCAGGG	1
CGCTCAGACTATTAAGGAAGAGG	0
CGGCCGCTACCTTGTTGAGCCGG	1
TTAACTTGAGTGGTTGCCCACGG	1
TCGCCTGGAGCTGGACCAAAAGG	0
GGTAACATGGCGGATGCGGAAGG	1
CAGTCATCTTCAGTTCAGCGAGG	1
AGGGCAATGGCTTCGTACAAAGG	0
TATGGGAGACGGCCAACAACCGG	1
CCGAGCAAGTAGAGAGCAAGAGG	0
CGGCAGCCCAGTGGCTGAAAGGG	0
TGCTCTGGAGACACGAAGACTGG	0
CTGGATCCTGGCGGATGAGCAGG	0
AGCAGAGGTATGATGCCACCTGG	1
GATACGGCCTTCCCTGGAACTGG	0
GACAGCGACCATCCGTCCGATGG	1
GGGCGATTCTCTCACTGAGCCGG	0
ACCATGGTAAAGAAGCGGAAAGG	0
TTATCCAGAGAGCTTCGACCAGG	0
CTATGGACATTCATTTGCGGTGG	1
CTCCGGCACGCTGTGCACCATGG	1
TCATGCGGTTCTGTTTCAGCTGG	0
GCATGCTTTGTCTTAGCAGAAGG	0
CTGTTAGCAGACTTGGCCGATGG	1
GATTGATGCCTTCCTACGGGAGG	1
AAGTCCTTACCTTCATGGCATGG	1
TTCTGCCGTTTCACCAGGGAGGG	1
ATGCCTCCACCAGCATGAGGAGG	1
AGAGACCGTAATGCAGGACCAGG	1
GCCAAACATGCTGGTCCCACTGG	1
TTAGCAACCTGTTCCGCAGATGG	1
GCAGTTATCTGTACCTCAGCCGG	1
ATAGTTTGTGCTCAAAGCGCAGG	0
TGGTGGTCTGTCTATCAAGAAGG	0
TGCTACTCCTTCTGGCAGGCGGG	0
GCCATGATATATGAGGACCAAGG	1
TCATCGAGACGGTGTACCGCGGG	1
AGAAGGACACAGCTCAACAGTGG	1
TACACCGAAGAACGGCCGCGTGG	1
CAGACACCAGTTCGCAGAGCAGG	0
CCCGACGGGACTTACGAGCCGGG	0
TGATAAAGCGCGGGAACACCGGG	1
ACCAGGTGAGTCTGCGACAAGGG	0
AGGCAAGACACTCTGTGCGCGGG	1
TTTCTGTCCACTCTGGACAATGG	0
ACTGACCGCAGAGATGAGAGAGG	1
GCACCGCAAGACCGGCCAGAAGG	1
TCATACCGGATATACTGAGCAGG	1
ATGGCCTTTAGGCTGACAGGTGG	1
AGCTGTGGTAGTTTGTCCACTGG	1
TGTAGGTAGACGAAGAGCGGCGG	1
CTCGCTAGCATGTCGGGCCGCGG	0
TACCCTTTCAGTAGCAACAGTGG	0
TAAAGAGATCCCTCTTGCCAAGG	0
AAGGTGTGAGGTGAACCGAAGGG	1
CCAACAGTTTGTGATTGAGGGGG	0
AAGAGGAGTCCCGGAACACGAGG	1
GCTACAGAGTCTTCGAGAGCTGG	0
AGAGAACGGAGCGGACGCCATGG	1
TTTCACCTGAGCAGACAGACGGG	0
GATCTCGAGTGGACAGCCGATGG	0
CAGCCGAATTGGTCTTGAGAAGG	0
CTACATGGCAATAGATGGAGTGG	1
CGATGACAGAACTTGACCACAGG	1
GCTTTGACAGTATACAGGGAAGG	1
CATGATGGAGTTTGAGCGGCAGG	1
TCAAGGAGCAGAAGTACGACCGG	1
AAGGAGGCTCTGTTCTCAGAGGG	0
AATGAGGAGGACTGTAGAAGGGG	1
GAAGGTGCAGCCGCCTGACGCGG	1
ACCAACCCACCTCCCAGGAACGG	1
ATCCCAATTGCTGACAAACGAGG	1
AGCGCCTCCAAGGAGAAACGAGG	1
GGAAAGAATAGCACTTGGAGTGG	1
TGCACTGATAACCAGTCAGAAGG	1
GGTGGTGAGCCAAGTGGGCCAGG	0
CTTCCAAGGAACCAGTGCGAAGG	1
TGGACGATACTCACTCCGGCGGG	1
CAGCCGCTTGCGATATCAAGGGG	1
TCAAAGAAGCAGTATCGGCAAGG	1
ACTGCACCAGCAAGATCGGCAGG	1
CCAAGTGGACCGGGTGGACGAGG	0
CTACCAAGAATTGGGCCCGCTGG	0
GGCGCGTATGATACCTAAAGTGG	1
CACTCGTTCGTGTTCACGCGAGG	1
TGCGAAGAAGTTCAAAGCGAAGG	0
ACCTGTTACGGTGTATGAGATGG	1
CCTCGACAAATGAAGACACCTGG	1
GGATGCAAATGCTGCACAGCAGG	0
CGGAATCTCGATGAACACAGGGG	1
TACCGATGTCCTCCTCCCGCAGG	1
GCGGGAACGCGATGAGGAGCAGG	0
GATGCAAATGCCAATAGAGGTGG	1
AATGCCACAGCAGTCCCAAATGG	0
TTCCCAGTATCCACATGCGGTGG	1
TAGCACTCACCTACGAACACTGG	1
TGACCGCGTGGTGAAGCCAGTGG	1
AAATCTCCTCAGAGCCGCCGCGG	1
CTTCAAATCACTCACAACGGAGG	1
AGTTCCCTCTACTCACCAGCAGG	1
AGTTGTTGTGGACGCTCAGGAGG	0
CTCAAATACTCACCCTGACCCGG	0
GAAACATCTAGTGGTGCCGGGGG	1
ATGGGCCTGACACAACCAAAGGG	0
CAGCTGCTCCATCCTGGACGCGG	0
ACCTCTGCGCTCGGAGACGGCGG	0
ATTGTCCAGCATGCGCAGGATGG	1
CATGACAACAAGGTGCAGGATGG	1
GACACTTAATGTTCACGCGGTGG	1
GGCTGAGCAATATTAGCAGGTGG	0
CGGACCTGTCGTACTCAGACCGG	0
GGACAATTCCGGGAAGGAAGCGG	1
CGGAGAACGACCTCAACCAGGGG	1
TGTTTGCTGCAGAAGAGACAGGG	1
CCTGACCGAGCCTGATCAGAGGG	0
GGGAGCCAAACCCGTAGAAATGG	0
CGCCGAGAAATTTCTCAAGGGGG	1
TTGGTACGACGTTCCAAGACAGG	0
AGTTGCCGCATGCCTAACAATGG	1
CTTGCAGTCCTTGTTTGGAGAGG	1
TCCTCAATTTATCGGAAGGCAGG	0
GGCTGACGAGGTGGTAGCCCCGG	0
GATATCAATCATCCGTGAGCTGG	1
TCACTTCGCTGGCCTTGGAGAGG	1
CTGCGTCCGAATGTACGAACTGG	0
GAGAACTGCATCCAACAGAGGGG	1
TACAAGACACTCACCGGGACCGG	0
CCGGGACGCTAAGGCAGCCATGG	1
GAAATACTTCTGTACTCGGCTGG	0
TGGCACCAGGGAATAAACCCTGG	0
TGGTACGACATGTTCCGAGGTGG	1
ATCGTTGGAGCCAATGGAACAGG	0
GCGCCAAAGACTTTGAAGCCCGG	0
TCGCCGAGAAATTTCTCAAGGGG	0
GCCGTATTTCTACTGCGACGAGG	1
GGTCACCGTCAGAGTCCCGGAGG	1
AAGAACCCGGAGTCCCAGCGCGG	1
ATGTGGTCTCCTCACTGCGCCGG	1
AAGGTGTGTTTCCTCGCCACAGG	1
GAACTCCAGCAACGTCCGGATGG	1
CTGGGCATACATCAAGAGGAAGG	1
GGACAAGCGGGTGTCTGAGGAGG	0
GATATCTTCGAGAGAGCGCATGG	1
GCTCATCAGCACTGTAGGCCCGG	0
CATTTCTCAGGACGCCAAGCTGG	1
TTCAGTGCAACACGTGGAGGCGG	1
CTGCAACAACATCATAGAGCCGG	1
ACAGTCGTGTCTGTTCAAACCGG	1
AACAGTCTCTCAGGATCAGAAGG	0
CCCTCCTGGTTGGGATAGCCAGG	0
TCAGTGATACCCACTGAACCTGG	1
TTTCTTGCAACGCATGGGCAAGG	1
ACCGGGATCCTCGTCTGAACAGG	0
TGAAGAGGACAACGCGGCCAAGG	0
CTCCTCGATCCTTGGTCAGCGGG	0
GCATACTGACTATTTGCCAGGGG	1
GGTGGTGATGAAGCAGCCGAAGG	1
ACTTGAAGTTTGCTGGCCACAGG	0
GCCCTACCTCGCCTGTGAGCAGG	1
TCCCATCCTTGGCTAAGAACTGG	1
ACTCAAGGTCTCCACAAGGGTGG	0
CACTCCGCAGGCCATCACGCTGG	1
GGATCGAGCCTGTTTCACCATGG	1
ATTCCATCTAGGCCGTAGCATGG	1
TTTACAGCCGCAAGCACCAGCGG	1
CCGCGTCACGGAGCAGGACAAGG	1
GGCGGGACATACTAACCGGCTGG	1
GCCCACATCAGGTTGAAGAAAGG	1
TGTAAACTGGAACCCGGCCAGGG	1
ATGCCTATGTCGGTGGAGGAAGG	1
CAATCGCATAGAGAAGAGGGAGG	1
TGAGGTGATGACATCGGAGGGGG	1
TGATCTCCTTGATCGGAAGGAGG	1
GCGCTGGACGGAGAGGAAAGCGG	1
TGGGCATCGGACCAATGAGGTGG	1
CGAGGCAGGGTTACTCACCATGG	0
CGTCTGCGCCTACGTGCGCATGG	1
ACGCGTCATCGAGTGTGACGTGG	1
CATTCACTTCGCTGTGAAGATGG	0
AGGGCCTCTGATCCGGAAGCAGG	0
TGAGGAAGCTGGCTACAAGCTGG	1
TATGGGTTCGAGAAGAAGAGAGG	1
CACCAGGTATCCTAAGAAGCTGG	0
CTTGCTAGGTCGATTCCGGGGGG	0
CAGTTGGGTAGGGTCTCCGGGGG	1
GACCAACGTTAATTGCAGGGCGG	1
TGTAGTGTATGCTTCCAGGAGGG	1
TAGACAGGTTCAATGACCCAGGG	1
CTCCTGTCAGGTGTCAGAAATGG	0
TGTATACCGTATTGCCAGACAGG	1
CAGCCCGTAATGGCTCACACTGG	0
TCTGTGGTGGAGTACGACCCGGG	1
TTGAAAGGGCACTCCACAGAAGG	1
AGTCAATGGGAGTTCTCAGCAGG	1
CAGCATTCCATCATTCCGAGGGG	1
CCTAACTCTGGCAACTCGAGAGG	1
AGCCAGGCATGAAGATCACAAGG	1
GCGGAAGATGTCGGACAGCGAGG	1
AATTACTGCGCGACCTCCCATGG	1
CAACCTCATCTACTATGCACTGG	1
TCAGGCCAAGAAGTACGCCATGG	1
CGTCCCATGGAATGTCACCCTGG	1
CTTTCCTGTTGAGCTCCACCTGG	1
GGTATTTAGCTTGTAGACCCTGG	1
GGATGGTCCCACGGAGACCCTGG	1
[truncated: 6,102 more rows]
