# Supplementary material for: CRISPRpred(SEQ): a sequence-based method for sgRNA on target activity prediction using traditional machine learning
Source: BMC Bioinformatics. 2020 Jun 1;21:223. doi: 10.1186/s12859-020-3531-9 (PMC7268231; doi:10.1186/s12859-020-3531-9)
Supplement: Supplementary file 4 — Additional file 4 This file contains the DeepCRISPR data for cell HL60. [file 12859_2020_3531_MOESM4_ESM.csv]

sgRNA	label
GAAGGGCGGCGAGAAGGAGAAGG	1
GAGAACGGAAAGGAGAAGGGCGG	1
GAGAAGGGTGATACGGAGAACGG	1
GTCTCCGGCCATAATGACCCAGG	1
GGAGGAGAAGATGCCCGGTGCGG	1
TGTACTTCATCACTATCTCCCGG	1
GAGAACAGGGTACGATAACCGGG	1
ACGCACGGACGTGTCCCAGGAGG	1
CGGCACATCGTAGAGACGCACGG	1
ATGTGCCGGCCAACTCCATGCGG	1
TTGAGCCGCATGGAGTTGGCCGG	1
GGAGTTGATTGAGCCAACACTGG	1
CAGAACCGCATGAGGGAAAGAGG	1
AGAGGAAAGTGGAATCTCTGTGG	1
GAGGAACTCGAGGCCGAGCATGG	1
AGTGGAACTTGCCTGTGCTGCGG	1
TTCCGCAGACCTCCGCGCTCTGG	1
GAGGAGCTGCCAGAGCGCGGAGG	1
GTGGCGAGAGCACACGGAAGAGG	1
CAGGGAGTGGCGAGAGCACACGG	1
CGCCTTGGCATCGCTCGCCCTGG	1
TAGTGCTGACTTCACCAAGCGGG	1
TGCAGGGCATGTGATATATGTGG	1
GCTGCCGATGCTGTAGAGGATGG	1
CGATGCTGTAGAGGATGGAGAGG	1
GGATGGAGAGGAAGCCGCTCTGG	1
CGGCCTGCAGCTGTTCCGCCAGG	1
GCTGTTCCGCCAGGTTGCTGAGG	1
GGTTGCTGAGGGAGGACAGGAGG	1
CCTGTGGCAGAGTGCCCTGCGGG	1
TGGAGGAGCAGCAGGGCCTGTGG	1
CCCGTGGTGGAGGAGCAGCAGGG	1
GCCTCCTGCACGGCAAGCAGAGG	1
AGCAGAAGATGACTCAAGACCGG	1
TCAGCGACAGTATGACGAGATGG	1
TCACTCACCAAGGGCCGCGCCGG	1
TCTGCACTGTCACTGCGCTGCGG	1
CGTGTGAGAATCCCTAAGGCGGG	1
TTCCACGGCTCCAGGCCCGGCGG	1
GGAGCGGCAGCGGGCACAGGAGG	1
AACACGGCCAAAGGATTGAGTGG	1
GGAACATGGCGGAGCGCGGCAGG	1
AGTGCTGTGGCCTTGCTGGTGGG	1
AGATGAGCAGGACTCAGAGGAGG	1
AATCTTCCGGACGACCGGCATGG	1
GGGTACCCGGGCTATGGCGCCGG	1
CACAGAGGGCAGCGCTGCGCCGG	1
AGAAGGTCTGGCGGCACAGAGGG	1
CGCGACCACAGAAGAAGGTCTGG	1
TTTACAGCCGCAAGCACCAGCGG	1
TCAGCTGCCGCTGGTGCTTGCGG	1
GCACCAGCGGCAGCTGAAGGAGG	1
GCGGCAGCTGAAGGAGGCTTTGG	1
ATCATTGGTTACCATAAGAGAGG	1
TCATCCACAGACCATCATAGCGG	1
TTCTCTCCAACCCGCTATGATGG	1
GGGTTGGAGAGAAGCCACGAAGG	1
CATGAGAGTGATACCTTTGGCGG	1
AGCAACATTTCCGCCGCCAAAGG	1
TTGCTGAAGCGGATCTGGGCTGG	1
GGATCTGGGCTGGCTTGTCGCGG	1
TGGCTTGTCGCGGTCCTGATAGG	1
GGGTGCCACATTCTCGGGCATGG	1
GGCCGCGCTGAGCTCACTCCGGG	1
TTCTGCCCTAGGATAACGCTGGG	1
GCGCAGCACCCAGGGTTCGGAGG	1
TGGATCGCGCGCAGCACCCAGGG	1
GCGCGCGATCCACCGCACGACGG	1
CGGTCGCAGCCGTCGTGCGGTGG	1
GCTGCTGCGAGAAGAGGTGTCGG	1
GGAGTCGCTGCTGCGAGAAGAGG	1
CGGCAGCTGGAGGATGAAGAAGG	1
TTCACTGCCAGTTCTCCGCGTGG	1
ACGGGTACCACGCGGAGAACTGG	1
TCGGAAGAACGGGTACCACGCGG	1
TCCGAGGCGTTACCATCAAGAGG	1
TCCACTTCCTCAGAATGTGAAGG	1
GCGCCGCCATGAACCTAGAGCGG	1
CCATGAACCTAGAGCGGCTGCGG	1
CGTCCGGCAGTACCTCGACCAGG	1
AAAGTAGCTTCACTCTCTCGTGG	1
TCGTGACCGAAGTGCATGGGCGG	1
CGAGTCGTACTGCTTTGCCATGG	1
GCAGGGAGGTGTTCAAGGCCAGG	1
AAGGCCAGGCACCGCAAGACCGG	1
GCACCGCAAGACCGGCCAGAAGG	1
TGATGCAACCTATGAGACCAAGG	1
CATCTTGACAAAGGTGGCGTAGG	1
GGAGGTGAAGAAGCGCAAGAAGG	1
ATAATATGTTACAGAACCACAGG	1
TGTCACTGATTCCAATGCAGTGG	1
TGTGGAAAGCAAGGTTAAGTGGG	1
TGTAAAGGGTACCAGTGCCGAGG	1
AACGGGAAGGGCCTCGGCACTGG	1
GAGGCTGTGCTGAACGGGAAGGG	1
GCGGCAGCAGCCAGACACTGAGG	1
GACCGGAGGAAGCAGCGGGATGG	1
AGGAAGCAGCGGGATGGAGGTGG	1
GTGATGGCCTGCGGAGTGACTGG	1
AACACTCCCAGTCACTCCGCAGG	1
TGAGATGTTGAGAATGACAAGGG	1
CAGCGAGCGCAACCTGGTAGTGG	1
GTTGAAGAAGTTGCAGTACATGG	1
GTACATGGAGAACTCCAGACCGG	1
GAGAACTCCAGACCGGTGGGCGG	1
GCTGGCGATGATTTCCTGCATGG	1
AAACTTGATGTGGTCCACGCTGG	1
CAAGTTTGACTTGGAGATCGCGG	1
GATCGCGGTGGAGCAGCAGCTGG	1
TGTCCGTTTCGCCACATCAGTGG	1
CTGTCTTCTCACCACTGATGTGG	1
GGCTGAAGGAAGATGGCGGACGG	1
ATAGACATTTACGCGGATGTCGG	1
TGTCGGCGAAGAGTTCAACCAGG	1
CCAACTGTTGGTGATGATGTGGG	1
AGCTCCAGCTGCTGAACCACCGG	1
TGGATCTCCACAGCAGTCACAGG	1
GCAGAATGCTGGTGACGGTGTGG	1
TGCAGGCAGAATGCTGGTGACGG	1
TGGCTCTGCAGGCAGAATGCTGG	1
TGCTCAGCCTCTGGCTCTGCAGG	1
GTCGACCTCTTGCTGTGCTGCGG	1
AGATCTTATCCAGCTCGCCGTGG	1
TCTACAAGTATGAAGCGCCCTGG	1
TTCATCGCGTAGACTGTCCAGGG	1
ACGCGATGAACTGGAGTGTGCGG	1
ACAATGGCCCGGAGCAACTCTGG	1
AGTCACGAAAGCCAGAGCTGTGG	1
TATGTCTCCATCCACAGCTCTGG	1
GGACTATGAAGATGATGAGGTGG	1
CCCTTCTAGGGCCAGTGGGATGG	1
GCCTTCTCCTGGATCAGCGTAGG	1
GTCGCGACCTACGCTGATCCAGG	1
AGGCTGTCACCGATCTGGGCTGG	1
ATGGAGGACTCTGAAGCACTGGG	1
AGGAGATAGAGAGCGAGAGAGGG	1
AGAGTGCGAGGATGTCCAAGCGG	1
GTAGTGCTGGAAGTTGGACCTGG	1
ACAGGACTCATGTTCAACACGGG	1
GAGATGCCGAAGGTCAAGTCGGG	1
TTAGCAGAAAGCAAACGGCTTGG	1
CTAAATCGACACTGATAGACCGG	1
TGACCACCCTGGGATGGAGGTGG	1
ATGAGGTGGAGACAGCCCAAGGG	1
ATGTGGTGAAGGAGGTGCTAGGG	1
CACCACATGCTTCCTCTTGGTGG	1
GCATGTCTCAGGCCACCAAGAGG	1
GCGAAAGCGGCTGCTCAAAGAGG	1
CACGATGGCGACCTCGGGCTCGG	1
GTGGTGCACGCGTCTATCGCCGG	1
TACTGTCTGGTAGCGATCGGAGG	1
CGCTACCAGACAGTAGGTGTTGG	1
CACTGTCGGTGAGCTTCACGTGG	1
GCGGGTTAGCGACGGCAGCAAGG	1
TGAAGGAGGATAGGAGCTACGGG	1
TGGCGGCGCTGAAGGAGGATAGG	1
ATGGCGGCAGTGGCAACCTGCGG	1
ACTCGCGGCAACACTACCGCAGG	1
GGTAGTGTTGCCGCGAGTACTGG	1
CACTGCAGACCCAGTACTCGCGG	1
TCGGCAGGCATATCCGCTGGAGG	1
CGGGAAGACAGTATCCCTGTTGG	1
TGGAGATGCCCTCAGGCACCGGG	1
GGAGTCCTGGAGATGCCCTCAGG	1
ACGCACGCTGGACGCCAAGGTGG	1
GCGGGAGCTCAAACGCACGCTGG	1
CCAAGATGGCGATGGAGATGAGG	1
GATGGAGATGAGGCTTCCAGTGG	1
CTACGGACACAGGATTCATGCGG	1
GCTGGAGCTCTTGTCGGACCAGG	1
AGCTGCGCAAGATCCAGGCGCGG	1
GCGGATGGGCGTGTTCGCGCAGG	1
GGCGTGTTCGCGCAGGCTGACGG	1
GTTCGCGCAGGCTGACGGCTCGG	1
GGCGCCCTTGTATTGAGCCATGG	1
ATACAAGGGCGCCGCGAGCGAGG	1
GGAGAAGCAGCGCGAGCAGATGG	1
GCAGATGAAGCAGCGCATCGCGG	1
TCATTCTCCCGGATGGCACTGGG	1
CTTGATGTCATTCTCCCGGATGG	1
TTGCCATCAAAGACATACACGGG	1
GGCTTGCGTGCGGAGATGAGCGG	1
GCGGAGATGAGCGGGTCCCTCGG	1
CGGGTCCCTCGGCCGAGCTGCGG	1
GTTGGACGCGCTGGTGAAGAAGG	1
CGCGCTGGTGAAGAAGGACAAGG	1
ATGAAATCCATCTACTGCCCTGG	1
AAACAAACTAATGCAGTCCAGGG	1
CAGATCCCACATCAATAACCCGG	1
GGTGACCGGGTTATTGATGTGGG	1
GATATGATCTGTCCTGAATGTGG	1
TTCAGGACAGATCATATCACCGG	1
TTAGTGGAGGACTACAGAGCCGG	1
TGAAGATGGCGTCTACCAGCCGG	1
GTCTGCCAGCGCTGTGGAGCCGG	1
TCCACAGCGCTGGCAGACACAGG	1
TTGGACGAAGTCGCTCTGGAGGG	1
TGAAGTAGCAATGGACGCGCTGG	1
TACGGTGGTGCCGTCCGCCAAGG	1
GGGCCGCCTACCTTGGCGGACGG	1
GTTGAGTCTTCGACAACGTGAGG	1
TAATGTTTATGAATAACGGTTGG	1
GAATTTGTGAAAGTCTATCATGG	1
GCAAGTGAATACGAGTCAGAAGG	1
ACCAGTGCTAGAGAGATTGGCGG	1
GTCCTTAGTAGCACTATCAGAGG	1
GGCGGTGTCCCTGTCGATTGTGG	1
AAGAGGCTGGCATCACTTTGAGG	1
GCTGGCATCACTTTGAGGGAGGG	1
GGGCGAGTCGTTGCAGCTGCTGG	1
TCGTTGCAGCTGCTGGGCTAAGG	1
GCAGCATGCATAGCTGTTCAAGG	1
TTGCTGGAATGGCTACAGATGGG	1
TGTGGACCCAGATACATTGCTGG	1
AGAAGGCAGACCAAGTGGCGAGG	1
GCTCGGCCGATGAAGTGCAGAGG	1
AGAGACGATGATGTTGGGCACGG	1
GCGTAAGAGACGATGATGTTGGG	1
GTACCTCAGATATAAGATCAAGG	1
AGCCTACCTCTTCCAAGGTAGGG	1
TGTATCTTCTCCAGAATGCTGGG	1
TTCAGGAGTGAAGGCGACATAGG	1
CGACATAGGACGGCGTGATGCGG	1
CGTTGGCGATGATCTCCACGCGG	1
GGAGGACAAGAAGGAGGACGTGG	1
GCTGAGCAGCAGCAGCATCGCGG	1
CATAACTGCCACGCAGGAGTTGG	1
GGGTACTACCAACTCCTGCGTGG	1
TACAGATCAGAAGCAATCAAGGG	1
AGGCTGCGGCGCCCACGAGACGG	1
GCTGCAGCAGCCCGTCTCGTGGG	1
AGCTCGGCTGGCACTTATCATGG	1
AACATACCACAGGTAAGCCATGG	1
GGATTGCCATGGCTTACCTGTGG	1
CAAGATATGCTCACCAGAGTGGG	1
CACTATGGACATATACTTGCGGG	1
GTTAGATTTACCTTCTATGATGG	1
GGGAGGGAGCAAAGATGGAGCGG	1
GGAGCGGCGGGAGGAGCAGCCGG	1
ACCAGCCTTGGACTTCACTGTGG	1
GTTCTCCACAGTGAAGTCCAAGG	1
CACTGTGGAGAACGTGGAGAAGG	1
ATAAGAACCTGGCTCAGAAGTGG	1
TATGGACCCAGCCCTGCGTGAGG	1
TTCATTGAGCTGGCGCTCCGCGG	1
GCGTCCTTACTTCATTGAGCTGG	1
CCTGATCGAGAAACAGCACCAGG	1
GCATGTAGTAAGCTGTACCCTGG	1
TAATGAGCTGGAGGCAATTGCGG	1
TTCAGTGGCTAATGAGCTGGAGG	1
ATTGCATCTTCAGCCAGCACTGG	1
GCTGCCGCCTACCCGTGCTGCGG	1
GGTTCCGCCGCAGCACGGGTAGG	1
CACGCTCAGGATCTCGGCCAGGG	1
GTCCTTCACGCTCAGGATCTCGG	1
GCGTGAAGGACATCAGTGGCCGG	1
GCCTTTCAAACATGGAGGAGCGG	1
GCGCGTACAGGGCCAGCAGCGGG	1
GTAGGGAATGGGAGGCAGGCGGG	1
GCTGGGTCACCTGTAATTGTAGG	1
TGCTCTCTCTCAGCATCGCCCGG	1
ACAAGTGTTATCTCTGTACCGGG	1
TCCAGCGATGGATCCCACCGCGG	1
GAAGGAGCCTGGAGGAGGCGCGG	1
TCAGTCGCCGCGCCTCCTCCAGG	1
AGGAGGCGCGGCGACTGAGGAGG	1
ATGCTGAATTCCTCAATGGAGGG	1
GGTCTCCAGCGCCTTCCTGCTGG	1
GGCCACCAGCAGGAAGGCGCTGG	1
CTTTGTGTCCTTGGCGCCGGTGG	1
TCGGACTCAACCTCTACTGTGGG	1
CTTACTCCTCCAAGAAGTCCAGG	1
ACTGTTCCTGGACTTCTTGGAGG	1
GACCTCCAGGTGCTGGCTGCCGG	1
AGCAAATATGGACCTCGCGGCGG	1
GTCCGCGCCAGGAGGAGCCGTGG	1
TCCTGGTCCGAAGCCGAGTGCGG	1
GCGGTAGGAACATGGCGGATCGG	1
GGATCGGCTCACGCAGCTTCAGG	1
ATATTATTGAAAGAGGCAGGAGG	1
CAGCCAGCTAACCCTACAGAAGG	1
ACGACAGATGCTGCCCGCATTGG	1
GATGGTCAGGGACTACCTCATGG	1
GTGTTACAGCGGCAGACTGAAGG	1
GCTATAAAGCCCAACAAGGATGG	1
TCAAAGGAGAAATCTACCCATGG	1
TGAAACGGTATAATCGGAATCGG	1
TTGCAGACTGGAAATAGCAAAGG	1
TTGGCACTGTGACACGGTTCAGG	1
CCCAGTTTGGCACTGTGACACGG	1
AGATCTGGGTTTCGTCAAGTAGG	1
TGGGTTTCGTCAAGTAGGTTAGG	1
TGCGGATTAAGCGACAGGATTGG	1
TCTGCAGCGGAGCCCTTAAGCGG	1
GGAGAATCCTACCTCTGCAGCGG	1
GACAGCTTAGAGCTGGAGCTGGG	1
CCTGACTGACAGCTTAGAGCTGG	1
GGCGTCGACGGACCCTGGAGCGG	1
TTCCGTCAGACACCGCTCCAGGG	1
GAGCGGTGTCTGACGGAAGTCGG	1
GACGGAAGTCGGCAAAGCCACGG	1
AAGTCGGCAAAGCCACGGGTCGG	1
GAAGCACTCGGGCCGACCCGTGG	1
GGATGTCTCGGCGGACGCGCTGG	1
ATTCAGATGTGCCGGAGCAGAGG	1
CAAGGTCAAATGGACCCATGAGG	1
GTTGGCAGGACGAGCAGCTGAGG	1
GTTGGTGAAGCTAACGTTGAGGG	1
GTCGAGGTCATAGTTCCTGTTGG	1
CTATGACCTCGACTACGACTCGG	1
GCTGCACCGAGTCGTAGTCGAGG	1
GCCGTATTTCTACTGCGACGAGG	1
GAACCAGGCGAAGCTGGTGGTGG	1
GCTGAGCCGCACCTACCGCACGG	1
CACCGGAGGGCAGCATGTCGCGG	1
TAGGTTGCTCTCCAAAGAGCAGG	1
GGAGAGCAACCTAGAAGGCTTGG	1
TATCTTCTCAAACATGACACGGG	1
GGAGAATCTTCAACTGCTGGTGG	1
CTGCTGGTGGACCGGCCCGATGG	1
GTTGTGCAGACGGAAACAGTAGG	1
ACGACCGGGTGTACTATGTGAGG	1
GGTCCCAGGCATGTCGGATGTGG	1
CTCGACGGAAGGCAGCGCCGCGG	1
GGTGGTCAGCGCGATGCCCAAGG	1
CGGGCGCGCGAAGATGGCGGCGG	1
CCCGCTCCGCACCTCACACACGG	1
GCAGGAGCAGTAGAGAACTGTGG	1
TGGAACACAGCGCACCTCTCAGG	1
CGTCTTGGCTGCAGCCTGAGAGG	1
TCAGCATGTCGGGCTCGGCGAGG	1
TCACCTCAGCATGTCGGGCTCGG	1
AGGAGTACTTGCGCCTGTCCCGG	1
GAGGCCGACACACTTCACCCGGG	1
CGGCCTCTCCGCACGCACCACGG	1
GCTGGTCTCCGTGGTGCGTGCGG	1
TCGTTCAAATGGCTATGAAGAGG	1
AAAGGAAGCTGAATTAGATGTGG	1
AATATGCATTGAGTGGTCACAGG	1
GAATGCATCAGAACCATGCACGG	1
TGGCTACTGAAGAAACATTGTGG	1
CCGCCGCTCGCCATGGATGCCGG	1
TTCAGTCACACCGGCATCCATGG	1
GATGCCGGTGTGACTGAAAGTGG	1
GTCGGTTAAGAGGATCCGCGAGG	1
AAGAGGATCCGCGAGGAGAGTGG	1
CGCAATGTCAGAGCAGACGCCGG	1
GATGTGCGGCTTGCTATTGAAGG	1
ATGGTCAGCATATTGATGTGCGG	1
GGCGAAGGGCAGGTTCTCCTCGG	1
TGAGCTGCACCAAAGAGACGTGG	1
TGCTGGGATATTAGCTCCAGCGG	1
GTGCCTCCAACACCTTCTTGAGG	1
CCAGGGCTCCATCCTCAAGAAGG	1
TTCGAGGCGCGCCTGGTCCAGGG	1
GACCAGGCGCGCCTCGAACATGG	1
GCAAGAGCAGCGGCGCAGAAAGG	1
GGTGGAGGCCGGGAGGACGAAGG	1
GCGTTTGATCATCTCGTCCGTGG	1
CGGCACTCACGACGCCACAGAGG	1
GCCAGCTGAGGTGGGTGTCCTGG	1
CTCTTCCAGCCAGCTGAGGTGGG	1
GGGACGGCGGCCCAGACGGAGGG	1
CTACATCGACAACCTCATGGCGG	1
GTCGATGTAGGCGTTCCACCCGG	1
CACAGATTCGCGCACACCGTAGG	1
TTCGCGCACACCGTAGGCCACGG	1
CACACCGTAGGCCACGGCGCCGG	1
ACGGCCCTGAAGCTGTTGCTGGG	1
ACTTGAAGGACTTGGCGGGACGG	1
CTGCTGGGCGGATGCGGACATGG	1
CTCCTCCGCCAGCTGCTGGGCGG	1
GCGGAGGAGCTGCAGATCTTCGG	1
GATCTTCGGCCTAGACTGCGAGG	1
TTAGAGCCTCCTCGCAGTCTAGG	1
GTAGAGCTTTGTGTTCAGTATGG	1
TGTTCAGTATGGACAGAATGAGG	1
CAGAATGAGGAGGGAATGGTAGG	1
GCAGGTGGCCACATGGATCCTGG	1
GTGCTTTAGGCTAGGCCCGCTGG	1
CAGCGTTGCAGGAGCTGACGCGG	1
GCGCCTGCCTCCGCCATGCACGG	1
CTCTCTTGATGGTGCGCAGCGGG	1
ACCATCAAGAGAGTCCAGTTCGG	1
CCGGACTCAGGACTCCGAACTGG	1
AGTCCTGAGTCCGGATGAACTGG	1
GAGCCGCTTACCAGTTCATCCGG	1
GCAGAAGCGAATGTCTGTGACGG	1
CAAATACCCAGAGACGACTGAGG	1
GATCCGCACGGTAGGCTGGTTGG	1
AGCTCCGTGATCCGCACGGTAGG	1
CATCATCGAGAACACCGACCTGG	1
TCGGAGGGTCTTCATCGCTGAGG	1
TAGCACTCACCTACGAACACTGG	1
TCACCTACGAACACTGGCAATGG	1
GCGGGCTGGCGACGTAGAGGAGG	1
GGTGGCAGCGATCCGCGGGCTGG	1
CCGTGGCTATCTGGTGACCCAGG	1
CTGCAGCTGTGCCACGACCGTGG	1
GGCGCGGCTCACCTGCATGATGG	1
ACGACGAGGAGGAGACGTACCGG	1
GGCTGCCATGGACGACGAGGAGG	1
GAAGCAGAAGCTCTTCACCGAGG	1
GGTGTGATCCAGCCAGGCCGAGG	1
TCACCGCGTAGAGCAGAATGCGG	1
TCCCTCCGCCTCACCATTCCTGG	1
GTATTCGCTTCTGCCAGGAATGG	1
CGTGGGTATTCGCTTCTGCCAGG	1
ACTTACGAGCCGGGCTTCGTGGG	1
GCCCGGCTCGTAAGTCCCGTCGG	1
GTAAGTCCCGTCGGGCTCCATGG	1
GCGTCGCCATGGAGCCCGACGGG	1
AGGGATGCGCTGGATGCCCTGGG	1
CTGCAGGCCGAGTACACCGAGGG	1
GATCGTCGGCAACAAGTGGGAGG	1
TTCACTTGTGGCAAGATCGTCGG	1
CCTGTACGCTGCTTCACTTGTGG	1
GCAGCGTACAGGGATGATCATGG	1
CCGTGGGCCCAGTACCTTGTTGG	1
GAACAAGAAGTTGGCCAACAAGG	1
CGAGGAGCTGAACAAGAAGTTGG	1
CTTGTTCAGCTCCTCGGCAATGG	1
TGGAAATGGTGGACACCGTCCGG	1
GTTCGTCCTGGTGGAAATGGTGG	1
AAAGAAGTGGATGATGTGCTTGG	1
GCACAACATCACCCGCAAGGTGG	1
GCGGGTGATGTTGTGCACGTAGG	1
AACGGGCTGATCGTGGAGGAGGG	1
CTGCGGGAACGGGCTGATCGTGG	1
CAGCATGGGACAGTCAGGGAGGG	1
GGTTCGCGGCATAGGCCTCGAGG	1
CGAGTGCGGGTTCGCGGCATAGG	1
GCGTGAACACGAACGAGTGCGGG	1
GGAGGAGGCGCCGCCAAGACAGG	1
CTCATCGCTGCGGGCGGAGGAGG	1
AGCGATGAGCAGCCCAGTGCTGG	1
TCGACCTGAAGCGCGTACAACGG	1
TGAAGCGCGTACAACGGGAACGG	1
AACGGAGCCCGGTACAGCTCTGG	1
CCGGGCGCCAGAGCTGTACCGGG	1
AGCACCGCAGCGGTCCGCAGCGG	1
GTGTGCGTTGCTCCCTGCTGCGG	1
GGCGCGGGCATCCCTAGGAACGG	1
GCGCCACTGGCTTCACCACGCGG	1
GGGTCATTTGCATCACGGGCGGG	1
AAATGACACCAATTACGATGAGG	1
CTACAATGAGACAATGACAGTGG	1
TAAAGCCAGAGTGGAGACACAGG	1
GTAGAGATTGATGCTCACATAGG	1
GCTTCTACCAACATGTCCCGTGG	1
GAGGGTCGGCTCTACCAAGTAGG	1
TGTGTGATGACCGGAATGACAGG	1
CGTCAAGAAGGGCTCGACCGCGG	1
GCGCAGGAGGCCGTCAAGAAGGG	1
GCGCGTACTCCACTTGGAAGAGG	1
CGACGGCCACCTCTTCCAAGTGG	1
GTGGCCGTCGGGCGAGAAGACGG	1
GTCGGGCGAGAAGACGGTGATGG	1
GCGAGAAGACGGTGATGGCGCGG	1
GTTGGAGACAAGGTACGGCAGGG	1
GCTGGACAGTGAGATCAAGGTGG	1
GGAGGTGCTCAAGATGTCCACGG	1
CGTGTGGGATGAGGCCGAGGTGG	1
GGAGAAGATGGCGACCGTGTGGG	1
TGAGAGCGGTAAGATGGCGGCGG	1
GGAGTGGAGGATGTCGATGGAGG	1
GACCTTTACCGATGGAGTGGAGG	1
GGAGGAGGGAGGCCGGGACAAGG	1
GGGAGGCCGGGACAAGGCGCCGG	1
GCTGCACCGGCGCCTTGTCCCGG	1
GGCCGCCGCTGGAGACTGCTGGG	1
GGACGAGAAGCCGAGCGGCAAGG	1
CCCAACCCTCCAGTCTGAAGAGG	1
GGAAGGTGGCAAGATGGTGTTGG	1
GATGGTGTTGGAAAGCACTATGG	1
TGTTGGAAAGCACTATGGTGTGG	1
GGCAAGATCACCTTCTGCACGGG	1
TAGGACTCACATGGGCCACGCGG	1
CCACGTCTATCTGCCAGTCGAGG	1
ACTCTTGATGCTCTGCTCCATGG	1
TCAGGCCAAGAAGTACGCCATGG	1
CCTGACGCCCGAGCAGCAGGAGG	1
GAATTTGAGAAGAAGTATGTAGG	1
GCCGGCCAGGAGAAATTCGGTGG	1
AGAGATGGCTATTATATCCAAGG	1
GCGAAACACTGTGAATGGCCTGG	1
AGACATGTCTGGCACAGAATGGG	1
GTAGGTGTTGGAACCCAGAGAGG	1
TTCGTCACAGGAGACCGCGCCGG	1
GCCGGAGCTGGTGCCTGCGGCGG	1
GTTGTCTCCCAGGTGACTGTAGG	1
TGGAGCGCGGCGGTGATGGCGGG	1
AGGACCGCGAGGCCTTCCAGAGG	1
CAGGAAGTTGAGCCTCTGGAAGG	1
GTCGCAGACTCACCTGGTACAGG	1
CTGAGAGGACCATTGCGAAGCGG	1
CAAGACGAGCCGCTTCGCAATGG	1
GGCCTGACGGTGGCGGCAGATGG	1
GAGAAGGAGGAGGCTGGCGGCGG	1
CGGCGGCATTAGCGAGGAGGAGG	1
AGGAGGCGGCACAGTATGACCGG	1
ATGACCGGCAGATCCGCCTGTGG	1
TATCATCATACAAATCCCTCAGG	1
CAGAGGTATATGGAGGTCAGTGG	1
TGCCTTTCAGAGGTATATGGAGG	1
CTGGGCACTCACATCTTGCATGG	1
CATCTTGCATGGCCCGAGTGCGG	1
TCAATTCTGATCACCGCACTCGG	1
GATCAGAATTGATCTGGTCCCGG	1
GATGCTCACCAAGAAGTCCACGG	1
TGAGGAGAAGGAACGGCTCATGG	1
GGTTAAGTTGTACAGAAACATGG	1
TTAACCTTGCAGAGAGCCACTGG	1
AATGGCAAAGCTGATGCCAGTGG	1
GCAGCTCCAAGATCTTCCCACGG	1
AGTACATACCCTACTCACTGTGG	1
GGCTGCCTCTGCTGGAGAAGTGG	1
CATCTGAAGTGGTTAAGCAGAGG	1
AGTGGTTAAGCAGAGGGCACAGG	1
GGTATCCAAGGGTTGTATCGAGG	1
ACTCGACCGCGTCGCTCCGGAGG	1
TGCTCGCTTGTAAACGCCTCCGG	1
GCGAGCACAAGAGCCTCCGCCGG	1
GCGGAAGCGCAGTGCGGAGCCGG	1
GGTGAAGCGGAAGCGCAGTGCGG	1
CCGCTGTACTCCGGGTGAAGCGG	1
CACCCGGAGTACAGCGGTCCTGG	1
GTGTACTGCAAACATATTGATGG	1
CAGCATGCGGGTACTTCCAATGG	1
GTAACACCTGGAACTCCTTGAGG	1
TAGAACTGATCATTGATTGGAGG	1
TCACCTTGAGGCGGTTCAGCTGG	1
GGCGGTTCAGCTGGTCGTGCAGG	1
GGAGACGCTGCTGCGGTTGAAGG	1
AGGAGGAGGAGACGCTGCTGCGG	1
GACCAGGCAACATGCTGAGCCGG	1
AAGGGACAGCACCTCTCCTGTGG	1
ACCCGCCGGGATGAACCCACAGG	1
GGGTCCGGTCAATGAGAGAACGG	1
TCTGCAATACGAGTACAAGGCGG	1
TGTACTCGTATTGCAGACTACGG	1
GGGTCTGGCTATGGTGGTGCAGG	1
GCTCTGCGATCTGCCGATCCAGG	1
CCGCCCGCACACACCTGGATCGG	1
CATTGCCTGGCCGTATTCTAGGG	1
GGAAAGTAATGGACCAGTGAAGG	1
GTAATGGACCAGTGAAGGTGTGG	1
CTGCTCGATGTTGGTCGCCATGG	1
ATGTCAAGTGGAAGGAATGAAGG	1
AGGAATGAAGGCCAGCTGAATGG	1
TATTTGTTTCACCATTCAGCTGG	1
GAAACAAATACACCCATTGAAGG	1
TACACCCATTGAAGGAAACCAGG	1
GCGGCCTGACTACAAGGGAGAGG	1
ACAAGGGAGAGGAGGAACTGCGG	1
AGGATTAGGCCGCTTCACCAGGG	1
GAGGACGTGTTCTACAAATACGG	1
CATCCGAACCAAGGACATTGAGG	1
GTAAGTTACCCACGTAGATGCGG	1
GCGGCAATCGTTGTTCCCTGCGG	1
CGCTACACCAAGGAGTCCCGCGG	1
TCCTTGGTGTAGCGGTCCCGCGG	1
GCGCCTCAGCGTGTCGGGCGAGG	1
CAGGTTGTCCACCTTGAGGGAGG	1
GGGTATGACCTCCCTCAAGGTGG	1
CCACTCAGAGCTATGAGCTACGG	1
TGGAAACAATGGCAACAAGACGG	1
ATGGACCACTCCGAAGTGTGTGG	1
GCAACCCACACACTTCGGAGTGG	1
ATCACCTTCCATCTAGCTCTCGG	1
TCGACAGTTCCACTCTTACACGG	1
AGGCAAAGTGGACAACATCCAGG	1
TACAGAATGATGGTCGACTGAGG	1
GTTCAACGACGTCTATCAGGAGG	1
GGTCGACATGGCAGAGACACTGG	1
ACAGGAGGCGGTAAAGGAGGTGG	1
TCCTCACTTGTGGAAAGAAACGG	1
CTGCAAGAACCGCTACGACAAGG	1
GTAGCGGTTCTTGCAGCCGTAGG	1
CTTGCAGCCGTAGGCGGAGCAGG	1
GTGCAGTCCTGCTCCGCCTACGG	1
GCAGCACGTAAAGCCAGGCATGG	1
GGCACGCAGCACGTAAAGCCAGG	1
CTGCTACAACAACTCGCACCGGG	1
TTCCAAAGGACGCTGAGTTGCGG	1
GCGACACGTTCTTGAGCCAGAGG	1
CTCAAGAACGTGTCGCGTGCCGG	1
AGGATGAGACACGAGATGTGCGG	1
GGAGGGAGACACTTACCATAAGG	1
TGTCTCCCTCCAAGTACCCAAGG	1
GTACCCAAGGGCACTACATGTGG	1
TACAAAGGCGTTCGTGGTGCCGG	1
GGTTGTGCGCGGACGCTGCGTGG	1
GCTAGCTGGCAGGTTGTGCGCGG	1
CACAACCTGCCAGCTAGCCGCGG	1
AGCTCTACGCTTCGCCGCCGCGG	1
GCGGCGAAGCGTAGAGCTGCGGG	1
GTGAGGCCACTAAGGAGATGAGG	1
AACTGCTGTGCCCAGTTACGAGG	1
TGGGCTGGTATATCTGCTCATGG	1
AGGCGCAGAGGGCCGGGCAGCGG	1
GCTGAGCAAGGCGAAAGCCAAGG	1
TCCTCCCACAGAGCTGAGCAAGG	1
AGATGTTGGCATTAACTATAGGG	1
TAATTCCACAGAACCAATGTAGG	1
AACCAATGTAGGTGTCTGGGCGG	1
CAGATGGTCAGTAGGACAGAAGG	1
TCTTAATGCAGATGGTCAGTAGG	1
CGGGTTGTGCCTGGAGGTGGAGG	1
CGCGGACGGGTTGTGCCTGGAGG	1
ACAACCCGTCCGCGATCTCCCGG	1
CTCCGACATCTACAAGATCCGGG	1
GTGAGGACTCACGGCTGATGAGG	1
ACTCACGGCTGATGAGGTCCCGG	1
GAGGATGCTGGTGGTGGAGGTGG	1
CTGGTGGTGGAGGTGGCGAACGG	1
CACACCCAGGCGCTCCCGGAGGG	1
TCAGCAGCAGCGGGAGGCCCAGG	1
CGGGCATCAGCAGCAGCGGGAGG	1
TGGCAACCAGATCGGTGCCAAGG	1
CATTGTAGTACACAGAGATGCGG	1
GGCATTGTAGGGCTCGACCACGG	1
TCATGGTGGCTGAGACAAGGTGG	1
TGTAGGGTGATGATTTCCCTCGG	1
GGAAATCATCACCCTACAGTTGG	1
AACGACCTGGGAGAATCCGCTGG	1
AGATGGTAGTGACAGTCTAGAGG	1
AACTGCTCTTGGCTCTGAGCGGG	1
TTCACCTGGAACAAGCGGAGTGG	1
GCAGAGTCGATTCAGGACACTGG	1
GATCCCAGTCGTGGCCGAAGCGG	1
CCACGCGGTCCTCCTCCGAGAGG	1
GGTGGACCAGGCCATCCTCTCGG	1
CAACGGCTGGCAGGTGGACCAGG	1
ATGCTCCCGCACCTGCACAACGG	1
GTGCGGGAGCATGTACGACATGG	1
CGGCAACTCCTTCATCTCGAAGG	1
AGAGGCGGCGGCAGCGGCTCCGG	1
GAGCGGCGGCGAAGAGGCGGCGG	1
GGCGACGAGCGGCGGCGAAGAGG	1
CGGAAGATGGCGACGAGCGGCGG	1
ACACCATGTGGATCCAGGTTCGG	1
GTGGATCCAGGTTCGGACCATGG	1
GTGGGTCTGCCTCCCGTCCATGG	1
CGGGAGGCAGACCCACACGGTGG	1
GTCCAGGCTGACCAAGGTGGAGG	1
TGACCAAGGTGGAGGAGCTGAGG	1
AGGACAGCCGCGGCGCGAGGAGG	1
GCGGCGAACTTCACGGCCGGAGG	1
TCTCGGTGCCGACCCACACATGG	1
CGCTGGAACCATGTGTGGGTCGG	1
CTGCACGCTGGAACCATGTGTGG	1
GGAGGAGGAGAACATCCGCGTGG	1
AACATCCGCGTGGTTCGTTGTGG	1
TGCCGCCACAACGAACCACGCGG	1
GAGTGTGTACACATACTGCATGG	1
GGACACAGAAATCTGGTGACTGG	1
TAGGGCCTCATGCATCTGCAGGG	1
CTGCATGAGTGTATCTGATGAGG	1
GTACAGTAAGAAATATGGTGTGG	1
CGCGGAACACCTTAGCGACGCGG	1
GAATGAAGCAACAAAGAATCCGG	1
TCTACGACGACACTGTCCTGAGG	1
GTCGTAGAAAGAGAACGTATTGG	1
CTGAAAGCAATATGAAGTCCCGG	1
GCAGGAGTCACAGATGAGAGCGG	1
ACAGATGAGAGCGGAGATCCAGG	1
GGAGATCCAGGACATGAAGCAGG	1
GAGCAGCTGAGTTCATCCGAAGG	1
GACAAACAATGACTTGTACCGGG	1
GAAGGTGGAAGAGGAAGATGAGG	1
GGGTGATACGGAGAACGGAAAGG	0
CCAGGCTGAGAAGGGTGATACGG	0
ATAATGACCCAGGCTGAGAAGGG	0
GGCATCTTCTCCTCCCAGCCCGG	0
CCATTATAAGCTGTCGCAGAGGG	0
CAGCTTGAACTCGTTAGAACCGG	0
CTGAACCAGCCACCCGAGGATGG	0
AGATGCCATCCTCGGGTGGCTGG	0
AAAGAGGTCGAAGATGTAGCGGG	0
CCCAAATTCAAGGCGGCCCGTGG	0
ATTCCCAGCCAGGATCTGATCGG	0
GCTGGGAATGCGGTGCGGGCGGG	0
GTGCAGGATGAACTGTCGCTCGG	0
CGTGTGCAGCACAGCCAGCATGG	0
GTGCTTCTGCACCGCAGCACAGG	0
CCTAGAGGTCCAAGCCCGCTTGG	0
CTGACTTCACCAAGCGGGCTTGG	0
CAATCTCTAGCACCAGGGACTGG	0
GCAGCGGGCACAGGAGGAACAGG	0
CCCGCACTTACCGGGCCGCACGG	0
TACCTTCTCTCCCACCAGCAAGG	0
ACTTGAGGAAGAGGCCCAACGGG	0
TGGACGAGATGCCTCTCTTATGG	0
CGCGCTTCCGCAGCCGCTCTAGG	0
CTCTGTGATATTGTGCTGTCAGG	0
CTTGGCGAGCTTCTCGTATTTGG	0
TACGAGAAGCTCGCCAAGATCGG	0
AGCCTTACCCGAAGGTGCCTTGG	0
CGCCTGCAGGGAGGTGTTCAAGG	0
GCATAGCGGCAGTCCTTATCTGG	0
TGGCATGTCTCCTAGGCCTCCGG	0
GCACAACATGCCGATGTCCTTGG	0
AATGCAGTGGTTCAATTGAAAGG	0
TGTTCACATTTCTGATCAACTGG	1
ATGGTGAATGCCAAATTTGAAGG	1
TAGACAGTCACTTCGGTCCCTGG	0
ATGAAACTCCCATCAACCCTCGG	0
GCACATTTCCGAGGGTTGATGGG	0
CCGCGCTCACTGTCCATGCCGGG	0
TTGAAAGCTGCCTGCGGCAAAGG	0
AAGGAAGATGGCGGACGGCGTGG	0
GGACCACATAGACATTTACGCGG	0
CCATGTAATCTCGGTCTTCTGGG	0
CCACCGGCCTGTGACTGCTGTGG	0
GCTCAAGCCAGAGTTGCTCCGGG	0
GGAGCCCTTGACATCCTTCTTGG	0
CCCTGCCAAGAAGGATGTCAAGG	1
ATGAGGTGGAGACAGCAGCTGGG	0
AGGTCGCGACCAGCCCAGATCGG	0
CTCCTAGGCTGTCACCGATCTGG	0
TATCTCCTCTATCACGTTCTCGG	0
TAGACCGATCTTCACGATCCCGG	0
CCCGCACGCTTCTTGCCAGAGGG	0
TCGATTTAGCAGAAAGCAAACGG	0
GATGACGACGACGATGACGTAGG	0
CTCTCCTGAACCAGGTACTCAGG	0
TTCGAGAACAACTGTGAGATCGG	0
AGGAGCTACGGGCTGTCGTGCGG	0
ACTGGTGACGTTGCTCTTGCTGG	0
CTCTCTGGTATGCCATGATCAGG	0
ATGCCATGATCAGGGCCAACAGG	0
CATTGGCGCCAAGATGGCGATGG	0
CAAGCCTCTTAGCGAGAGACTGG	1
CTAGATGTTTCTTAGTGTCGCGG	1
GATACAATCACTACGGACACAGG	0
TCTTGTCGGACCAGGGCTACCGG	0
CGAACACGCCCATCCGCGCCTGG	0
CGCTGCCATGGCTCAATACAAGG	0
GCTTCTCCCGCTTCTTCATCAGG	0
AGAGAACTTCTTGTCAATGTTGG	0
GGAGCAGAGCCGCCGCAGCTCGG	0
GAGCTTGCTGATGATGGTGATGG	0
ATGCAGTCCAGGGCAGTAGATGG	0
AATGTCTAATGCGATGTATTTGG	0
CAAAGGATACCTCGCTAGCTAGG	0
TAAGAATTACCTAGCTAGCGAGG	0
TCGATTGTGGCCGCTTCCTTAGG	0
TTCTTTGTTATTTGACCCTAAGG	0
TTGGCCGTGTCAGGACTATTTGG	0
TTGGGCACGGAAGGTGGAGAGGG	0
CCACAGTACCAACACTATAAAGG	0
CGTGTTCAAGAACGGCCGCGTGG	0
CTCCTTCTTGTCCTCCTCCTCGG	0
TTTCATGTTGACAGAAGATTTGG	0
AGCAAAGATGGAGCGGCGGGAGG	0
GGCTGGAGCAGCACCAGCCTTGG	0
CCCAGCCCTGCGTGAGGCCGCGG	0
ACCTGATGAGCTCAGGAGAATGG	0
AAATGTTGGAACTGGACTGGTGG	0
TTCATTACGTCACCACATGCTGG	0
TGGTGACGTAATGAAATTACAGG	0
CATCCAGCCGCGGGCTGGGCGGG	0
GTTTCAGCGCCTACAATTACAGG	0
AGATAACACTTGTGCGCGACTGG	0
CGACTGAGGAGGGCGTGAATAGG	0
CGCCTTCGGGAAAGTGTATCTGG	0
CAAAGCCAATGGGCAGGTCTGGG	1
AGAAGTCCAGGAACAGTTTCTGG	0
GCTTCAGGACGCTGTGAATTCGG	1
AGAATCTACAGCTGCTTTACAGG	0
TTCTCCTGTTCTTCCACTTCAGG	0
TGTTCTTCCACTTCAGGGTCAGG	0
ATCAAGAAACAGTAGTTTGTTGG	0
AAGAATTTACTTACCTCCAGAGG	0
TAAATTCTTGAATGTTTCAAAGG	1
CATCAGTGAAACGGTATAATCGG	0
GAGAACTCTTTCATTTATTCAGG	0
GCTGTTGACAACAGAGGAGGAGG	0
CGCCGCAGGTCTGGCGTCGACGG	0
GCACATCTGAATCTGTGTCCTGG	0
ATAGCAAGTGCAAGGTCAAATGG	1
AGATATCCTCGCTGGGCGCCGGG	0
TTTCTTCCAGATATCCTCGCTGG	0
AGAGCCCGGAGCGGCGGCTAGGG	1
AAGGAGGCTGCTGTCGATTAAGG	0
TTCAGTTTCATTTGCATCAGAGG	0
AAATGAAACTGAAGATCATTTGG	0
GAATCTTTAATATGTAAAGTAGG	0
AAACACCAGCCAAGCCTTCTAGG	0
ATCTTCAACTGCTGGTGGACCGG	0
AACAGTAGGTGCCATCGGGCCGG	0
CATTCCGGTTCAGACGCTTTCGG	0
AGCGCGATGCCCAAGGCCAAGGG	0
GTTCTGCCTCAATCTGACTCTGG	0
CCGGAACTGCCATACCTGGGAGG	0
CCGGCCCGCAGCTGCCGTCTTGG	0
CAACGTGAGCGATGCCGCAGCGG	0
AGATGGCGGCTCAGCCGCTGCGG	0
CGAACTCACCTCAGCATGTCGGG	0
CAAGTACTCCTCTGCTTTCCTGG	0
ACAGTTCATCTCGTTGTCTCTGG	0
TAAATGTGACTCTCACCATTCGG	0
AAGGAAGTAGGAAGCATCATTGG	0
GGAAGCATCATTGGGAAGAAAGG	0
GGACTCGTCCCACGTCTCTTTGG	0
CGGTGTAAACCTGCAGAGCATGG	0
TGGAAGTTGAGCAAGAGCAGCGG	0
GTCTGTCCAGGAGGAGAGTCCGG	0
TGGTTACCGGACTCTCCTCCTGG	0
CTCGTCCGTGGTGATCTTGTCGG	0
CAAGGACTCGCCCTCCGTCTGGG	0
CCGCCAAGTCCTTCAAGTTCTGG	1
AGGTTCCGCCACCGGCTGCCAGG	0
TCCCGCGGGATTCCATAAGAGGG	1
GGGAGTCGCTTACCTATTATGGG	0
TCACCTGCATGATGGTCTTGCGG	0
TTCACCGTGTTGAGCAAGTTGGG	0
GGTGCTGGTGTGATCCAGCCAGG	0
AGCAGTAGCGCTTCAGGCCCAGG	0
CGGTGTCCACCATTTCCACCAGG	0
GGCCGGGATGTTCGTCCTGGTGG	0
GCCTTCGGGTCCCACCTTGCGGG	0
GGCACGTGTTGCAGGAGAAGCGG	1
ATCAGCCCGTTCCCGCAGCCGGG	1
CACGAACGAGTGCGGGTTCGCGG	0
CGTGTTCACGCGAGGCTGCACGG	0
CGTACAACGGGAACGGAGCCCGG	0
GCAGCGGTCCGCAGCGGACAAGG	0
CCACAGGGTCATTTGCATCACGG	0
GGAGAAGAAGATGCAGATCCAGG	0
TTTAATTGATAAAGCCAGAGTGG	0
ACCTGGTTCACTCACCTACTTGG	0
AGATTAATTACCTGTCATTCCGG	0
GGAAGAGACATTGTTGTTCTTGG	0
TAATTAAAGGTTGGTGTTCGAGG	0
CCTCCTGCGCGTACTCCACTTGG	0
GTCACTGGACTCTCAATATTCGG	0
TGAGTAGAGACTGGGCTCTCTGG	0
ATCGACATCCTCCACTCCATCGG	0
CCCAGTGAAGCGTGACATTCAGG	0
CAAGGACAAAGAACAGGAGCTGG	0
AACAGTGAGTATATGCGGAATGG	0
CTTCTTACCCACCAGGCTGCAGG	0
GGTCAGCACTTCACAGTCACTGG	0
CACGCGGATGCCCGTGCAGAAGG	0
CTGCTCCATGGCGTACTTCTTGG	0
CCGTCGTCCCTCTCGATATTTGG	0
CACTTTACCTTCACAGCACGAGG	0
GAGCCCGGCTTCTTCGTCACAGG	0
CAGGAGACCGCGCCGGTGGCCGG	0
CTCGCCAGCGCCTGGTTCTCGGG	0
CGCTTCTTCAGCCGGCCGTCAGG	0
AGCGGCTGCGGGCGGCCTGACGG	0
GTGCTTCTTGTCGGCTTGAAAGG	0
CCCACTCACCGTGGACTTCTTGG	0
GGCATCAGCTTTGCCATTCATGG	0
AACAACAATTTCTTGTTGTTTGG	0
ATCAATCAACCAAACAACCCTGG	0
CTTACATCATGTGACTGTTCAGG	0
CAATGAGAGAACGGTCAGCTTGG	0
ACGGGCGGTTACATCCGCCATGG	1
CGAGGCCATGGACGTGTTCCAGG	0
GCAAGATGGCGGACGAGGACGGG	0
TGACGATGCGCACGACCCGCGGG	0
CGCATCGTCAAGTCCGAGTCCGG	0
GAAGGGCGACGGCCCAGTGCAGG	0
CTTTCGTGGTCAGTAAATTCCGG	0
TAAATTCCGGGAAATTCAACAGG	0
AAAGCTCCTGTTGAATTTCCCGG	0
AAATTCAACAGGAGCTTTCCAGG	0
AGAGGAGGAACTGCGGCGCCTGG	0
GTCACCGCCATGTCGGGAGGTGG	0
GGAGGTCATACCCTCCACATCGG	0
TGGGAAACAGGAGGCGGTAAAGG	1
AGGTACTCACCTAAGCAATCTGG	0
AGTGCCCTTGGGTACTTGGAGGG	0
CGCAGAAACTCCAGTACTCGCGG	0
TTGGCATGTTCTTCACCGCCTGG	0
TTCCCTCCTCTAGGAGCTCGAGG	0
CATGGAAGTGTCACCATTGCAGG	0
CTTTCGGTACCTTCGCCCTCGGG	0
CCGGAGGGCCTGCACCGCCTCGG	0
ATATGTTCCTCGTGCCATCCTGG	0
GACTGCATTCCAGGTCAGTCTGG	0
GTGCTGTGTCACTCCATTGCTGG	0
TGTCATTCAGCCGTTCTAAGAGG	0
CCTCTTCCTGCAGGTATCGCAGG	0
TTCAGGACACTGGTCTCACTGGG	0
CCTCCTCCGAGAGGATGGCCTGG	1
CTACTCCGCCTTCGAGATGAAGG	0
CGGAGTAGGACGCGGACAGCAGG	1
TCCAGGTTCGGACCATGGACGGG	0
GCGGCAGCGAGTTGAACTTTAGG	0
GGTACCATTACCTGGCAGTTAGG	0
CTCGATGTATTGCAGGGTGGTGG	0
GGCTTCCATGTCTTCACCACAGG	0
CGCGTCCTTCTGCAGCACCCTGG	0
CAGTCAGGCCATAGCATTCCAGG	0
GAATGATGACTGCTGAATCACGG	0
TGCTGAATCACGGGAAGCCACGG	0
CCCACAGGCTGCACAGGAGAAGG	0
GGATGGTATCGTAATAGTGAAGG	0
CGTAATAGTGAAGGTGGAAGAGG	0
AAGATGAGGAAGACCACATGTGG	0
AGGAGGCGTGTCCTGTAGGGTGG	0
AATATCTCTGGGTCTGGAGGAGG	0
TGGCGGAATATCTCTGGGTCTGG	1
ACGGCTTGTTCTTACAATACCGG	1
CAGAAGCGAGACTTTGGGTACGG	1
ACTACTTACCAGGGACACCTCGG	1
CATATTCATCTGACACCATGTGG	1
GAATCCTGCCTTACCTTCAGAGG	1
TTCTCCCTACCTAGCCCTGGAGG	1
GTACTTATTGGCACAAATTCGGG	1
TCTTGTTGATGCGGATGACGTGG	1
AGGCTCCAAACAGGCATGCGAGG	1
AACTTGGCCAATGTGAACCCTGG	1
GTTCTGCAGCTTGGTGCGGATGG	1
ATGTGATTGAGGCCCTGCGCAGG	1
CTTGAACTTGGCCCTGCGCAGGG	1
CAGCACTACATACCTTCTGGCGG	1
CGGCTCATCCCAGATGGCTGTGG	1
GTGGCCCTCTGGACAAGTGGCGG	1
TGGCGGGCCCTGCACTCATGAGG	1
CTCTCGCGACACCCTGTACGAGG	1
GCGGTGCGGGAAGTCCTGCACGG	1
TCTGCAACTCCACCGTCTCCAGG	1
GGACCAGCAGCACTGTGACGAGG	1
GCAGCACTGTGACGAGGCTAAGG	1
CTGCTTGATCAGAGACTCTGAGG	1
AAGCAGATTCCACGAATCCTCGG	1
CATGGTGGCCAAAGTGGATGAGG	1
CTACAGCCAGACATAACACCTGG	1
TCCCTGTTGCAGCAGGATCAAGG	1
AGATGTTGAGACAGAGTTTGCGG	1
CTCTGTCTCAACATCTGTGTTGG	1
GACGCGAGCAGCCAAGGTGTTGG	1
AAGGTGTTGGAGCAGCTCACAGG	1
TGTGAGCTGCTCCAACACCTTGG	1
GCTGTCCACTGCACAGTTCGAGG	1
ATCAAATATGACCCAAGCATTGG	1
CTACGGCCTGGACTTCTATGTGG	1
TTGTCTGCGATGCTGAAACCTGG	1
GCAGACAAGAAGCGCAGGACAGG	1
CGATGATGTCATGAGGATGGCGG	1
AACATTACAGCCCACTGACTGGG	1
GGAACCATTAAAGAGATCCTGGG	1
AGAGTTCTCTGGCTAAGGATCGG	1
TCAACATTGCTCGACAGATGCGG	1
TGTCTCTTGGTGGTTCCTTGAGG	1
GGCTTTGATGATCAGGGCAGAGG	1
ATGATCAGGGCAGAGGCAGAAGG	1
ATCTCTTCTGCAGATTGAGGTGG	1
CGGGTGACTGGAAGGGCCTGAGG	1
AAGGCAACGGGTGACTGGAAGGG	1
GATGACATTGCCAAGGCAACGGG	1
AGTTGGTGATGACATTGCCAAGG	1
GGGATAACGTACCAGACCCAGGG	1
AGTCGGTGCCACTTCTGCCCTGG	1
AGTGGCACCGACTTCACCTCCGG	1
AGGTGCACCGGAGGTGAAGTCGG	1
GTATACCTGAGGTGCACCGGAGG	1
GCCATGGCGCCCAGCCGGAATGG	1
GGCGCCCAGCCGGAATGGCATGG	1
AGCCGGCCCGTAAGATCCGCAGG	1
TCTCCACCAGACGTAAGGCCCGG	1
GGCTTGCCGGGCCTTACGTCTGG	1
GGCCGGATGGGACCCGACGCGGG	1
GGGCCGGATGGGACCCGACGCGG	1
CTCCAGGCTGAAGCCGCGGCCGG	1
GCTTCAGCCTGGAGGAGCTCAGG	1
TACTCACCCTGAGCTCCTCCAGG	1
GGTGGCCGGCATTCACAAGAAGG	1
GGCCACCTTCTTGTGAATGCCGG	1
AAGAAGGTGGCCCGGACCATCGG	1
CACAGAAATGCCGATGGTCCGGG	1
GCATTTCTGTGGATCCGAGGAGG	1
GTTGGCCTGCAGGGACTCCGTGG	1
GGCCAACGTGCAGCGGCTGAAGG	1
GGCCACCCAGCTGACCGGACCGG	1
GCGGCTGCCGAAGATGGCGGAGG	1
GTCCTGGTGCTTGATGGTCGAGG	1
GTGGCTAAACAGGTACTGCTGGG	1
CCCTCTAGGCCGGAAGGTGGTGG	1
GTGGTGGTCGTACGCTGTGAAGG	1
ACCTGGCTTTCCTCCGCAAGCGG	1
TGGTGTTCATCCGCTTGCGGAGG	1
ATGAACACCAACCCTTCCCGAGG	1
GTCCGCCAGAAGATGCGGCTGGG	1
GCACGGTCCGCCAGAAGATGCGG	1
GGGCGCCTGGCTCACGAGGTTGG	1
CGAGGTTGGCTGGAAGTACCAGG	1
CCAGGCAGTGACAGCCACCCTGG	1
CAGCCACCCTGGAGGAGAAGAGG	1
CTCTTTCCTCTTCTCCTCCAGGG	1
AGAAAGCCAAGATCCACTACCGG	1
GAAACAGGCCGAGAAGAACGTGG	1
ACAGAGGTCCTCAAGACCCACGG	1
CCAGGAGTCCGTGGGTCTTGAGG	1
GGCTCAGACCAGGAGTCCGTGGG	1
CAAAGGAGACATAGGCCACCCGG	1
ATGGACCTTGCACTCAAGTGAGG	1
GTGAGCTGCATGCACTTGAAAGG	1
TCATCCTCAAGTTTCCGCACAGG	1
TGTCCGACAAGCCTGGCAGAAGG	1
AATCTTCTTGGCCCATCGTGTGG	1
GAAGATTGAAGCCAGAGAAAGGG	1
GGGTGCATACAAGTACATCCAGG	1
ATGTCATGCGCTTTCTTCTGAGG	1
TTCTTCTGAGGGTCCGCTGCTGG	1
TGTGGAGAGCAGAGAGCTGGCGG	1
GCTTGGCCTTGTAGCCCAGTCGG	1
TATAGGATTCGTGTTCGCCGTGG	1
AAGTTGCACCCTTAGGAACTGGG	1
TTAGCTGGTTAACACCATGATGG	1
AAGCCTTCAGTCCGTTGCAGAGG	1
GAGCGAGCTGGACGCCACTGTGG	1
GTCCTGAATTCTTACTGGGTTGG	1
CTTTATGGAATGGATCAATGAGG	1
GAAGAAATCCTGACACCCAGTGG	1
TCTGCAGGCCGAAAGAGCCGTGG	1
AAAGAGCCGTGGCCTTGGAAAGG	1
GAGAGCCACCAATAGTGTGGTGG	1
TCACTCAGGTGGGAGTGCAGTGG	1
TCACTGCAACCTCTGTCTCCCGG	1
GATTGTTCCTAAACCAGAAGAGG	1
CCGTAAGGATCATCTCAATGTGG	1
AATCCGACCATGAGCTCTGTAGG	1
GAGAATCTACATCTAAACCCTGG	1
TGGAGTTGGCAGGTGTGCGCAGG	1
GAAACTGCTCAGGCCATCAAGGG	1
GAACACTCGTGAAACTGCTCAGG	1
GGTTCGCTATTCACTTGACCCGG	1
GGCCTGATACTCACTTGGTGTGG	1
GGTGTACCGGCATTTCGGCAAGG	1
CCTTCCCTAGGTCCTCGCAAGGG	1
GCAGCCGCATCCTCAGGGCAGGG	1
TCAGGAGGTACCCAAACTGAAGG	1
TGATGATGTGCGGGTTCAGGAGG	1
GACCATAACTGATGATGTGCGGG	1
GGGAAAGGGACAGAGGCGGCCGG	1
ACAACCTCTTCAACACAACCTGG	1
CAACACAACCTGGTTGAATGTGG	1
AACCTGGTTGAATGTGGAGTTGG	1
TCACCTTGACCAACAGCCTCAGG	1
ATAACAAGGACCGAAAGGTTCGG	1
CCTTTCGGTCCTTGTTATGGCGG	1
GCTACGAGAGTACAAGGTAGTGG	1
AAAGATTCGCATGCGGTAGAGGG	1
TAGGCGCAAAGATTCGCATGCGG	1
GGAGATTGTCTACTGTGGGCAGG	1
GGGTGAAGAACTTCGGGATCTGG	1
TCTGGCTGCGCTATGACTCCCGG	1
GTATTCCCGGTACATGTTGTGGG	1
TACCGGGACCTGACCACCGCAGG	1
TGACAGCGCCTGCGGTGGTCAGG	1
CTGGGTGACAGCGCCTGCGGTGG	1
GACAGGCAGCTTACAGCACTGGG	1
GATCTGAATGGAGTGGGCTCGGG	1
CTTCATGATCTGAATGGAGTGGG	1
CATGAAGGTGGAGGAGATCGCGG	1
CTGACGGCGCAGGACCCGGTGGG	1
GTGGCTTGTGCTGACGGCGCAGG	1
GAAGGTGTTGGGCCTCTTGGTGG	1
GCCTCTAGTGTCCTCCGCTGTGG	1
GCTGTGGCAAGAAGAAGGTCTGG	1
GTACTCACGGGAGTTGGCATTGG	1
TCCCAGGTACTCACGGGAGTTGG	1
AAGGGCAGGCACATGGGCATAGG	1
GTATCACAGCCTGTACCTGAAGG	1
GGAACACATCCACAAGCTGAAGG	1
GGCCCGCAGGTCTAAGACCAAGG	1
AGAGCGCCTCCAGGCCAAGAAGG	1
TCTCCTCCTTCTTGGCCTGGAGG	1
TGACGAACACAAAGGGAAAGAGG	1
AACACAAAGGGAAAGAGGAGAGG	1
ATTCGCATATATGTGGCCAAAGG	1
TATATGCGAATCTATAAGAAAGG	1
AAGCCAAAGAGAAAGGTACCTGG	1
CTGGCGCTTTAGTTGAACCCAGG	1
TGTGCTTCTCTGGGTGGAGCAGG	1
ACAAAGTGTGCTTCTCTGGGTGG	1
GCACACTTTGTGAGAACCAATGG	1
CTTTGTGAGAACCAATGGGAAGG	1
CAGCTCAGGCTCCTTCCCATTGG	1
GGAATAGGTTCCAGCAGCTCAGG	1
TCTCTCAGTACATCCAGCAGTGG	1
TGGTGTGGGTGACATGGTGATGG	1
AGACTTCCCGCTGCTGGTGTGGG	1
CTGAACAGACTTCCCGCTGCTGG	1
CAATTGATTACAGCTCCTACCGG	1
GCGTTCAAGATGTCGAAGCGAGG	1
GATGGCGCCGAAAGCGAAGAAGG	1
GCGCCGAAAGCGAAGAAGGAAGG	1
TAAAGCTGAAGCCAAAGCGAAGG	1
GAAGGCTTTAAAGGCCAAGAAGG	1
TCCGCACGTCACCCACCTTCCGG	1
GTCTTCGGCCGCCGGAAGGTGGG	1
GTCGCAGTGTCTTCGGCCGCCGG	1
GGCCGAAGACACTGCGACTCCGG	1
GAGGATATTTGGGCTGTCTCCGG	1
AGTACTGACTTGTTTCTCCTGGG	1
GAAACTTGATGATAGCATAGTGG	1
ATGGCAGACTCAGTGGTCAGCGG	1
CAACACACTTGTGTTCATTGTGG	1
CCGAATCAGGGTGTTGACCTTGG	1
TAGGCCTGATGGAGAGAAGAAGG	1
AAAGCCAAATCTCGCCAAGTAGG	1
AATGGCACAACTGTCCACGTAGG	1
GCGATCCATGCCCATCCGAAAGG	1
TGTCTCAGCTCTTTGGAAAGAGG	1
ATCTTCCTTCGAATGTGGGAAGG	1
TTTGCGATTCTTGCTTCGGTCGG	1
CCACACAGCCATCCAGACTGAGG	1
GTATTCCTGCAGGCAAGCACCGG	1
GCAGACCACCAGCATTACCGCGG	1
CTGGTGGTCTGCATCACCACCGG	1
ATTTGTCGAAGTTGATCCGGTGG	1
TTACCTCTTCCTAGCCACCCAGG	1
CTTTCCCAAAGTAGCCTGGGTGG	1
TGAAGCATTACCACTTAAAGAGG	1
TGACAGTTGGGCAGAAGCTCTGG	1
ATTTGTCAAGGTTGACAGTTGGG	1
GATCGCACCACATCAATGATGGG	1
AATTTGGCCTTCACGATGACAGG	1
GGAGGAGAAGAAAGCATTCATGG	1
CTTTCTTCTCCTCCATGGTCTGG	1
TCTCCTCCATGGTCTGGAAGCGG	1
CCATGGCCGCTTCCAGACCATGG	1
GCCATGGCCAAACTTGGAGGTGG	1
AGGTGGTGTCAATGAACTTAAGG	1
GCTGGTGCAGACGAAGCGGCGGG	1
GCGGGTGCTCACCCTCCGCAAGG	1
TGTGGTGGGAACCAAGAAGCGGG	1
CATAGTGGACAAAGCCACCCTGG	1
TGACAAGAGCATCAACCCTCTGG	1
GTCAGATAGGTCATAGTCAGTGG	1
GTGGCACGCGCTGGGCAGAAAGG	1
TGCTCGTGTAGCCTTCTCTGTGG	1
GACCCACCGAGGCCTGCGCAAGG	1
TGTGAACCAAGTGTTTGGGCAGG	1
ATGGAGATCCAGGTGAACGGAGG	1
GCACTGGGCTCACCTGGGTGTGG	1
CCGTGTCATTGCCCACACCCAGG	1
CAAGTACTGCAAGAAATGGCAGG	1
TTTCTTGCAGTACTTGGTAAAGG	1
AGAGGCGTTTCTATAAGAATTGG	1
TGTGGGCATTGTGGGCTACGTGG	1
TGTAGAGACACCACCCATGGTGG	1
GAACAAGAAGGAGGTGGTGGAGG	1
AGAGGTGAACAAGAAGGAGGTGG	1
TGTCTGTACATACTGGATCCCGG	1
CGTGCGGGAAGTCGACAGGCCGG	1
TGGCATGACTCACATCGTGCGGG	1
TCATGCCAGCCTTGTATCCCAGG	1
GCCTTCCTGGGATACAAGGCTGG	1
TGTATCCCAGGAAGGCTGTGAGG	1
GAAGGTGAAGAGCTTCCCTAAGG	1
TGCCTGCTGCTGCGCTTCCGAGG	1
GAGGGACCCATGTCTGGGAGCGG	1
AGTTCTCCGCTCCCAGACATGGG	1
ATACTACAGAGTGTGCACACTGG	1
ACTGGTGTCCATCACTACAGTGG	1
ACTCTGAAGATGATCAGACAAGG	1
TTCACTGCGCAGCCTGGCATTGG	1
CAAGAACCGCAAAGCCATCGTGG	1
GGAAACATTGTGAGCGATCTCGG	1
ACAAAGCACATGCTGCCCAGTGG	1
GTTGCTTCCATAACCAATGTTGG	1
CAGATCTTGATGCCCAACATTGG	1
CGTAACTGGCGGAAACCCAGAGG	1
ATTTCCTTCAGCGTAACTGGCGG	1
CATATCGGTCTGACTGGTGCCGG	1
AGCGTTTGACATACCGACGTAGG	1
TATTGTAGGAAAGCCTACGTCGG	1
GGTAAACAATTCTATTACCAGGG	1
ACCTTTATACCAAGAAGGTTGGG	1
TCTGCATGTGGTGTGTGCCCAGG	1
AGCACACATGGAACCACCATAGG	1
GTGCTAAATGTGTTCGTGACAGG	1
GTACCCGCTGCGGAAGTACGCGG	1
AGAAGCAGCAGCGGAAGGAGCGG	1
GACCAAGAAGCAGCAGCGGAAGG	1
TCTCCTCGTGCTTGTTGAGCCGG	1
TCACCTTGTAGAATTTCCTGAGG	1
CGCGTCGCCAAAGTGACAGGCGG	1
ACAGCTGGACGACCTGAAGGTGG	1
TCAAGGCTCGAGATCTTCGCGGG	1
GACATGATTCGGGAGGTGTGTGG	1
GCGCGCCATGGAGTTACTGAAGG	1
TGAAGGTCTCCAAGGACAAACGG	1
GGACGCACATCCGCGCCAAGAGG	1
ACATCCGCGCCAAGAGGAAGCGG	1
GGAGGAGCTGAGCAACGTACTGG	1
GCAACGTACTGGCCGCCATGAGG	1
AAAGTGACACAGTACAAGAAGGG	1
GACACAGTACAAGAAGGGCAAGG	1
GACAGGAAGCAGAGTGGCTATGG	1
CTGCAGATCTAAGAGAATGCTGG	1
GGAGGAGATAAGAAGAGAAAGGG	1
CGGAAGCAGAGTGGCTATGGTGG	1
GACACAGTATAAGAAGGGCAAGG	1
GGTAAATACGGGACCCGCTATGG	1
TGGTTCCTGCATGAAGACAGTGG	1
TGCATGAAGACAGTGGCTGGCGG	1
GCCAGCCACTGTCTTCATGCAGG	1
CTAGACTCACTTGTACGTCCAGG	1
CGTGACAGCGGAAGTGGTACTGG	1
ACATTTGGCATCCTTTCGTCGGG	1
CAGTGATGACCAGGGTGTAAAGG	1
GGTAGGTAAGAAAGGAAAGAAGG	1
ATTACCAGGGATGTTTCTGAAGG	1
ATCATCTATAATGAGGATAATGG	1
CCCTGCGCTGGATACGGCGACGG	1
GCCAGCTCTCATTCGCTGAGAGG	1
TGAAGGCTACAAGAAGACCAAGG	1
GTAGTTGAAGATAAAGTTGAAGG	1
TCAACTACCAAAGGAAGTTCAGG	1
CCTTTAGACATGACCAGTGCTGG	1
AGACATGACCAGTGCTGGTAGGG	1
GACCAGTGCTGGTAGGGCTGAGG	1
GGCAGCCAGGGCAGAACAGATGG	1
ATACGCCATCTGTTCTGCCCTGG	1
TGTTCACTCTACGATGCCAACGG	1
GGTGGTGGGACTCACCGCTCTGG	1
AGTCCCACCACCTCGAACTCTGG	1
CGAATTCCCAGAGTTCGAGGTGG	1
TATGCTGTCAGTGAATTAGCAGG	1
ATAGGAGCCTTGAATACAGCAGG	1
TCGGAGTACACCGATATCAGTGG	1
GTGTGCTCGCCCACTGATATCGG	1
CACTTGGTATCTCTTAAAGTAGG	1
GTGAAATTTAGAAGACGACGAGG	1
GATTGCTTATGCCCGTATAGAGG	1
GACTGGTGATGAATACAATGTGG	1
AAATAGCAGGTGAAGGCACCTGG	1
TGCATCCAAATAGCAGGTGAAGG	1
GGCCTTGCCAGAACTACCACTGG	1
TCCATCCACAGCTCCCTTCAGGG	1
TGCTTTCAGAATCATAACCAGGG	1
GAACAGCGTAACTCCAGACATGG	1
TCAGAGCAAACACAGATCGCAGG	1
ACACAGATCGCAGGTAGCCCTGG	1
CGCAGGTAGCCCTGGAGCTGAGG	1
CAAGATTGATCAGAAAGCTGTGG	1
CGGAAGCCCAGACACCAGGAAGG	1
ACTTCAAGAAGAAGAAGCTGCGG	1
GGAACTCGATTGAGGACCAGAGG	1
AGTGGCTTATTACTTGTGACTGG	1
CAAGAACGGCGGTACCCGGGTGG	1
GTTGGTGGTGACAAGAACGGCGG	1
GTACTCAGCCGCTAAATCCAAGG	1
ACCTGCCAATTCCTCTGACAAGG	1
CCTGTCCTTGTCAGAGGAATTGG	1
GGACAGGGTTGCGGCTGCAATGG	1
GAAGGTTGATGCTGGTGGCAAGG	1
GCCAAGAAGGTTGATGCTGGTGG	1
GAAGAAACCCGAAGCCAAGAAGG	1
TGGAGATGCTGGCAACAGGGAGG	1
TTTGTAGAAGGTGGAGATGCTGG	1
AAATTGTCTTCTCCACGAGGTGG	1
AAGACAATTTGAAGGGCCACAGG	1
AAGAGGCAAATAACTTCCTGTGG	1
ATACGGCATCATCTGCATGGAGG	1
TGTAGAGCCATATATTGCATGGG	1
AGCCTTGTTGAGCTTCACAAAGG	1
TTCCATTGAAGATTTGACGAAGG	1
CGTTTGTCATCAGAATCAGAGGG	1
GTACAGAACTGAAATTCGAATGG	1
TTTCCGGCTGGAACCATGGAGGG	1
TGCCCAGCCGAAAGGAAAGAAGG	1
GCCGAAAGGAAAGAAGGCCAAGG	1
GAAGCAGGAGGCTAAGAAAGTGG	1
AGAGAGCCATCCTCTATAAGCGG	1
GTGAACTGGTTAATCGCAGGAGG	1
TGCGATTAACCAGTTCACCCAGG	1
TGTCTCTGGTCTGTACTTGTGGG	1
AGAGAAGAAGCAGAGACTGTTGG	1
CGGGCCGAGAAGAAGGCTGCTGG	1
GTTCTCCACCAAGGTGGTGACGG	1
TTTCTTGTTCTCCACCAAGGTGG	1
GGAGAACAAGAAAGCTCAGCTGG	1
GGTGGTGATTGCACACGACGTGG	1
CAGGCAAGAAGACAACCAGCTGG	1
TTACTGCATTATCAAGGGAAAGG	1
CAGTGGTGCAGGTCTTCCTGTGG	1
CACCTGTGTGAAGGCGACAGTGG	1
TTACGAGTTCACCTGTGTGAAGG	1
TAGGGAAGACAAAGGCGCTTTGG	1
CCCGGAGACGTCCAGTCCGGCGG	1
GGCATCTCTGCGGATGGTGGAGG	1
GAACTGCTGGCCACGAGTACGGG	1
ATAAGGCAAAGAGGAACTGCTGG	1
GACAAACCCATCTTGAAGGCTGG	1
ACAGGTGTGGTGGCTGGAGGTGG	1
AACCACAGCTCTGTTGGCTGAGG	1
GGAGATAACCTTCTTGGAGCCGG	1
GCAAGCTGGCCCGGGCATCAGGG	1
ATGCCCGGGCCAGCTTGCCACGG	1
GAGGAGAAGCCTGGAGACCGTGG	1
TACAATCGTGTGCTGCCTGGAGG	1
CAGCACACGATTGTACCCTCAGG	1
ATTGGCAATGTGCTCCCTGTGGG	1
CTTGCAGCCCAGCTCAACATTGG	1
CTGGCCCGTGTGAATGCCCTCGG	1
GCCCGTGTGAATGCCCTCGGCGG	1
GAGCTGTTCATTGCCGCCGAGGG	1
CGGATCCCGGAAGACCACCTTGG	1
CAGGACATCATCCACGACCCGGG	1
CTACATCAAGGGCATCGTCAAGG	1
GAGCGGCACGGCTACATCAAGGG	1
GTGGATTTCGCTGAGCGGCACGG	1
GCGCCGTGGATTTCGCTGAGCGG	1
GCGCACGTGAAGCACCGTAAAGG	1
GTGCGCGCGGAACACAGACCCGG	1
CGTGGACAGAGGAAGGGCGCCGG	1
GTGATCCGTGGACAGAGGAAGGG	1
TCCACGGATCACACGGCCCATGG	1
AAAGATGAATTAATCCTTGAAGG	1
CGCAGGGTTCGGATGAGACCAGG	1
CAACAAGAGACCCATTCTCCTGG	1
ACACAGACCTCATCTTGTAACGG	1
AGGGCTTCCGTTACAAGATGAGG	1
CATGATCAAGGGTGTTACACTGG	1
CATGTACAGAACATGATCAAGGG	1
ATGACTACAAATAGTCCGAACGG	1
GAAAGGAACTGGCTACCGTTCGG	1
GCTCCGGGTTGACAAATGGTGGG	1
TGTGATTGAAGTCCCTCCGCAGG	1
CTAGTCGACATTACTCTGAAGGG	1
TGCTTTCTCTTACAGAGAGGCGG	1
TGGTGCCGACAAGAAAGCCGAGG	1
TGGCACAGCACTCCGTCTGTAGG	1
GACCTGCGAGACTCACAAGAGGG	1
GTAGCCGTCCAGAGACTGGCAGG	1
TCTCTGGACGGCTACGGCGTAGG	1
AGGGTGGCAGGCACAATCTCCGG	1
GAAGGTAATCACGGAGATACTGG	1
GAGATACTGGATACCCTCATTGG	1
ACTGGATACCCTCATTGGTAAGG	1
TACTGGTACCTTACCAATGAGGG	1
GTACCAGTAGAAATGTCTCCAGG	1
CAAGTCCCGAGGCTACGTGAAGG	1
TTACAGTCTCTCAAGTCCCGAGG	1
GGCCTTCATGACATGAAGGTTGG	1
GCTCCGGGTGCTTAGGCATGTGG	1
GGGAGTCATGGTGGCCAAGAAGG	1
GGAGTTCATAAATGGCAATCCGG	1
CCTGCTGGGAGAAACTGGCAAGG	1
CTGGCAAGGAGAAGCTCCCGCGG	1
GTACTACAAGAACATCGGTCTGG	1
TCTGGGCTTCAAGACACCCAAGG	1
AATGGACACATTACCAGTGAAGG	1
TGTAGTGCAGATAGTCTCGGCGG	1
TCTTGTGGCGCTTCTCGAAGCGG	1
CACTGCGCTCACCTGAAGCAGGG	1
GCACTGTCTTGCTCAGAGGCCGG	1
CAACGTGCTCAAGGTCACCAAGG	1
CTCAAGGTCACCAAGGCTGCCGG	1
CTGGAACTGCTTCTTGGTGCCGG	1
TGCTAGGCCATCGTGGATGAGGG	1
ATCCACGATGGCCTAGCACGTGG	1
CAAGCACACAAAGATGGGCTTGG	1
GGATGCAAGCACACAAAGATGGG	1
TATGTATGTCAAGTTGGTGGAGG	1
AAGAAACTAGGAGAATGGGTAGG	1
GGACTATGGCAAGGAGTCTCAGG	1
ATCATCTACAGCCTCTGCCCTGG	1
GCATCTTGAGAGGAACAGAAAGG	1
CTGTTCGAAAGCATCTTGAGAGG	1
GTTGACATCTGACGACGTGAAGG	1
CAGGAAGGGCCTGTCCCAGTCGG	1
TGGGTCGCATGCATGCTCCCGGG	1
GGTATGAAGATCGGGCGGATTGG	1
GGATGTGGCCCAGAGGTGCAAGG	1
GCAGCCAACATAGCAGCATATGG	1
GACTGGTGGGATGAAGGTAAAGG	1
CCGTGTGACTGGTGGGATGAAGG	1
CCATCTGCCGTGTGACTGGTGGG	1
TGCCAGAAAGATCAGTGACATGG	1
CATTGAAGGATGCAAAGATATGG	1
CTCGGACCTCAGGTGGCTGAAGG	1
CATCAGCCTCGGACCTCAGGTGG	1
GCGGTAGGTGAACTTGCGGAAGG	1
GTCGAGGTCCACGCCGCGGTAGG	1
ACAGTGCGCGCCAGCGGCGGCGG	1
GGCGCCGCCCATGGAGAAGCCGG	1
AGTGGTGAAGACGCACCTGCGGG	1
GTAGGATGATCATGTCCCGCAGG	1
CATGATCATCCTACCCGAGATGG	1
TGCTGCCCACCATCTCGGGTAGG	1
AGCATGGTGGGCGTCTACAACGG	1
CAACGGCAAGACCTTCAACCAGG	1
TGGAGAACTCGCCCAGGTAGTGG	1
AGGTGATGGAGAACTCGCCCAGG	1
ATGGTCCATGATGCCAGCTGAGG	1
ATTGTACTGACAACCTCAGCTGG	1
TGACGTGCAACTCAAAGACCTGG	1
TTGTTGTGAACCTCACAGGCAGG	1
CTCACTGTGATGATGAAGCATGG	1
TCATCATCACAGTGAGAAACCGG	1
GAGAAACCGGACGATGACTTTGG	1
CGTGCTCCAAAGTCATCGTCCGG	1
AGCACGGCCTAATAAGCACCTGG	1
AATGGTGCGCATGAATGTCCTGG	1
GTCACGATGGGCTTATCGGTAGG	1
GGTCAGCTACCAGCAGGGTCCGG	1
GGGTCCGGTCATACTGGATGAGG	1
GTAATAGGCCACCAGGGCTTTGG	1
TCAGTCCATCTCCAAAGCCCTGG	1
TGCGCGGCTCAATCATCTCCAGG	1
GTCTCATCAAGGTGAACGGGCGG	1
ACGCGGCAATGGTCTCATCAAGG	1
GCTGTGGCGCACTGCAAACGCGG	1
ACAGAAGACAGCGACAGCTGTGG	1
CAGCGGGCCCTTGGACGGCATGG	1
TTGAAATTCATCCCAACTGTAGG	1
AGGTCACTCAGCCTACAGTTGGG	1
TGGACAGACTGCCGAAGTCCTGG	1
TTCAATAATCTCCTGATCCAAGG	1
GTAGGTCTCAGCCTTGGATCAGG	1
GAGAGACAATTATGTTCCTGAGG	1
CTGATGAAGCGAATTCAGAGAGG	1
TCGTGTGGAAGTCGTTGCCCAGG	1
GTACTCAACACCAACATCGATGG	1
CTTAATGGCAGTGATGGCAAAGG	1
ACTTACCTTAATGGCAGTGATGG	1
GGGCCGAAGATATGCTCATGTGG	1
CAGACATTGACCTCACCAAGAGG	1
ATTGACCTCACCAAGAGGGCGGG	1
GTTCTCCCGCCCTCTTGGTGAGG	1
GGGAGAACTCACTGAGGATGAGG	1
TGGTGATCACACGTTCCACCTGG	1
ACCAGTCTGGGATCTTGTACTGG	1
GTCTGTTCAAGAACCAGTCTGGG	1
CTGGTTCTTGAACAGACAGAAGG	1
TGAATCCAGGTCCTAGCCAATGG	1
GAGCTTGTTGTCCAGACCATTGG	1
CAACAAGCTCCGTGAAGACCTGG	1
TCAGTCGCTCCAGGTCTTCACGG	1
TGTGCTGGCCTCGGACACGAAGG	1
ACCAAGACCACTGGCCGCCGTGG	1
GGTGCGGCCACGGCGGCCAGTGG	1
CCAGCTGTGGCTACAACATAGGG	1
GCGGACTCAGGCTCCAGCTGTGG	1
ACACCAGAGTCTCCGTGCAGCGG	1
CTCTGGTGTGGGTCTTGACGAGG	1
GTGGTCAGTGAACTCCTGATAGG	1
TGAATACAGTCTCCTTCCAGAGG	1
ACAGTCTCCTTCCAGAGGTCGGG	1
GTAGCTGTAGGTCTTAGAAATGG	1
TGACTGCTACACCTCAGCCCGGG	1
ACGCCTCATCCCTGCACCCAGGG	1
GTACCAGCACAGAGCCGCAGCGG	1
CTACCTTGCAAGGGACAGTGTGG	1
GGAGAGCTTGGCCAGGATGATGG	1
TGTTAAGTGCTCCAAGGAGGTGG	1
TCTGGGTGTTAAGTGCTCCAAGG	1
ACTTAACACCCAGACCGACGTGG	1
TACAATGGCCACGTCGGTCTGGG	1
ACAGCCGGGTACCTTGAACCTGG	1
GTGCAGAAGCAGACCCGTGCCGG	1
CATGAAGATCAAGTCCCTGGAGG	1
CAAGTTGGGCCGCTTGGTCAAGG	1
CCTTGCCTCCGCGAGCTCCGCGG	1
AGGTTTCGGCAGTGGCATCCGGG	1
TGCCACTGCCGAAACCTCCGCGG	1
GGCCCTGGTGGCCCTGGGATGGG	1
GCAGAACCCATGGATACAGAGGG	1
ATCTACAGATGCAGAACCCATGG	1
GTTGACTTAAGCATCTGCAATGG	1
GTGACTTCCACCTCAACTCCTGG	1
TATTGAGCCAGGAGTTGAGGTGG	1
TGGTGAAGGTTCTAAGACGTGGG	1
GTCTTAGAACCTTCACCACAAGG	1
CCGATTTACTTTACCTTGGTAGG	1
GTGTGTGCTGACTTGATAAGAGG	1
AACACCCGTGGAGCCGGAGGTGG	1
CTGTGCCCGATGCGTGCCCAAGG	1
TAGTGGAGGCCGCAGCAGTCAGG	1
AGAAATGTCCCTGACTGCTGCGG	1
TCTGAAGCGAGCGTCTTCGATGG	1
ATACAGCTTGGGAAGCACATAGG	1
TGTAGCTTCACATACAGCTTGGG	1
AAGAACTCAGCTCCTTACATGGG	1
CCTTCATCCCTCTCCAGAAGAGG	1
GAAACACAAGAAGAAACGCCTGG	1
GCATTTCACATCCATGAAGTAGG	1
TTCATGGATGTGAAATGCCCAGG	1
TTGTGCATGGCTAAAGACCGTGG	1
TGTAGGCTGGCAGAGGACAGTGG	1
GTCCTCTGCCAGCCTACAGGAGG	1
TTAGTGCTGCTTCCTCCTGAAGG	1
AAAGGCCAAGATCCAGGATAAGG	1
GCTGGCAAGCAGCTGGAAGATGG	1
GTGCTTATTCTTCTTGGGAGTGG	1
GAATAAGCACAAGAGAAAGAAGG	1
CAGAAGGGCACTCTCGACGAAGG	1
GAGTGCCCTTCTGATGAATGTGG	1
CAGCACCACATTCATCAGAAGGG	1
CACTTTGACAGACATTATTGTGG	1
CGTCAGTACGCGAAGGATATCGG	1
GTGTTTCCGTCAGTACGCGAAGG	1
CGTACTGACGGAAACACTGGCGG	1
AACACTGGCGGCACATATTGAGG	1
GGTGGCTCCAGTACAGCTGCTGG	1
TGGGTCACCAGCAGCTGTACTGG	1
ACTCGGGAGCTGGCTGAAGATGG	1
AGGTGCGAGTTACACCAACCAGG	1
ATGTTCTTGGTGAGAAGGGCCGG	1
CAGTCAGTTCCCGAATCCGCCGG	1
TGACTGCTGTAGTTCAGAAGAGG	1
GCTGTAGTTCAGAAGAGGTTTGG	1
GAAGAGGTTTGGCTTTCCAGAGG	1
AATGGCACACAGACCTCTAGTGG	1
AGGTCTGTGTGCCATTGCCCAGG	1
CAGAGACTCTGCCTGGGCAATGG	1
GTAACGCAGAGACTCTGCCTGGG	1
TCTCTGCGTTACAAACTCCTAGG	1
TCCTAGGAGGGCTTGCTGTGCGG	1
GGGCCTGCTATGGTGTGCTGCGG	1
GTGGTGTCTGGGAAACTCCGAGG	1
GATGGCCTGATGATCCACAGCGG	1
AGTTAACAGGGTCTCCGCTGTGG	1
TGTCAACGTAGTAGTTAACAGGG	1
AGGTGAAGATCATGCTGCCCTGG	1
ATCTTACCAGTTGGGTCCCAGGG	1
CTGACCAGCACCATGGCGGTTGG	1
CTTGTTCTTGCCAACCGCCATGG	1
AAGAACAAGCGCCTTACGAAAGG	1
ACGCTCGTCACCAGGACCCAAGG	1
AACTGCCTGACTAACTTCCATGG	1
CCTGACTAACTTCCATGGCATGG	1
CACGGGTAAGATCCATGCCATGG	1
GTTGATGTCAAGACTACCGATGG	1
CAGACGAAGCAAGTAACCATCGG	1
TCATCTTCTTCCGGATTTGGCGG	1
GATGGAAATCATGACCCGAGAGG	1
GACAAATGACTTGAAAGAAGTGG	1
CTCTCTCTTCAGCAATGGTGAGG	1
GTTCACGTGAAAGATGCCAATGG	1
GTGTGATCACCAACAGAGAGAGG	1
GTGACTGGAGGTGCTAACCTAGG	1
GGTAACCTGTGTATGGTGACTGG	1
GATTTCATCAAGTTCGACACTGG	1
GCATCATGAGTCACCAGATGAGG	1
ATGTACAGCAAAGCGACCCTTGG	1
CGTCTGATCTATGACACCAAGGG	1
GTCATCAGCATTGACAAGACGGG	1
ACCCATGAATCCAGCAGGGTAGG	1
TAAAGAAGATTTGCATGCAGCGG	1
GGAGACACTCTCTCAACTTGTGG	1
CAGGCTCCTCGTCCATCCACCGG	1
TAAGATACTTACAAACACACCGG	1
GGGTGGCAGCTCCAAAGCATTGG	1
CAAGAAGCATCTGAAGCGGGTGG	1
CCTGTCCCAGGATGACCGAGTGG	1
GGAGACAGCAGCACCAGCGGTGG	1
ACATCAAGCTCTTTGGGAAGTGG	1
GATCAATGACATTTCCCTGCAGG	1
GCATACCGCCCTGCACTGTGAGG	1
GCATCATCATGGAGTTAGTGAGG	1
GAGCAGGTGTATGATCTCGAAGG	1
CATACACCTGCTCACAGGCGAGG	1
CGTTCACCAGGACCTGCAGAGGG	1
AATGCGTGTGGAGTCCTCCCGGG	1
CGCCGGGACTGTGAGACGACAGG	1
GACTGTGAGACGACAGGCTGTGG	1
GCCATCTGGCTGCTGTGCACAGG	1
GCTGTGCACAGGCGCTCGTGAGG	1
AATGGTCTTAATGTTCCGGAAGG	1
ATCTGCCAGGCACTCAGCAATGG	1
GAAGGACGAGCTGGAGCGTGTGG	1
AGGGCTTTCTTACAACATACTGG	1
ACTGTAGTATCAGTCAGTCCAGG	1
TAAGGAGAGAAGGATATTCCTGG	1
TGTTACAGACCAAGGAGAACTGG	1
GGCATTCCTGTTACAGACCAAGG	1
GTCCGCCTGCTACTGAGTAAGGG	1
AAGCAGGGTGTCTTGACCCATGG	1
AGTGGTGGGAACGACAAACAAGG	1
ATGTGGTCCGAATCAGTGGTGGG	1
GAAGTTGCTGCTGACGCTCTGGG	1
AGCGTCAGCAGCAACTTCTGTGG	1
AATGAGTTTCTGGCAGCCAGTGG	1
GTTTCTGGCAGCCAGTGGCTGGG	1
AACATCTCCTTCCCAGCCACTGG	1
GTTCGAGTCCGGCATCTCCCAGG	1
GGAGATGAACTCGGACCTCAAGG	1
CGGACCTCAAGGCTCAGCTCAGG	1
GCTGAATATTACGGCAGCTAAGG	1
GCATGTCGTCTTTATCGCTCAGG	1
GAAGACCAAGTCCTCAAGGATGG	1
GGTCTTCCCAAGCGAAATTGTGG	1
CAAAGCACAGCAGAACAATGTGG	1
GCAGAACAATGTGGAACACAAGG	1
TGGTGTCTATAAGAAGCTCACGG	1
ACTCATACTTCCGCTTCTTGTGG	1
GCGCCCAGCTGCCAACACCAAGG	1
GCTCGCACCCACCTTGGTGTTGG	1
ACGGACTGTGTGGATGCGGCGGG	1
ACAAGAAATACCGTGCCCTGAGG	1
GCTGGTTCGTACCAAGACCCTGG	1
CACGATGCAATTCTTCACCAGGG	1
ACAGCACACCGTACCGACAGTGG	1
AGTGGGACTCGTACCACTGTCGG	1
CCAGCTTGGCTCCCTTCTTGCGG	1
GGAAGTAACACGCACCAGCTTGG	1
CCTGGAGGAGCAGTTCCAGCAGG	1
GCTTCAAGGCCGGGACAGTGTGG	1
TCTGCTCGGCCACACTGTCCCGG	1
TGTGCTAGAGGGCAAAGAGTTGG	1
AAGCGGAGCCAACATGCCAGTGG	1
GAGCCAACATGCCAGTGGCCCGG	1
CAAACCCAGCTCCGGGCCACTGG	1
TTTGCGACAAACCCAGCTCCGGG	1
ATTTCTCGAAGGGTCTCCGCGGG	1
CACCAGGCGAGTATGGGCTCCGG	1
TGGGCTCCGGAACAAACGTGAGG	1
CTGGAGGGTCAAATTTACCCTGG	1
TACCCTGGCCAAGATCCGCAAGG	1
AAGCGTCAGCAGTTCCCGGGCGG	1
CGCTTGATGAGAAGGACCCACGG	1
GACCCACGGCGTCTGTTCGAAGG	1
CACCTTCGAACAGACGCCGTGGG	1
TCCCAGGCAACGCCCTGCTGCGG	1
CTGCGGCGGCTGGTCCGCATTGG	1
GGATGAGGGCAAGATGAAGCTGG	1
GATGAAGCTGGATTACATCCTGG	1
GCTTGAAGACCTGGGTCTGCAGG	1
CAAGCCCAGCTTGAAGACCTGGG	1
CAGCACGCGAGCGTGGTGGATGG	1
GGCGGATCAGCACGCGAGCGTGG	1
GGTGGTACCTGATATGGCGCTGG	1
CCAGGCGGACAATGAAGGACGGG	1
GGAATCCAGGCGGACAATGAAGG	1
TGGCATTCTTCCTCTTCACGCGG	1
CTCGGCAGAAGCGAGACTTTGGG	0
GTGGATGAGTTTCCGCTTTGTGG	0
GTTTCCGCTTTGTGGCCACATGG	0
ATGGCTTCCATATCCGGGTGCGG	0
TTGATGCGGATGACGTGGAAGGG	0
AGGACAACATCTTGTTGATGCGG	0
AGGCACCTCGCATGCCTGTTTGG	0
ATGCTCCTTGTTCTGCAGCTTGG	1
AGGGCCAAGTTCAAGTTTCCTGG	1
CTACATACCTTCTGGCGGCCAGG	1
AAATTCATCAGCATTGAACTTGG	0
TTGTCCAGAGGGCCACGATTGGG	0
GGACAGGAAGTAGAATTTATTGG	0
ATACAAAGACATAGGTGGACAGG	0
TGTAGATACAAAGACATAGGTGG	0
CTTTGTATCTACATTCTTGACGG	0
GAACTTCCTCTGGGAACCTTTGG	0
AATGACCCAAAGGTTCCCAGAGG	0
GTGAAAGGGCAATGACCCAAAGG	0
TGCCCTTTCACTTCAGAAACAGG	0
ACAACTCAGCCCTGCTCATGAGG	0
CCTCCTCTCTCGAAGGTTCCTGG	0
CGAGAAGCGCTTGTCCTTCTGGG	0
CTGTGACGAGGCTAAGGCCGTGG	0
CTTCATTTGGAACTTGATTGTGG	0
CTCCTCCCAGGTGTTATGTCTGG	0
TCACCTGGCTGTCAACTTCTTGG	0
CATGGTGCTCTTGATATATAAGG	0
ATTCAAATGTGCCTTAATATAGG	0
CTGTCAGATCCTTTGGCATCCGG	0
GGCCAAGGCAGAAGAAATCTTGG	0
AATCTTGGAGAAGGGTCTAAAGG	0
CGGGAATTTATTTGCCAGGAAGG	0
GCTCTTACCAGAGAGTTCTCTGG	0
TTCTGTTTCTTTCTGTCTCTTGG	0
CCTTGAGGGCTTTGATGATCAGG	0
CAAGACCATGCCATTCCGGCTGG	0
CTGCCAGTCCTTGTGGAAGTGGG	0
CGCGCCGCTGCCAGTCCTTGTGG	0
TGCGGATCTTACGGGCCGGCTGG	0
GCGGCGCGCCTTGGCTTGCCGGG	0
CAGCGCACGATGGGCCGGATGGG	0
GTGGACTTGTTCCGCCTCCTCGG	0
CCCTGCAGGCCAACGTGCAGCGG	0
CATGACCGGTCCGGTCAGCTGGG	0
AGCCTTCGCTAGTCTCCGTATGG	0
AGCCAAGGAAGCCGCAGAACAGG	0
AGGCCATCTCCTGGGCCGCCTGG	0
GGCGGCCATCGTGGCTAAACAGG	0
TGTGAAGGCATCAACATTTCTGG	0
CAGAGCGGCCTGGCCTCGCTTGG	1
CACCTTGAGACGGTCCAGAGCGG	1
CGCACGACCTTGAGGGCAGCAGG	0
CTGGGACTCACCTTTCTTGTAGG	1
TCCAGCCAACCTCGTGAGCCAGG	1
CTTATTCTTGGCAGAGGCTACGG	0
TTGGCAGAGGCTACGGAAACAGG	0
TTTCTTCTCCACGTTCTTCTCGG	0
GCGCTTCGTGGAGGTTGGCCGGG	1
TAGATGTTATTGATCAGAACAGG	0
AGAAGTATGTCCGACAAGCCTGG	0
TTCTCTGGCTTCAATCTTCTTGG	0
TGGGCAGGAACCTTCTGGGCTGG	0
CTTTCTGGGCAGGAACCTTCTGG	0
TTTCTGGCCTGTGGCTTTCTGGG	1
AGGCGCTGCTTTCTGGCCTGTGG	0
TTGGAGCAGGCGCTGCTTTCTGG	0
GCACCTGCTCCAAAGGCATCTGG	0
GCTTTCTTGCCAGATGCCTTTGG	0
TTGCCGTAAGTTGCACCCTTAGG	0
GGCTTCGAGCAAACTTTAGCTGG	0
TTCCTATTCTAGGAGCGAGCTGG	0
GATTTCTTCTGATAGCTTTATGG	0
TTGGTGATCCACTGGGTGTCAGG	0
CACGCATCTCCCTGTGCTTGTGG	0
GGCCGAAAGAGCCGTGGCCTTGG	0
TGTGGCCCTTTCCAAGGCCACGG	0
GTGGCTCTCGCCGGGCAGCTTGG	0
AGTGAGAGTGAGACTCCATCTGG	0
GAGTCTCACTCTCACTCAGGTGG	0
TCAGTTTCTTCTGGGATATCTGG	0
TTCTGGGCAACCTCCTCTTCTGG	0
GCAACCTCCTCTTCTGGTTTAGG	1
TCTTAGGTGCTTTGTTCACTTGG	0
TTTCTTTCAGGCCAAGCAATGGG	0
CCACCATTGTAACGTCGGAATGG	0
CAATCTTCGTGTTCACTTTAAGG	0
TTTCTAGCATGCAAATCAAGAGG	1
ACGCTCGAACTTCCGGCCCTTGG	0
GGACAGTGCCACAGCCCTTAGGG	0
GATCCTCACTTTCGACCAGCTGG	0
CTGCCCTGAGGATGCGGCTGCGG	0
TGCACTGCGCGTGACCAGCCGGG	1
CCGCCAGCTCACCTTCAGTTTGG	0
AACTGATGATGTGCGGGTTCAGG	0
AACCCGCACATCATCAGTTATGG	0
ATCCGGAAGATGAAGCTTCCTGG	0
GGCCGCCTCTGTCCCTTTCCCGG	0
TGTTTATGAGTCGCACCAACCGG	0
GAATGTGGAGTTGGTTCTTCTGG	0
TGGCCAGAAACCTGTATAACTGG	0
TCCCGTCCCTCCAGTTATACAGG	0
CGCCATGAAGGCCTCGGGCACGG	0
CAGACCGAGACATGGGTGCCCGG	0
GTGGGCTCGGGCGCGGTGCCGGG	0
CTCCACCTTCATGATCTGAATGG	0
TCGCGGCCAGCAAGTGCCGCCGG	1
AGCCGGCCGGCGGCACTTGCTGG	0
GAGGCCCAACACCTTCTTCTAGG	0
CCTCCGCTGTGGCAAGAAGAAGG	0
CTTTCCCAGGTCAGCAGATCCGG	0
ATCCGGAAGCTCATCAAAGATGG	1
AGCCTGTGACGGTCCATTCCCGG	0
AAACACCTTGGCCCGCCGGAAGG	0
CCTGCCCTTCCGGCGGGCCAAGG	0
TGTGACCTTCTCTGGCATTCGGG	1
CTCATCCATGTGACCTTCTCTGG	0
TTACGCCAGGAGCTTCTTGCGGG	0
CCTGACCAGTGACCAGGCTGAGG	0
GCGGGCCTCAGCCTGGTCACTGG	0
ACGGCGCTTGCGTGCTTCCTTGG	0
GCGCCGTGAAGAGCGCCTCCAGG	0
CTTGATGATCTCCTCCTTCTTGG	1
CACGTTTCAGGAAGCTATCTCGG	0
TGCCAGCATTGGATGCAATCCGG	1
AATGCAGGTTCTGCCATTACAGG	0
CCGGAAGACCCAAGGAAATCCGG	0
ACACCTTCCTTCTTCGCTTTCGG	0
GCGCTCTTCCGAGGATATTTGGG	1
GATAGCATAGTGGTCAAGCCTGG	0
CTGTTTAATCTGGTGCTTGTTGG	0
TCTTCACAGCCTGTTTAATCTGG	0
TTATTCCTGCATCTTCTCAATGG	0
AGAAACCATTGAGAAGATGCAGG	0
CAAATCTCGCCAAGTAGGAAAGG	0
GAGATTTGGCTTTCCGTTCGAGG	0
GCAAAGTAGTCCAGGTTTACAGG	0
CACTATAAAGGTCAGCAAATTGG	0
CCTGAACTTCATCATCCTTTCGG	0
GGCCACGTGAGCCACGGCCACGG	0
TACCTATGCGGCCGTGGCCGTGG	1
CCAGCATTACCGCGGCCGCCGGG	1
ACTATTTGTCGAAGTTGATCCGG	0
CCTAGCCACCCAGGCTACTTTGG	0
CTGTCAACCTTGACAAATTGTGG	0
CTAGGGCTACTACAAAGTTCTGG	0
TCACGATGACAGGCTGCTTTGGG	0
AGCTCTTCTGCTGAAGAATTTGG	0
GAAGCGGCCATGGCCAAACTTGG	0
GGACCTGCCTCACCTTGCGGAGG	0
GAGGGTGAGCACCCGCTTCTTGG	0
AATGACTTTGTCATGCTGAAAGG	0
TCAGCTTGCCGTCCTTGATAAGG	0
CAGGGCTACCTTATCAAGGACGG	0
CAGATTTATAAGATTGGCCAGGG	1
TGCGCAAGGTGGCCTGTATTGGG	1
AGGCCACCTTGCGCAGGCCTCGG	0
CTTCTTGGTGTGCCAACGACTGG	0
ATGAGATGATCGACGTCATCGGG	0
GCGGGCCCAGTCCAGCTTCTCGG	0
CCACAGTGCCTCCGTTCACCTGG	0
AAGGCATAAATCTAAGAAGAAGG	0
CTCAGCAAAGACAGTCTTGAAGG	0
GAAGCCGAGGGACCCATGTCTGG	0
CAGACAAGGCAAAGCGAAATTGG	0
CTCACTCACCGTCTTCTTTGCGG	0
CGTGGAAAGAGCTGCCCAACTGG	0
CTCTTTCCACGATGGCTTTGCGG	0
CTTCCAGCTCCTTGACGTTGTGG	0
GCTCCTTGACGTTGTGGACCAGG	0
ACATGCTGCCCAGTGGCTTCCGG	0
AACCCTGTTGTCAATGCCTCTGG	0
CTGGTGCCGGATGAACTTCTTGG	0
TGGTGCTTTCCCAACCTTCTTGG	0
AAACAAAGAAACATGTCAGCAGG	0
ACGAACACATTTAGCACACATGG	0
GCTGCTGCTTCTTGGTCTTCAGG	0
CGCATGGCACGTGTCTTCTTAGG	1
CACGTGTCTTCTTAGGCCGCAGG	0
TCTTCTTAGGCCGCAGGTCCAGG	0
AACTGTGAGAACACGGGCAATGG	0
GAACACGGGCAATGGATTTCCGG	0
CACTTACATCTTAGAGAGCTTGG	0
GGCCGCACCGCCTGTCACTTTGG	0
TCACTTTGGCGACGCGCAGCTGG	0
GCTGGGACAGCTCCACCTTCAGG	1
GTGGCCCTTGTTGAGGCCCACGG	0
TCACGTTCTTGGTCACTTTGTGG	0
CCTGGGCTTGCTCACGTTCTTGG	0
CCGCACGAACTTGGTGTGTTTGG	0
TTTGAGGGCCCGTTTGTCCTTGG	0
TCGCACTTCCTCATGGGAGTCGG	0
ATATACTTCCGTTTGCCTCGCGG	0
GAAAGAAACCGCGAGGCAAACGG	0
CATGCTTGCGTGAGCGCTATCGG	0
CTTGTACTGTGTCACTTTATGGG	0
CTGTCATAACGCCGCTTTCCTGG	0
TATCCTTACGGCAATTAACTGGG	0
ATCCTCTTGGATCTGCAGTTAGG	0
TTGTGGTCTTAGCCTTCTTCCGG	0
GATCATAGCGCCTCCTTCCCTGG	0
CTTTGTATGCCCAGGGAAGGAGG	1
CCCGACTTTCTTGGTACGTTTGG	0
CCCTCTAGGTTTGGCAGTGAAGG	0
AATTTAAGAGTTTATGCAGCAGG	0
CTCCACTCACATTCCTGGCCTGG	1
ATTCCTGGCCTGGCGAAGAATGG	0
CCTGGCGAAGAATGGTGTTCCGG	0
CGAAGGGCTCTTTGGATCTCTGG	1
TGTATTAATCATCTTGTGCATGG	0
TAGATGAATTGTACGGCACTTGG	0
TTTGGACTGAAAGTGCTTTCCGG	0
TCCTCATTATAGATGATGCACGG	0
ACTTTATCTTCAACTACCAAAGG	0
TTTGTTAGGTCATCGTATTGAGG	0
CTGGTAGGGCTGAGGCAGCCAGG	0
TCTACGATGCCAACGGCGCCAGG	0
TCAGACTAGTGCTGAGTCTTGGG	0
TGAACAAAGTTCACAATATCTGG	0
CACTTTGCCTGCTGTATTCAAGG	0
TGTTAAAGTTGTTAAGAATAAGG	0
ATATTGTACTGGCCTGCTGCTGG	1
CTGGCCTGCTGCTGGCCCGCAGG	0
TGGCCTGCTGCTGGCCCGCAGGG	0
GAAAGCATTGATGGTCAGCCAGG	0
GCATGTAATCTGCAACATTCTGG	0
TGTCGAAGATCTCACCTTCCTGG	0
GATCTCACCTTCCTGGTGTCTGG	0
AAGTGGCAATGACAAATTTCTGG	0
TTCTGGTGTGTTCTTCGTAGAGG	1
AGCCACTAGCCAGCTGCTTCAGG	0
TCCAGTGAGGATGATCAGAATGG	0
TTTCTCACGTGCTGACTGAAGGG	0
TCTTCAGTAGGATAATATCTAGG	0
TTCTAATAAGCCTGTTGATCTGG	0
GCTTTGATTGCTCGATCTCTTGG	0
TTCATTTACTGACTTCAGATTGG	0
AGGCTTCGATTAACATGCTGAGG	0
AGTGAGCCCAAAGGTTCGAAAGG	0
TCTGATGACAAACGCCAATTTGG	1
TTTCTTTCTGCCCAGCCGAAAGG	0
CCGCTGCAACCTGATATAGCGGG	0
TTTCAGCCGCTTATAGAGGATGG	1
TGTTTGGCGGTCCAGGGCCTGGG	0
CCTCACCTGTTTGGCGGTCCAGG	1
AGCTTAAGCAGCTGAGTAGCTGG	0
TTCTTCTCTTGCTTTGTCTCTGG	0
AGAAGCAGAGACTGTTGGCCCGG	0
TTTGCCAGCAGCCTTCTTCTCGG	0
TATCAAGGGAAAGGCAAGACTGG	0
CAAAGGCGCTTTGGCTAAGCTGG	0
CTAAGCTGGTGGAAGCTATCAGG	0
ATCGTATCTGTCATTGTAATTGG	0
CTCATTGCTGCCCGCCGGACTGG	0
AGACCCACTTTGCGGCCAGCAGG	0
TCAAGATGGGTTTGTCAATTCGG	0
CTCACCAACCACAGCTCTGTTGG	0
GGCTGAGGAGATAACCTTCTTGG	0
AGCCGGAGGGCAGCTTCACACGG	0
CAGCTTCACACGGGTCTTCTTGG	0
ACACGGGTCTTCTTGGTCTCAGG	0
CTCAGGGTTGTGGGAGATAACGG	0
GCCAGCTTGCCACGGTCTCCAGG	0
TGCTGCCTGGAGGAGAAGCCTGG	0
GCACATTGCCAATGTTGAGCTGG	0
TTTGTGTATTGCGGCAAGAAGGG	1
TGCCGCCGAGGGCATTCACACGG	0
TCTTAAACCGATACGGATCCCGG	0
CCTCGCCAAGGTGGTCTTCCGGG	1
ATCATCCACGACCCGGGCCGCGG	0
ATTGAGCTTGTTTCAAATTCAGG	0
AAGGATTAATTCATCTTTCTGGG	1
CTCCTGGATAACAACGTTGATGG	0
AATGTAGAACTCAGCCTTCTTGG	0
CTCTTACAGAGAGGCGGATTTGG	0
GATACTCACAAACTGGAATTCGG	1
CCCAGCCTCGGCTTTCTTGTCGG	0
ACTGGCAGGCCTCGGCCTAAAGG	0
GGCCGAGGCCTGCCAGTCTCTGG	0
CGGCTACGGCGTAGGGTGGCAGG	0
ACTGTTCCTTCACGTAGCCTCGG	0
ATGGCAATCCGGTTCTTCTTAGG	0
CGGGAAGATGGCGGACATTCAGG	0
AAACAAGAAGAGGGTCCTGCTGG	0
AGGGTCCTGCTGGGAGAAACTGG	1
CGATGTTCTTGTAGTACCGCGGG	0
ACTGGTAATGTGTCCATTCGAGG	0
CTCCACAGGGACGTCCAGATCGG	0
CTGTGACGATGTCACCGATCTGG	0
CTTCTTGGTGCCGGCAGCCTTGG	0
GTAACCCACCGCCATGGCCGAGG	0
CCACCGCCATGGCCGAGGAAGGG	0
GGCTCACCCTTCCTCGGCCATGG	0
CATTGCTGCTGGAGGTGTAATGG	0
CTTCGCGAATTCCACGTGCTAGG	1
GATTTGGTGTTCAGCACAAAGGG	0
TTACCTTAATTAGGTTGATTTGG	0
TTAGCAGCCTTACCTTAATTAGG	0
TTGCAGTTGTGTAGTAGTTAAGG	0
ACAGACAAATTTATGCGACCAGG	1
TCTTATAATATCGAGCCAAACGG	0
ATCGAGCCAAACGGTGAATCCGG	0
ATTAAATGGTAGAGATCTTCAGG	0
TTAAGAATTCTTAAGTCTAAGGG	0
CACCGATCTGTGAAGGAGTAAGG	0
TGAAGGAGTAAGGCCCTTCTTGG	0
ATTTACAAACTGGCCAAGAAGGG	0
TCTTCATACCCGAGCGGGCAAGG	0
CCTCAGAGCCCTTGCCCGCTCGG	0
CAAGGGCTCTGAGGGCCGACTGG	0
TACCCAGCTCCTTGCACCTCTGG	0
TGCTGCTATGTTGGCTGCCCAGG	0
GCTGAAGGAGAGAATGTATTTGG	0
CGTGGACCTCGACCAGCTGCTGG	1
CAGCTGCATCAGCTGCTCGCTGG	0
GCGCCTGCGCAAGGCCAAGAAGG	0
CATGGGCGGCGCCTCCTTCTTGG	0
AGGTGCGTCTTCACCACTTCCGG	0
CTTGATCTCCACCTGGTTGAAGG	0
CTCCCGCAGCCCGAGATGATCGG	0
GCCGGGCCGGCCATGCTTTACGG	0
AAAGGCCAACTTACCCAAACTGG	1
TGCTTCCATCCCGCCAGTTTGGG	0
TTTGAGTTGCACGTCAAATCTGG	0
CCTTGTTTAGCCTGCCTGTGAGG	0
TCATTGATGACCACAGAGCTGGG	0
GCAAACGCCAGGTGCTTATTAGG	0
TGGTAGCGAGCGCGGGCACCAGG	0
GATGTCTTTGATCTCCTTCTTGG	0
CCCATGCTCACTCACATTTCTGG	0
ATTTCTGGTAATAGGCCACCAGG	0
CCTGGGACTCACCATAAATCTGG	0
GGTCACGTGGCCCAGATTTATGG	0
GACATCCGTGTCCGTGTAAAGGG	0
CTCGGCAAGGAGCGATTTGCTGG	0
CTGCAGTCTGTGCAGGTCTTCGG	0
CGGCAGTCTGTCCAACCTTCAGG	0
TTCAGCATTTCCTTAGTGTCAGG	0
TTCCTTGTAGGTCTCAGCCTTGG	0
CTCCTCCTCCTGCAGCTTGATGG	0
TATCTCCATCAAGCTGCAGGAGG	0
TTGATGGAGATACCTCTTACTGG	0
CACGAACAAGCGCGTGTGCGAGG	0
GACCCGGGCCGCCTTCTTCACGG	0
CCCTACTTCACTTACCTTAATGG	0
AGTGAGTTCTCCCGCCCTCTTGG	0
TGGTCTTGGTGTGCTGGCCTCGG	0
GGCCGCCGTGGCCGCACCGTGGG	0
ACACACCCACGGTGCGGCCACGG	0
TTTCTTCTTGGACACACCCACGG	0
AGTCTCCGTGCAGCGGACTCAGG	1
ATTCACCAAGTCTCCCTATCAGG	1
AATGGCATCAAAGGTGGCCTTGG	0
TGCCACCAGCCTACCTTGCAAGG	1
GATGGCGGTGGCCACCTCCTTGG	0
CGCAGGCATTTGTTGCTATCGGG	0
CGACCGACGCGTACCTTAATAGG	0
GACGCGTACCTTAATAGGCAGGG	0
TGGATGCCCGTCACCAAGTTGGG	1
AGCTCGCGGAGGCAAGGCCGAGG	1
CACTTCTCAAAGTGTACTGCTGG	0
[truncated: 77 more rows]
