# Supplementary material for: CRISPRpred(SEQ): a sequence-based method for sgRNA on target activity prediction using traditional machine learning
Source: BMC Bioinformatics. 2020 Jun 1;21:223. doi: 10.1186/s12859-020-3531-9 (PMC7268231; doi:10.1186/s12859-020-3531-9)
Supplement: Supplementary file 5 — Additional file 5 This file contains the detailed comparison of experimental setup A, B and C with previous tools. [file 12859_2020_3531_MOESM5_ESM.csv]

Methods	HCT116	HEK293	HELA	HL60	ALL
Experiment A	0.879	0.444	0.797	0.759	0.774
Experiment B	0.892	0.446	0.832	0.781	0.814
Experiment C	0.893	0.445	0.836	0.799	0.818
DeepCRISPR	0.874	0.961	0.782	0.739	0.857
sgRNA Designer	0.741	0.41	0.675	0.792	0.639
SSC	0.666	0.476	0.621	0.811	0.615
E-CRISP	0.661	0.47	0.623	0.755	0.609
CRISPR MultiTargeter	0.676	0.454	0.619	0.699	0.602
sgRNA Scorer	0.652	0.5	0.585	0.731	0.597
WU-CRISPR	0.621	0.495	0.598	0.588	0.579
CHOPCHOP	0.566	0.512	0.543	0.492	0.516
