# Supplementary material for: CRISPRpred(SEQ): a sequence-based method for sgRNA on target activity prediction using traditional machine learning
Source: BMC Bioinformatics. 2020 Jun 1;21:223. doi: 10.1186/s12859-020-3531-9 (PMC7268231; doi:10.1186/s12859-020-3531-9)
Supplement: Supplementary file 6 — Additional file 6 This file contains the detailed comparison of experimental setup D, E and F with previous tools. [file 12859_2020_3531_MOESM6_ESM.csv]

Leave-cell type-out testing	leave-HCT116-out	leave-HELA-out	leave-HL60-out
Experiment D	0.885	0.798	0.688
Experiment E	0.894	0.825	0.692
Experiment F	0.894	0.823	0.754
DeepCRISPR	0.919	0.82	0.643
sgRNA Designer	0.741	0.675	0.792
SSC	0.666	0.621	0.811
E-CRISP	0.661	0.624	0.755
CRISPR MultiTargeter	0.676	0.619	0.7
sgRNA Scorer	0.652	0.585	0.731
WU-CRISPR	0.621	0.598	0.588
CHOPCHOP	0.566	0.543	0.492
