# Supplementary material for: CRISPRpred(SEQ): a sequence-based method for sgRNA on target activity prediction using traditional machine learning
Source: BMC Bioinformatics. 2020 Jun 1;21:223. doi: 10.1186/s12859-020-3531-9 (PMC7268231; doi:10.1186/s12859-020-3531-9)
Supplement: Supplementary file 7 — Additional file 7 This file contains the dataset for DeepHF. [file 12859_2020_3531_MOESM7_ESM.xlsx]

## Sheet: Sheet1
	gRNA	gRNA_Seq	PAM	21mer	Wt_Efficiency	eSpCas 9_Efficiency	SpCas9-HF1_Efficiency
	gRNA-1	AAAAAAAAACTCCAAAACCC	TGG	AAAAAAAAACTCCAAAACCCT	0.16857	0.142063	0.0931474
	gRNA-2	AAAAAACAACAAGAAGCACA	AGG	AAAAAACAACAAGAAGCACAA	0.099624	0.0519013	0.064951
	gRNA-3	AAAAAACACAAGCAAGACCG	TGG	AAAAAACACAAGCAAGACCGT	0.24775	0.0435733	0.0617975
	gRNA-4	AAAAAACAGATGCCACCTGT	GGG	AAAAAACAGATGCCACCTGTG	0.141232	0.0523429	0.0572465
	gRNA-5	AAAAAACCCGTAGATAGCCT	CGG	AAAAAACCCGTAGATAGCCTC	0.0458027	0.0462345	0.0675957
	gRNA-6	AAAAAACCTGGGCAAAACAG	GGG	AAAAAACCTGGGCAAAACAGG	0.484848	0.121902	0.113709
	gRNA-7	AAAAAACGAACGGATTAACA	GGG	AAAAAACGAACGGATTAACAG	0.133755	0.0588522	0.116955
	gRNA-8	AAAAAACTGGAGTACGACAG	TGG	AAAAAACTGGAGTACGACAGT	0.205037	0.0826849	0.079087
	gRNA-9	AAAAAACTTGTATCAGCTGT	CGG	AAAAAACTTGTATCAGCTGTC	0.0386796	0.0371964	0.0405037
	gRNA-10	AAAAAACTTTGGGACGATGA	AGG	AAAAAACTTTGGGACGATGAA	0.0595238	0.072987	0.0360606
	gRNA-11	AAAAAAGAATGCCCCAAAGG	AGG	AAAAAAGAATGCCCCAAAGGA	0.228697	0.05668	0.106317
	gRNA-12	AAAAAAGCCCTCACCAACTG	GGG	AAAAAAGCCCTCACCAACTGG	0.261431	0.077371	0.073159
	gRNA-13	AAAAAAGCGGTCCTACACCA	AGG	AAAAAAGCGGTCCTACACCAA	0.512636	0.211374	0.237428
	gRNA-14	AAAAAAGCTATCCACCCTTG	TGG	AAAAAAGCTATCCACCCTTGT	0.104731	0.0781491	0.0571404
	gRNA-15	AAAAAAGTCTCCATCAGCAT	AGG	AAAAAAGTCTCCATCAGCATA	0.143335	0.0797602	0.0701239
	gRNA-16	AAAAAAGTTAAGTCCACCGG	TGG	AAAAAAGTTAAGTCCACCGGT	0.0938704	0.0659636	0.0627551
	gRNA-17	AAAAAAGTTACTGGAATGCT	CGG	AAAAAAGTTACTGGAATGCTC	0.115988	0.049491	0.0878534
	gRNA-18	AAAAAATCACAACCCAGACA	AGG	AAAAAATCACAACCCAGACAA	0.134861	0.219653	0.0829863
	gRNA-19	AAAAAATCATGTTTCCACTG	GGG	AAAAAATCATGTTTCCACTGG	0.175866	0.106234	0.100313
	gRNA-20	AAAAAATGAATGCAATGCGA	AGG	AAAAAATGAATGCAATGCGAA	0.10179		0.0411111
	gRNA-21	AAAAAATGTCTGCCCCACCA	AGG	AAAAAATGTCTGCCCCACCAA	0.119657	0.0672843	0.105133
	gRNA-22	AAAAACAACACAAGACCAAT	TGG	AAAAACAACACAAGACCAATT	0.0355442	0.0581589	0.0431406
	gRNA-23	AAAAACAAGATGGCAATTGG	GGG	AAAAACAAGATGGCAATTGGG	0.201578	0.0611355	0.0568256
	gRNA-24	AAAAACACTCACATATCGCT	GGG	AAAAACACTCACATATCGCTG	0.105744	0.0458043	0.0592296
	gRNA-25	AAAAACAGAATTCCAATTCG	GGG	AAAAACAGAATTCCAATTCGG	0.139395	0.0505261	0.058636
	gRNA-26	AAAAACAGACTCTGAACACC	AGG	AAAAACAGACTCTGAACACCA	0.0630951	0.0501995	0.0466937
	gRNA-27	AAAAACAGTGAAGCTCATGA	AGG	AAAAACAGTGAAGCTCATGAA	0.491325	0.102115	0.083554
	gRNA-28	AAAAACCAAGGAATACAGTG	GGG	AAAAACCAAGGAATACAGTGG	0.69024	0.121419	0.130572
	gRNA-29	AAAAACCACAAGTTGGGACA	CGG	AAAAACCACAAGTTGGGACAC	0.138358	0.0509732	0.0885027
	gRNA-30	AAAAACCAGCGGCTTCAAGA	GGG	AAAAACCAGCGGCTTCAAGAG	0.180173	0.0955013	0.104595
	gRNA-31	AAAAACCCACCAGCCTTCTG	TGG	AAAAACCCACCAGCCTTCTGT	0.10817	0.0498896	0.0598322
	gRNA-32	AAAAACCCTCCAGACATAGT	GGG	AAAAACCCTCCAGACATAGTG	0.0669753	0.0568445	0.0608792
	gRNA-33	AAAAACCTATTCCAATGACG	TGG	AAAAACCTATTCCAATGACGT	0.236518	0.0564967	0.0850454
	gRNA-34	AAAAACCTGAGAGTCAATGC	AGG	AAAAACCTGAGAGTCAATGCA	0.052223	0.0470694	0.0913791
	gRNA-35	AAAAACGCAAACATCGTGCA	AGG	AAAAACGCAAACATCGTGCAA	0.146461	0.0485719	0.0555269
	gRNA-36	AAAAACGCATGTCACAAATG	AGG	AAAAACGCATGTCACAAATGA	0.150102	0.0560183	0.0764435
	gRNA-37	AAAAACGGGTCACTATCCCA	CGG	AAAAACGGGTCACTATCCCAC	0.649107	0.190099	0.360463
	gRNA-38	AAAAACGGTATTTCGCTGCC	TGG	AAAAACGGTATTTCGCTGCCT	0.0575483	0.0446573	0.077587
	gRNA-39	AAAAACGTACTTTGAGTCAC	TGG	AAAAACGTACTTTGAGTCACT	0.0413163	0.0452624	0.0512223
	gRNA-40	AAAAACGTCTTCCATGAAGA	AGG	AAAAACGTCTTCCATGAAGAA	0.0843243	0.0662084	0.0629623
	gRNA-41	AAAAACTATCCAGTCAAACA	GGG	AAAAACTATCCAGTCAAACAG	0.168653	0.0559095	0.0733282
	gRNA-42	AAAAACTGATGTATGCTTGT	TGG	AAAAACTGATGTATGCTTGTT	0.0665364	0.057694	0.0591516
	gRNA-43	AAAAAGAAGCGGGAGAATCT	GGG	AAAAAGAAGCGGGAGAATCTG	0.0814746	0.0499537	0.0640374
	gRNA-44	AAAAAGAGAGTTGCATTCGA	GGG	AAAAAGAGAGTTGCATTCGAG	0.23641	0.0661355	0.0533618
	gRNA-45	AAAAAGAGGAGAATGCTACG	CGG	AAAAAGAGGAGAATGCTACGC	0.70714	0.150092	0.243439
	gRNA-46	AAAAAGATATGGGTAACACC	AGG	AAAAAGATATGGGTAACACCA	0.320261	0.0797011	0.102255
	gRNA-47	AAAAAGATCAGTATTAACAG	GGG	AAAAAGATCAGTATTAACAGG	0.353477	0.0913787	0.133185
	gRNA-48	AAAAAGATCCTCATATGGTC	AGG	AAAAAGATCCTCATATGGTCA	0.0680964	0.0756099	0.0956504
	gRNA-49	AAAAAGATCTGAGCTCAACC	AGG	AAAAAGATCTGAGCTCAACCA		0.0234568	0.06
	gRNA-50	AAAAAGATGCAACATTTCAG	CGG	AAAAAGATGCAACATTTCAGC	0.202658	0.0721985	0.0969109
	gRNA-51	AAAAAGCAATCGTTCAGCAG	TGG	AAAAAGCAATCGTTCAGCAGT	0.214841	0.109799	0.115966
	gRNA-52	AAAAAGCAGATTCTGATTCA	GGG	AAAAAGCAGATTCTGATTCAG	0.139399	0.0884529	0.097619
	gRNA-53	AAAAAGCAGTGATCATTCTG	AGG	AAAAAGCAGTGATCATTCTGA	0.320622	0.0588099	0.0830587
	gRNA-54	AAAAAGCAGTTTATCCAATG	TGG	AAAAAGCAGTTTATCCAATGT	0.116292	0.0932471	0.0632095
	gRNA-55	AAAAAGCCAGGGTCACCCCC	CGG	AAAAAGCCAGGGTCACCCCCC	0.191258	0.0767683	0.0914925
	gRNA-56	AAAAAGCCATGTATGTCTGG	AGG	AAAAAGCCATGTATGTCTGGA	0.291398	0.137062	0.0899054
	gRNA-57	AAAAAGCTCATTACCCGAGC	AGG	AAAAAGCTCATTACCCGAGCA	0.0918701	0.0685476	0.0943116
	gRNA-58	AAAAAGCTGAAGCAGAGTCA	AGG	AAAAAGCTGAAGCAGAGTCAA	0.122944	0.0618911	0.0503429
	gRNA-59	AAAAAGCTGGGTTAGAAGCG	CGG	AAAAAGCTGGGTTAGAAGCGC	0.251951	0.0690136	0.10337
	gRNA-60	AAAAAGCTTGTGGTGAAGGG	GGG	AAAAAGCTTGTGGTGAAGGGG	0.27647	0.0357091	0.0576629
	gRNA-61	AAAAAGCTTTCTGCTAGGGG	TGG	AAAAAGCTTTCTGCTAGGGGT	0.0872383	0.0510146	0.0478435
	gRNA-62	AAAAAGGCAGCTGAACCGTG	AGG	AAAAAGGCAGCTGAACCGTGA	0.545672	0.127525	0.189619
	gRNA-63	AAAAAGGCATCAACTTCTGC	GGG	AAAAAGGCATCAACTTCTGCG	0.118241	0.0639655	0.062074
	gRNA-64	AAAAAGGCCTGCCCCATGTG	CGG	AAAAAGGCCTGCCCCATGTGC	0.354085	0.0760345	0.227219
	gRNA-65	AAAAAGGGTCAGCATCTGCC	TGG	AAAAAGGGTCAGCATCTGCCT	0.181492	0.0783385	0.123025
	gRNA-66	AAAAAGGTGAAGGACAGGAT	GGG	AAAAAGGTGAAGGACAGGATG	0.319213	0.0551916	0.129202
	gRNA-67	AAAAAGTAGTGATACCTCTG	GGG	AAAAAGTAGTGATACCTCTGG		0.0742608	0.148387
	gRNA-68	AAAAAGTCACTATAACACCC	TGG	AAAAAGTCACTATAACACCCT	0.187972	0.0412008	0.181079
	gRNA-69	AAAAAGTCCCCACGCGCTCG	GGG	AAAAAGTCCCCACGCGCTCGG	0.141892	0.0860969	0.0919512
	gRNA-70	AAAAAGTGAGACAACCAACA	AGG	AAAAAGTGAGACAACCAACAA	0.327809	0.0946508	0.108652
	gRNA-71	AAAAAGTGATTAAGTTTCTG	GGG	AAAAAGTGATTAAGTTTCTGG	0.168862	0.0517058	0.0572225
	gRNA-72	AAAAAGTGTCTAAACGACGT	TGG	AAAAAGTGTCTAAACGACGTT	0.279429	0.114505	0.102837
	gRNA-73	AAAAAGTTAAAAAAGACCGT	GGG	AAAAAGTTAAAAAAGACCGTG	0.138201	0.0548844	0.091248
	gRNA-74	AAAAAGTTACCATTCCAGGT	CGG	AAAAAGTTACCATTCCAGGTC	0.0952662	0.0715149	0.0813286
	gRNA-75	AAAAAGTTCTTCCAAATGGT	CGG	AAAAAGTTCTTCCAAATGGTC	0.0887989	0.0775703	0.0791503
	gRNA-76	AAAAAGTTGGTGGTAGTCGT	TGG	AAAAAGTTGGTGGTAGTCGTT	0.221797	0.0346797	0.0512235
	gRNA-77	AAAAATACATCAGACTTACA	GGG	AAAAATACATCAGACTTACAG	0.135744	0.0910227	0.123693
	gRNA-78	AAAAATACTGGACGTCACGG	GGG	AAAAATACTGGACGTCACGGG	0.73387	0.127144	0.370388
	gRNA-79	AAAAATAGAAAAGGACCGCA	CGG	AAAAATAGAAAAGGACCGCAC	0.437603	0.0913115	0.0856254
	gRNA-80	AAAAATAGCAGGTGCACCCG	AGG	AAAAATAGCAGGTGCACCCGA	0.240539	0.0921131	0.099822
	gRNA-81	AAAAATATTGTAATGAGCCG	TGG	AAAAATATTGTAATGAGCCGT	0.114416	0.0507031	0.0632594
	gRNA-82	AAAAATCAAACAACTGCCAA	AGG	AAAAATCAAACAACTGCCAAA	0.0584117	0.0389267	0.0586207
	gRNA-83	AAAAATCAAGGAGGTTACCG	AGG	AAAAATCAAGGAGGTTACCGA	0.48133	0.0801605	0.159713
	gRNA-84	AAAAATCACTCTGAGGAGCG	GGG	AAAAATCACTCTGAGGAGCGG	0.313485	0.0700035	0.0621315
	gRNA-85	AAAAATCCCGACAGTTACAA	TGG	AAAAATCCCGACAGTTACAAT	0.085835	0.0627729	0.0630522
	gRNA-86	AAAAATCGCGTTCAAAACCT	CGG	AAAAATCGCGTTCAAAACCTC	0.100359	0.135931	0.0641932
	gRNA-87	AAAAATCGTGGAATTTGACT	TGG	AAAAATCGTGGAATTTGACTT	0.122312	0.119843	0.0698252
	gRNA-88	AAAAATCTCCACTTAAAACA	GGG	AAAAATCTCCACTTAAAACAG	0.153703	0.0790723	0.0585431
	gRNA-89	AAAAATGAGAGGCCTCCCAC	AGG	AAAAATGAGAGGCCTCCCACA	0.323384	0.0694474	0.114835
	gRNA-90	AAAAATGCGCAAATTCAGCG	AGG	AAAAATGCGCAAATTCAGCGA	0.222716	0.0761179	0.0744868
	gRNA-91	AAAAATGCTGGAACAGATCA	GGG	AAAAATGCTGGAACAGATCAG	0.1449	0.0741071	0.0670463
	gRNA-92	AAAAATGCTTGATACTCGTG	TGG	AAAAATGCTTGATACTCGTGT	0.358527	0.090754	0.121173
	gRNA-93	AAAAATGGCTCTGCTACAGG	TGG	AAAAATGGCTCTGCTACAGGT	0.351061	0.0901043	0.149666
	gRNA-94	AAAAATGTGAAATTTATCGG	AGG	AAAAATGTGAAATTTATCGGA	0.120326	0.0846331	0.0619146
	gRNA-95	AAAAATTAAGAAAGCAACGG	AGG	AAAAATTAAGAAAGCAACGGA	0.264352	0.0560255	0.0269884
	gRNA-96	AAAAATTACCCACATTCACC	AGG	AAAAATTACCCACATTCACCA	0.0304678	0.0254689	0.0699718
	gRNA-97	AAAAATTCATACCTGACTCG	AGG	AAAAATTCATACCTGACTCGA	0.119393	0.0674852	0.0531575
	gRNA-98	AAAAATTCATCGTACAGCCT	GGG	AAAAATTCATCGTACAGCCTG	0.0321503	0.0455537	0.0772737
	gRNA-99	AAAAATTCGACCGATGTGAA	AGG	AAAAATTCGACCGATGTGAAA	0.0943473	0.069211	0.0913171
	gRNA-100	AAAAATTGAGAGTAACACAG	TGG	AAAAATTGAGAGTAACACAGT	0.510828	0.177629	0.119985
	gRNA-101	AAAAATTGGCTGCCATCTCA	GGG	AAAAATTGGCTGCCATCTCAG	0.144246	0.058364	0.0688957
	gRNA-102	AAAAATTGTAGGGCGCACCA	AGG	AAAAATTGTAGGGCGCACCAA	0.43979	0.0819362	0.066414
	gRNA-103	AAAAATTGTCAACCGACTGG	AGG	AAAAATTGTCAACCGACTGGA	0.278291	0.0538527	0.115655
	gRNA-104	AAAAATTTGCAACACTGCCA	AGG	AAAAATTTGCAACACTGCCAA	0.0965475	0.0522977	0.0444251
	gRNA-105	AAAACAAAGAGAGACAGAGT	AGG	AAAACAAAGAGAGACAGAGTA	0.511756	0.0892727	0.173028
	gRNA-106	AAAACAAATGGAGTCCTCCG	AGG	AAAACAAATGGAGTCCTCCGA	0.516758	0.249104
	gRNA-107	AAAACAAATGGATTCATTCG	GGG	AAAACAAATGGATTCATTCGG	0.323185	0.0801364	0.0689184
	gRNA-108	AAAACAACACCCCATACGTG	TGG	AAAACAACACCCCATACGTGT	0.218572	0.0757239	0.113774
	gRNA-109	AAAACAACATGCTCAGAAGA	TGG	AAAACAACATGCTCAGAAGAT	0.0945554	0.0996246	0.0775758
	gRNA-110	AAAACAACTGCAAATTCACC	TGG	AAAACAACTGCAAATTCACCT	0.0718423	0.0699805	0.0669608
	gRNA-111	AAAACAAGAAATTGGCACCT	TGG	AAAACAAGAAATTGGCACCTT	0.118415	0.0825792
	gRNA-112	AAAACAAGAGTTGACTGCAC	AGG	AAAACAAGAGTTGACTGCACA	0.268912	0.0667054	0.135858
	gRNA-113	AAAACAAGGGGCAGATACAT	TGG	AAAACAAGGGGCAGATACATT	0.154732	0.0753993	0.0601495
	gRNA-114	AAAACAAGTCCAGCTAGAGC	GGG	AAAACAAGTCCAGCTAGAGCG	0.211418	0.107499	0.170843
	gRNA-115	AAAACAATCCCGTTTATAGG	AGG	AAAACAATCCCGTTTATAGGA	0.220639	0.0478351	0.147024
	gRNA-116	AAAACAATGGTGCGAGCAGA	GGG	AAAACAATGGTGCGAGCAGAG	0.220144	0.0905233	0.0676471
	gRNA-117	AAAACACAATTGCAGCAACT	TGG	AAAACACAATTGCAGCAACTT	0.0588789	0.0488804	0.0602185
	gRNA-118	AAAACACATCAGTATAACAT	CGG	AAAACACATCAGTATAACATC	0.203088	0.0954004	0.157966
	gRNA-119	AAAACACATCCTGCTCTAGG	CGG	AAAACACATCCTGCTCTAGGC	0.387404	0.10541	0.156227
	gRNA-120	AAAACACATCTTGGAGCACA	CGG	AAAACACATCTTGGAGCACAC	0.278872	0.0902039	0.123691
	gRNA-121	AAAACACCAGACGAATTGGC	AGG	AAAACACCAGACGAATTGGCA	0.233201	0.0921077	0.174604
	gRNA-122	AAAACACGCAATTTGTGCAG	CGG	AAAACACGCAATTTGTGCAGC	0.128684	0.05903	0.0883005
	gRNA-123	AAAACAGACGAAGGACCAGT	GGG	AAAACAGACGAAGGACCAGTG	0.429524	0.0629166	0.202389
	gRNA-124	AAAACAGCATAAGATTCCAG	GGG	AAAACAGCATAAGATTCCAGG	0.593165	0.151887	0.27413
	gRNA-125	AAAACAGCGTCCGCGCACTG	AGG	AAAACAGCGTCCGCGCACTGA	0.558847	0.0764107	0.188078
	gRNA-126	AAAACAGGTACACTTGGCAC	GGG	AAAACAGGTACACTTGGCACG	0.610135	0.117083	0.355324
	gRNA-127	AAAACAGTCATTGGATGCAG	CGG	AAAACAGTCATTGGATGCAGC	0.421157	0.0467122	0.0811955
	gRNA-128	AAAACAGTCCCCTGGAAGTG	GGG	AAAACAGTCCCCTGGAAGTGG	0.346816	0.166667	0.129798
	gRNA-129	AAAACAGTGTTCAGTTACCA	AGG	AAAACAGTGTTCAGTTACCAA	0.510733	0.0956077	0.135693
	gRNA-130	AAAACATAAAAGCATAACTG	AGG	AAAACATAAAAGCATAACTGA	0.435248	0.0704378	0.167877
	gRNA-131	AAAACATAACACGCATTCAT	TGG	AAAACATAACACGCATTCATT	0.0876279	0.0499705	0.0926332
	gRNA-132	AAAACATATGACACGTATGT	GGG	AAAACATATGACACGTATGTG	0.339031	0.128642	0.113604
	gRNA-133	AAAACATCATCTCCTACGCA	GGG	AAAACATCATCTCCTACGCAG	0.220669	0.0718971	0.080289
	gRNA-134	AAAACATCGGCAGATACCAA	AGG	AAAACATCGGCAGATACCAAA	0.208496	0.0935452	0.120804
	gRNA-135	AAAACATGGCTAAAAGCTTA	CGG	AAAACATGGCTAAAAGCTTAC	0.0511289	0.0598813
	gRNA-136	AAAACATGGTCCTATCACTG	AGG	AAAACATGGTCCTATCACTGA	0.495945	0.0964584	0.221535
	gRNA-137	AAAACATTCACTCAGGAGAG	AGG	AAAACATTCACTCAGGAGAGA	0.203144	0.0720755	0.0886814
	gRNA-138	AAAACATTCTGTGGTTACAG	TGG	AAAACATTCTGTGGTTACAGT	0.386845	0.0514754	0.150415
	gRNA-139	AAAACCAAAGCCCCACACTG	TGG	AAAACCAAAGCCCCACACTGT		0.101381	0.245099
	gRNA-140	AAAACCAACCTATACATCCG	AGG	AAAACCAACCTATACATCCGA	0.31867	0.085288	0.151664
	gRNA-141	AAAACCAACCTTGGATGTGT	AGG	AAAACCAACCTTGGATGTGTA	0.146717	0.049513	0.0480551
	gRNA-142	AAAACCACCAACCGGCACCG	AGG	AAAACCACCAACCGGCACCGA	0.5181	0.0925963	0.35107
	gRNA-143	AAAACCACCACCCGCTCAGT	GGG	AAAACCACCACCCGCTCAGTG	0.141604	0.0612357	0.13405
	gRNA-144	AAAACCACCACTTACACCCA	GGG	AAAACCACCACTTACACCCAG	0.319548	0.0629521	0.177414
	gRNA-145	AAAACCAGAAGCGTACCCAG	AGG	AAAACCAGAAGCGTACCCAGA	0.743015	0.247367	0.380876
	gRNA-146	AAAACCAGATGATTCAACTG	AGG	AAAACCAGATGATTCAACTGA	0.649948	0.174074	0.300097
	gRNA-147	AAAACCAGCTTTAATCACAC	CGG	AAAACCAGCTTTAATCACACC	0.177253	0.0884936	0.0731591
	gRNA-148	AAAACCAGTTTGTTCCACGA	AGG	AAAACCAGTTTGTTCCACGAA	0.330645	0.120091	0.193362
	gRNA-149	AAAACCATACCCCAACAGTG	AGG	AAAACCATACCCCAACAGTGA	0.513532	0.0855309	0.231557
	gRNA-150	AAAACCATGGAATTGCACAA	AGG	AAAACCATGGAATTGCACAAA	0.299475	0.0862454	0.152145
	gRNA-151	AAAACCATTTACCTCTGCAA	CGG	AAAACCATTTACCTCTGCAAC	0.386267	0.0716119	0.18754
	gRNA-152	AAAACCCCAGGATGGTACTG	GGG	AAAACCCCAGGATGGTACTGG	0.430223	0.0652378	0.120655
	gRNA-153	AAAACCCCCAAAAGTTGACA	TGG	AAAACCCCCAAAAGTTGACAT	0.136951	0.105318	0.117994
	gRNA-154	AAAACCCCTGATACTCTCTG	GGG	AAAACCCCTGATACTCTCTGG	0.429909	0.0574534	0.166306
	gRNA-155	AAAACCCTGAATTCAATACT	GGG	AAAACCCTGAATTCAATACTG	0.17749	0.0766325	0.0944112
	gRNA-156	AAAACCCTTACAGAAAATCT	GGG	AAAACCCTTACAGAAAATCTG	0.173938	0.0446562	0.0671972
	gRNA-157	AAAACCCTTCGAGTCATGCG	TGG	AAAACCCTTCGAGTCATGCGT	0.657923	0.102985	0.313323
	gRNA-158	AAAACCGAACTTGTTCATGA	GGG	AAAACCGAACTTGTTCATGAG	0.176263	0.0718919	0.0639672
	gRNA-159	AAAACCGACTGATGTAACTC	AGG	AAAACCGACTGATGTAACTCA	0.209515	0.10672	0.132721
	gRNA-160	AAAACCGAGACCATTACGGC	AGG	AAAACCGAGACCATTACGGCA	0.369474	0.126437	0.150775
	gRNA-161	AAAACCGATTCTTCAATGTG	CGG	AAAACCGATTCTTCAATGTGC	0.28354	0.060609	0.124911
	gRNA-162	AAAACCGCAAAATCAGCCAG	GGG	AAAACCGCAAAATCAGCCAGG	0.453647	0.0991607	0.211968
	gRNA-163	AAAACCTTTACTCGATCCAA	TGG	AAAACCTTTACTCGATCCAAT	0.100877	0.0363377	0.0720405
	gRNA-164	AAAACCTTTCGATATTACGC	AGG	AAAACCTTTCGATATTACGCA	0.160624	0.0471154	0.07625
	gRNA-165	AAAACGAACCTCTATATCCG	AGG	AAAACGAACCTCTATATCCGA	0.247717	0.15327	0.174868
	gRNA-166	AAAACGACGACTGGATATCG	AGG	AAAACGACGACTGGATATCGA	0.197512	0.0727965	0.0928189
	gRNA-167	AAAACGACTGGAATTCGAAA	AGG	AAAACGACTGGAATTCGAAAA	0.110256	0.03919	0.0395196
	gRNA-168	AAAACGCAAGATAGACCAGG	AGG	AAAACGCAAGATAGACCAGGA	0.328716	0.123922	0.158863
	gRNA-169	AAAACGCCCAGTGATAGTGA	AGG	AAAACGCCCAGTGATAGTGAA	0.233664	0.0841468	0.168415
	gRNA-170	AAAACGCCCCCTACTGCCAG	GGG	AAAACGCCCCCTACTGCCAGG	0.0777512		0.134416
	gRNA-171	AAAACGCCTACTACCAAGAC	CGG	AAAACGCCTACTACCAAGACC	0.322286	0.0388436	0.0504666
	gRNA-172	AAAACGCGGGCATTGGACTG	CGG	AAAACGCGGGCATTGGACTGC	0.0687447	0.0824537	0.0816312
	gRNA-173	AAAACGGCAAGAAGAACAAG	AGG	AAAACGGCAAGAAGAACAAGA	0.602125	0.169542	0.215082
	gRNA-174	AAAACGGGCTTATCATTGTG	TGG	AAAACGGGCTTATCATTGTGT	0.683333	0.0896931	0.203219
	gRNA-175	AAAACGGTGTGGAAGATGGG	AGG	AAAACGGTGTGGAAGATGGGA	0.386161	0.206466	0.274813
	gRNA-176	AAAACGTCAACAGTCAAATC	AGG	AAAACGTCAACAGTCAAATCA	0.0707536	0.0490537	0.033766
	gRNA-177	AAAACGTGAAACTTACACAG	AGG	AAAACGTGAAACTTACACAGA	0.688989	0.276042	0.131198
	gRNA-178	AAAACGTGATATCACTGTTT	TGG	AAAACGTGATATCACTGTTTT	0.0514123	0.0414842	0.0530085
	gRNA-179	AAAACGTGTGTCCCAAATGA	AGG	AAAACGTGTGTCCCAAATGAA	0.314027	0.104197	0.132121
	gRNA-180	AAAACGTTCAGAAACAATGC	AGG	AAAACGTTCAGAAACAATGCA	0.0973339	0.0558861	0.0630134
	gRNA-181	AAAACTAAAGAATTATCTGA	AGG	AAAACTAAAGAATTATCTGAA	0.12107	0.0431406	0.0563393
	gRNA-182	AAAACTAACTCACATGAACC	CGG	AAAACTAACTCACATGAACCC	0.119935	0.0517006	0.0614145
	gRNA-183	AAAACTAAGAAGATGCAGAA	AGG	AAAACTAAGAAGATGCAGAAA	0.180201	0.0645335	0.0654605
	gRNA-184	AAAACTACAGCAATAACCGA	AGG	AAAACTACAGCAATAACCGAA	0.211895	0.0473401	0.0807499
	gRNA-185	AAAACTACCAACAGGCACAG	AGG	AAAACTACCAACAGGCACAGA	0.360277	0.0944467	0.144584
	gRNA-186	AAAACTACGACCCCAACCTG	CGG	AAAACTACGACCCCAACCTGC	0.294036	0.0646654	0.126083
	gRNA-187	AAAACTACGTACCATTCTGT	TGG	AAAACTACGTACCATTCTGTT	0.191751	0.0672342	0.130205
	gRNA-188	AAAACTATGCATTTACATAT	GGG	AAAACTATGCATTTACATATG	0.0637313	0.0472884	0.10519
	gRNA-189	AAAACTCAAACGATAAAACA	GGG	AAAACTCAAACGATAAAACAG	0.174162	0.0576116	0.0584995
	gRNA-190	AAAACTCACCTCCCAAAGGT	GGG	AAAACTCACCTCCCAAAGGTG	0.216294	0.0724286	0.0916667
	gRNA-191	AAAACTCATCCAACAAGAGA	GGG	AAAACTCATCCAACAAGAGAG	0.339904	0.0738166	0.161156
	gRNA-192	AAAACTCATTGCTTCTGAGT	TGG	AAAACTCATTGCTTCTGAGTT	0.15409	0.0594586	0.0897435
	gRNA-193	AAAACTCTACCTGATTGACT	TGG	AAAACTCTACCTGATTGACTT	0.0658656	0.0846002	0.148127
	gRNA-194	AAAACTGAAAACTATCTGGG	AGG	AAAACTGAAAACTATCTGGGA	0.458042	0.165688	0.203489
	gRNA-195	AAAACTGAAGCAATTAATGG	AGG	AAAACTGAAGCAATTAATGGA	0.208701	0.067602	0.051746
	gRNA-196	AAAACTGACAAGGACTACTT	GGG	AAAACTGACAAGGACTACTTG	0.202137	0.0843717	0.0855923
	gRNA-197	AAAACTGCAAACCAACACCA	GGG	AAAACTGCAAACCAACACCAG	0.584145	0.21966	0.320263
	gRNA-198	AAAACTGCACATAACTCCGA	AGG	AAAACTGCACATAACTCCGAA	0.197925	0.0523291	0.123188
	gRNA-199	AAAACTGCGTTGGAATACTG	AGG	AAAACTGCGTTGGAATACTGA	0.280723	0.107241	0.141813
	gRNA-200	AAAACTGGTACGTGATGCTA	TGG	AAAACTGGTACGTGATGCTAT	0.37208	0.064199	0.132019
	gRNA-201	AAAACTGGTTTCCAGCAGAG	CGG	AAAACTGGTTTCCAGCAGAGC	0.41767	0.058526	0.191125
	gRNA-202	AAAACTGTCCACCTCCGAAG	GGG	AAAACTGTCCACCTCCGAAGG		0.21084	0.264996
	gRNA-203	AAAACTGTCCATAGTGACCG	GGG	AAAACTGTCCATAGTGACCGG	0.423815	0.0431196	0.190133
	gRNA-204	AAAACTGTGAGCCTATGATT	GGG	AAAACTGTGAGCCTATGATTG	0.266336	0.0672639	0.106295
	gRNA-205	AAAACTTAGTTTCAACCCTG	TGG	AAAACTTAGTTTCAACCCTGT	0.122199	0.0616071	0.0597581
	gRNA-206	AAAACTTCAGATATGGGATA	CGG	AAAACTTCAGATATGGGATAC	0.155857	0.0935859	0.0437227
	gRNA-207	AAAACTTCGAAACTCATGCA	AGG	AAAACTTCGAAACTCATGCAA		0.0883777
	gRNA-208	AAAACTTGGACTCTCAAATG	GGG	AAAACTTGGACTCTCAAATGG	0.269097	0.0990333	0.14896
	gRNA-209	AAAACTTTGGAAACTCTCAC	AGG	AAAACTTTGGAAACTCTCACA	0.13357	0.0722545	0.0705762
	gRNA-210	AAAAGAAAAGGAGCCGCGTG	TGG	AAAAGAAAAGGAGCCGCGTGT	0.406349	0.0599491	0.0518328
	gRNA-211	AAAAGAAACTCTCGCCTGGT	AGG	AAAAGAAACTCTCGCCTGGTA		0.0490912	0.201411
	gRNA-212	AAAAGAAATACAGAATTATG	GGG	AAAAGAAATACAGAATTATGG	0.137018	0.0594511	0.0643252
	gRNA-213	AAAAGAAATGCCACTGACAT	GGG	AAAAGAAATGCCACTGACATG	0.204594	0.0903454	0.0608167
	gRNA-214	AAAAGAAGACCAACGTCACA	AGG	AAAAGAAGACCAACGTCACAA	0.121316	0.051742	0.048994
	gRNA-215	AAAAGAAGATTCCCGATGCG	GGG	AAAAGAAGATTCCCGATGCGG	0.531652	0.0719614	0.0774166
	gRNA-216	AAAAGAAGGACATCGCCGAG	CGG	AAAAGAAGGACATCGCCGAGC	0.475874	0.0868929	0.0706178
	gRNA-217	AAAAGAATCCAACGTGCAAG	AGG	AAAAGAATCCAACGTGCAAGA	0.172309	0.0484653	0.0465023
	gRNA-218	AAAAGACAATTGTACAGCAA	AGG	AAAAGACAATTGTACAGCAAA	0.182292	0.0332265	0.0339856
	gRNA-219	AAAAGACCAGCAATCAAAGA	CGG	AAAAGACCAGCAATCAAAGAC	0.171496	0.0578426	0.0567951
	gRNA-220	AAAAGACCTCCTTTATTGTC	TGG	AAAAGACCTCCTTTATTGTCT	0.0619658	0.0865813	0.103367
	gRNA-221	AAAAGACGGCTCCAGCAAGT	CGG	AAAAGACGGCTCCAGCAAGTC	0.194789	0.0516906	0.104426
	gRNA-222	AAAAGACTAAGGGTGGGATG	AGG	AAAAGACTAAGGGTGGGATGA	0.167949	0.0893158	0.054097
	gRNA-223	AAAAGACTACACACTCATCG	TGG	AAAAGACTACACACTCATCGT	0.54167	0.0696735	0.090117
	gRNA-224	AAAAGAGACTCCAGGCACTA	AGG	AAAAGAGACTCCAGGCACTAA	0.15737	0.0715589	0.0764758
	gRNA-225	AAAAGAGACTGAGCCCCGTG	AGG	AAAAGAGACTGAGCCCCGTGA	0.435817	0.0921078	0.121842
	gRNA-226	AAAAGAGATGAGCCGAAGTG	GGG	AAAAGAGATGAGCCGAAGTGG	0.492878	0.141806	0.0912875
	gRNA-227	AAAAGAGATGGAGTAGCCAA	CGG	AAAAGAGATGGAGTAGCCAAC	0.863238	0.15531	0.217053
	gRNA-228	AAAAGAGCCGATATTCCATC	AGG	AAAAGAGCCGATATTCCATCA	0.152453	0.0574786	0.0781931
	gRNA-229	AAAAGAGCGATGATAACTCA	AGG	AAAAGAGCGATGATAACTCAA	0.331009	0.0535888	0.0515186
	gRNA-230	AAAAGAGGCTTAGTAACTGG	AGG	AAAAGAGGCTTAGTAACTGGA	0.697064	0.251653	0.46547
	gRNA-231	AAAAGAGGTCGACCGTGTAT	TGG	AAAAGAGGTCGACCGTGTATT	0.150723	0.0706338	0.103363
	gRNA-232	AAAAGAGTAATTGGTTTGGA	AGG	AAAAGAGTAATTGGTTTGGAA	0.396563	0.0895092	0.0668637
	gRNA-233	AAAAGATAAACAAATTTGCA	CGG	AAAAGATAAACAAATTTGCAC	0.100064	0.0644224	0.0398284
	gRNA-234	AAAAGATAATTCGAGAACGA	AGG	AAAAGATAATTCGAGAACGAA	0.137111	0.0554614	0.0800972
	gRNA-235	AAAAGATACCGTATTTCCGG	GGG	AAAAGATACCGTATTTCCGGG	0.345311	0.0739387	0.164296
	gRNA-236	AAAAGATATTAAACACAATG	AGG	AAAAGATATTAAACACAATGA	0.189072	0.11985	0.0877267
	gRNA-237	AAAAGATATTGAACTGCATC	TGG	AAAAGATATTGAACTGCATCT	0.105299	0.0561698	0.0576508
	gRNA-238	AAAAGATCGGAACCGGTCTG	GGG	AAAAGATCGGAACCGGTCTGG	0.0933177	0.0409856	0.0717838
	gRNA-239	AAAAGATGACACTTATGACA	AGG	AAAAGATGACACTTATGACAA	0.10719	0.0508993	0.0799366
	gRNA-240	AAAAGATGCACCGACGCTGT	GGG	AAAAGATGCACCGACGCTGTG	0.247432	0.0613673	0.118367
	gRNA-241	AAAAGATGCCAAGTGCGCTG	AGG	AAAAGATGCCAAGTGCGCTGA	0.251327	0.0694659	0.123254
	gRNA-242	AAAAGATTCATCTGCTGCTT	GGG	AAAAGATTCATCTGCTGCTTG	0.0800352	0.0633746	0.0536616
	gRNA-243	AAAAGATTGGTGTTTACGAG	TGG	AAAAGATTGGTGTTTACGAGT	0.301241	0.0568708	0.0466349
	gRNA-244	AAAAGATTGTGACGAATGGG	TGG	AAAAGATTGTGACGAATGGGT	0.388011	0.0692045	0.179225
	gRNA-245	AAAAGCAAGATATCCTCATC	TGG	AAAAGCAAGATATCCTCATCT	0.0958707	0.0522231	0.043963
	gRNA-246	AAAAGCAAGGACGGTAACGG	CGG	AAAAGCAAGGACGGTAACGGC	0.6823	0.113305	0.108991
	gRNA-247	AAAAGCAAGTGCCAACCCAA	AGG	AAAAGCAAGTGCCAACCCAAA	0.1982	0.065538	0.0663684
	gRNA-248	AAAAGCACATACCGAAAGGG	GGG	AAAAGCACATACCGAAAGGGG	0.328404	0.095565	0.156265
	gRNA-249	AAAAGCACCACCTTAACGCA	GGG	AAAAGCACCACCTTAACGCAG	0.282244	0.0660577	0.109595
	gRNA-250	AAAAGCAGAAACAATCTACC	TGG	AAAAGCAGAAACAATCTACCT	0.216866	0.0895429	0.0807971
	gRNA-251	AAAAGCAGATAGAGCTCCCG	AGG	AAAAGCAGATAGAGCTCCCGA	0.554784	0.0780235	0.112302
	gRNA-252	AAAAGCAGCCCTGCGTAGAA	AGG	AAAAGCAGCCCTGCGTAGAAA	0.0892883	0.0601182	0.058528
	gRNA-253	AAAAGCAGCCTATGACCGGG	AGG	AAAAGCAGCCTATGACCGGGA	0.509934	0.117627	0.314673
	gRNA-254	AAAAGCAGGTAAGCTGCTGG	AGG	AAAAGCAGGTAAGCTGCTGGA	0.619819	0.0778931	0.162219
	gRNA-255	AAAAGCATATAGTAACAAGC	TGG	AAAAGCATATAGTAACAAGCT	0.157662	0.0522825	0.0589916
	gRNA-256	AAAAGCATTTGGGATAACTA	CGG	AAAAGCATTTGGGATAACTAC		0.0575269	0.1125
	gRNA-257	AAAAGCCAACTTCTTAGGGA	AGG	AAAAGCCAACTTCTTAGGGAA	0.0903361	0.094246	0.0165598
	gRNA-258	AAAAGCCACCGACCTCATGG	TGG	AAAAGCCACCGACCTCATGGT	0.371064	0.0816604	0.140165
	gRNA-259	AAAAGCCAGGGTCACCCCCC	GGG	AAAAGCCAGGGTCACCCCCCG	0.106152	0.0419408	0.0792939
	gRNA-260	AAAAGCCATACAAAGGATCG	GGG	AAAAGCCATACAAAGGATCGG	0.498684	0.0551342	0.150768
	gRNA-261	AAAAGCCGGAGATACAAGGG	AGG	AAAAGCCGGAGATACAAGGGA	0.591447	0.155774	0.146632
	gRNA-262	AAAAGCCTCGACCACACACA	GGG	AAAAGCCTCGACCACACACAG	0.510457	0.0641946	0.256156
	gRNA-263	AAAAGCCTGCAGAGACAACG	GGG	AAAAGCCTGCAGAGACAACGG	0.646072	0.146135	0.235153
	gRNA-264	AAAAGCCTGCTCAAACTCAG	GGG	AAAAGCCTGCTCAAACTCAGG	0.481889	0.0876128	0.0660437
	gRNA-265	AAAAGCCTGGAATCCTTCCG	AGG	AAAAGCCTGGAATCCTTCCGA		0.110833	0.0837705
	gRNA-266	AAAAGCGAAGTCCCTAGCAG	GGG	AAAAGCGAAGTCCCTAGCAGG	0.443399	0.0311666	0.0243902
	gRNA-267	AAAAGCGACAAAGTTCCAAA	GGG	AAAAGCGACAAAGTTCCAAAG	0.232387	0.154412	0.123153
	gRNA-268	AAAAGCGCATTGCAATTCAG	GGG	AAAAGCGCATTGCAATTCAGG	0.273174	0.0517175	0.0478198
	gRNA-269	AAAAGCGCTCCAGCGACTGG	CGG	AAAAGCGCTCCAGCGACTGGC	0.247151	0.114901	0.134789
	gRNA-270	AAAAGCGTCTTATACAAATG	GGG	AAAAGCGTCTTATACAAATGG			0.129958
	gRNA-271	AAAAGCTACAACACTGGGCA	AGG	AAAAGCTACAACACTGGGCAA	0.111378	0.0859899	0.0611935
	gRNA-272	AAAAGCTCTGGTTTCCAATG	TGG	AAAAGCTCTGGTTTCCAATGT	0.291362		0.134002
	gRNA-273	AAAAGCTCTGTGGTGCAGTG	AGG	AAAAGCTCTGTGGTGCAGTGA	0.621496	0.0525506	0.0960134
	gRNA-274	AAAAGCTGAGCACGTCACGG	AGG	AAAAGCTGAGCACGTCACGGA	0.522551	0.0843031	0.156791
	gRNA-275	AAAAGCTGGCAATGTCAAGA	AGG	AAAAGCTGGCAATGTCAAGAA	0.178231	0.0603041	0.110241
	gRNA-276	AAAAGCTGTGCACACAACAA	AGG	AAAAGCTGTGCACACAACAAA	0.373582	0.0946645	0.124738
	gRNA-277	AAAAGCTTTCAATGTCTCGC	TGG	AAAAGCTTTCAATGTCTCGCT	0.103982	0.0537767	0.0578364
	gRNA-278	AAAAGCTTTCGGACTGCTGA	AGG	AAAAGCTTTCGGACTGCTGAA	0.126852	0.0487022	0.0560054
	gRNA-279	AAAAGGAACAAAGTCACTCC	AGG	AAAAGGAACAAAGTCACTCCA	0.327289	0.0901178	0.127143
	gRNA-280	AAAAGGAACGAACTTCAACC	AGG	AAAAGGAACGAACTTCAACCA	0.330908	0.140699	0.161376
	gRNA-281	AAAAGGAACGAATTCAGGTA	TGG	AAAAGGAACGAATTCAGGTAT	0.13744	0.0273193	0.0375452
	gRNA-282	AAAAGGAAGGTGTTAGGTCA	CGG	AAAAGGAAGGTGTTAGGTCAC	0.170134	0.0416457	0.0530539
	gRNA-283	AAAAGGAATCAGAATCGAGA	GGG	AAAAGGAATCAGAATCGAGAG	0.34808	0.151315	0.21326
	gRNA-284	AAAAGGACGGCACTGAGAAG	CGG	AAAAGGACGGCACTGAGAAGC	0.62106	0.17044	0.305617
	gRNA-285	AAAAGGAGAAATTTCCATCC	TGG	AAAAGGAGAAATTTCCATCCT	0.137367	0.0507151	0.0640071
	gRNA-286	AAAAGGAGACCAGTATATTG	TGG	AAAAGGAGACCAGTATATTGT	0.294661	0.0914724	0.204998
	gRNA-287	AAAAGGAGAGCGCTTCTGAT	CGG	AAAAGGAGAGCGCTTCTGATC	0.181897	0.0606536	0.0705152
	gRNA-288	AAAAGGAGTACCTCATGCAT	GGG	AAAAGGAGTACCTCATGCATG	0.557725	0.147282	0.261934
	gRNA-289	AAAAGGATCAAGACGCTCTG	GGG	AAAAGGATCAAGACGCTCTGG	0.593407	0.0437275	0.098929
	gRNA-290	AAAAGGATCAATAGACAACG	GGG	AAAAGGATCAATAGACAACGG	0.554966	0.141509	0.334175
	gRNA-291	AAAAGGATGATATTGGACGA	AGG	AAAAGGATGATATTGGACGAA	0.771421	0.0819328	0.090431
	gRNA-292	AAAAGGCAGGGTAGTCACCG	CGG	AAAAGGCAGGGTAGTCACCGC	0.491933	0.0910313	0.142412
	gRNA-293	AAAAGGCAGGGTTAATGCCA	GGG	AAAAGGCAGGGTTAATGCCAG	0.542335	0.149688	0.285116
	gRNA-294	AAAAGGCATGACCTTCACTG	AGG	AAAAGGCATGACCTTCACTGA	0.844012	0.149311	0.41698
	gRNA-295	AAAAGGCCAGCAGGACGATG	AGG	AAAAGGCCAGCAGGACGATGA	0.456111	0.0878914	0.11449
	gRNA-296	AAAAGGCTCAACATTTACAC	CGG	AAAAGGCTCAACATTTACACC	0.413415	0.0927777	0.143848
	gRNA-297	AAAAGGCTTCAACCATTCCA	TGG	AAAAGGCTTCAACCATTCCAT	0.484964	0.0901823	0.188011
	gRNA-298	AAAAGGGACATCAGTGACTG	CGG	AAAAGGGACATCAGTGACTGC	0.454104	0.064208	0.061564
	gRNA-299	AAAAGGGATGTTTATGACCA	AGG	AAAAGGGATGTTTATGACCAA	0.477012	0.0556508	0.180259
	gRNA-300	AAAAGGGGACGATGGACATG	AGG	AAAAGGGGACGATGGACATGA	0.899414	0.231341	0.585534
	gRNA-301	AAAAGGGGTACAAAAAAAGT	GGG	AAAAGGGGTACAAAAAAAGTG	0.255952	0.146139	0.177874
	gRNA-302	AAAAGGTATCGTGTATTAGC	AGG	AAAAGGTATCGTGTATTAGCA	0.0855571	0.0588211	0.0757159
	gRNA-303	AAAAGGTCCACACATTCAGA	AGG	AAAAGGTCCACACATTCAGAA	0.195678	0.0631909	0.0939209
	gRNA-304	AAAAGGTCGCCGCAACCCCG	AGG	AAAAGGTCGCCGCAACCCCGA	0.786667	0.131092	0.426415
	gRNA-305	AAAAGGTCTGCATTGTGCAT	GGG	AAAAGGTCTGCATTGTGCATG	0.218214	0.0668531	0.0858233
	gRNA-306	AAAAGGTGAGAGAGGTCCCA	TGG	AAAAGGTGAGAGAGGTCCCAT	0.413264	0.050978	0.0812743
	gRNA-307	AAAAGGTGGAGCGATTAGAA	TGG	AAAAGGTGGAGCGATTAGAAT	0.167672	0.0577034	0.114377
	gRNA-308	AAAAGGTGGCGATACTGATG	AGG	AAAAGGTGGCGATACTGATGA	0.434375	0.116295	0.232508
	gRNA-309	AAAAGGTGGGACTCCACAAG	AGG	AAAAGGTGGGACTCCACAAGA	0.585532	0.169823	0.191025
	gRNA-310	AAAAGGTGTTCTGAAGCCGC	AGG	AAAAGGTGTTCTGAAGCCGCA		0.04
	gRNA-311	AAAAGTAACAGCATCTCCAC	TGG	AAAAGTAACAGCATCTCCACT	0.320412	0.0737179	0.0710722
	gRNA-312	AAAAGTAATATTCGACACAG	TGG	AAAAGTAATATTCGACACAGT	0.192485	0.0585816	0.0569938
	gRNA-313	AAAAGTAATGCAAGCAAAGG	AGG	AAAAGTAATGCAAGCAAAGGA	0.367677	0.095015	0.0829741
	gRNA-314	AAAAGTACAACCTGCCACTG	TGG	AAAAGTACAACCTGCCACTGT	0.439962	0.0833249	0.167865
	gRNA-315	AAAAGTACACAACTGCCTGG	TGG	AAAAGTACACAACTGCCTGGT		0.269788
	gRNA-316	AAAAGTACACGCACCATGGG	AGG	AAAAGTACACGCACCATGGGA	0.416531	0.0822642	0.150592
	gRNA-317	AAAAGTACCAATCCCTTGAA	AGG	AAAAGTACCAATCCCTTGAAA	0.134507	0.0397972	0.0500435
	gRNA-318	AAAAGTACCTTTGCAAGACG	AGG	AAAAGTACCTTTGCAAGACGA	0.231255	0.0402693	0.0555662
	gRNA-319	AAAAGTACTGAGGGACACTT	CGG	AAAAGTACTGAGGGACACTTC	0.136538	0.0115316	0.0560634
	gRNA-320	AAAAGTAGACATGTCTTCAC	GGG	AAAAGTAGACATGTCTTCACG	0.17849	0.0752407	0.0792335
	gRNA-321	AAAAGTAGCGCTGTTGCCCT	TGG	AAAAGTAGCGCTGTTGCCCTT	0.0896341	0.0609723	0.063553
	gRNA-322	AAAAGTATGGAAAAGTGTGG	GGG	AAAAGTATGGAAAAGTGTGGG	0.485459	0.154902	0.242921
	gRNA-323	AAAAGTATGGCATGGGCACC	AGG	AAAAGTATGGCATGGGCACCA		0.0597222	0.0659197
	gRNA-324	AAAAGTATTCTCAAACTAGA	CGG	AAAAGTATTCTCAAACTAGAC	0.0574415	0.0559828	0.0567686
	gRNA-325	AAAAGTCATTGCCGATCCGA	AGG	AAAAGTCATTGCCGATCCGAA	0.349547	0.0990619	0.0532015
	gRNA-326	AAAAGTCTACTTCGCCCACC	AGG	AAAAGTCTACTTCGCCCACCA	0.11367	0.0635463	0.0533856
	gRNA-327	AAAAGTCTGAAGTTACATCA	TGG	AAAAGTCTGAAGTTACATCAT	0.174422	0.0581502	0.0291502
	gRNA-328	AAAAGTGAAACTTACATCCA	GGG	AAAAGTGAAACTTACATCCAG	0.295296	0.0600178	0.0568803
	gRNA-329	AAAAGTGAACACAGACACCG	TGG	AAAAGTGAACACAGACACCGT	0.631818	0.224954
	gRNA-330	AAAAGTGCTTCAAATATTCG	AGG	AAAAGTGCTTCAAATATTCGA	0.123071	0.0492611	0.0391406
	gRNA-331	AAAAGTGTGTGTGGGAGCTG	TGG	AAAAGTGTGTGTGGGAGCTGT	0.228507	0.0432758	0.0456765
	gRNA-332	AAAAGTGTTTCTGCCAATTG	GGG	AAAAGTGTTTCTGCCAATTGG	0.165134	0.0729575	0.0602961
	gRNA-333	AAAAGTTACTACATTGCTCA	GGG	AAAAGTTACTACATTGCTCAG	0.134119	0.0405434	0.0394669
	gRNA-334	AAAAGTTAGGCCGGGCGCGG	TGG	AAAAGTTAGGCCGGGCGCGGT	0.16042	0.0559384	0.0402897
	gRNA-335	AAAAGTTCACTTCATCCTAG	TGG	AAAAGTTCACTTCATCCTAGT	0.0799902	0.0481156	0.0626593
	gRNA-336	AAAAGTTCAGCCACCATCTT	CGG	AAAAGTTCAGCCACCATCTTC	0.0316456	0.105714	0.0606004
	gRNA-337	AAAAGTTCTCCTCTTATTTG	GGG	AAAAGTTCTCCTCTTATTTGG	0.0863408	0.0492718	0.0678671
	gRNA-338	AAAAGTTCTCGACCGTCGAG	TGG	AAAAGTTCTCGACCGTCGAGT	0.139092	0.047572	0.0451008
	gRNA-339	AAAAGTTCTGTGCACCAACC	AGG	AAAAGTTCTGTGCACCAACCA	0.186436	0.0499303	0.0448099
	gRNA-340	AAAAGTTGTGCATTACGCCA	AGG	AAAAGTTGTGCATTACGCCAA	0.361204	0.0555215	0.0720074
	gRNA-341	AAAAGTTGTGCCCAAGACAG	TGG	AAAAGTTGTGCCCAAGACAGT	0.281053	0.0371811	0.0886076
	gRNA-342	AAAAGTTTCTTATCACACGT	CGG	AAAAGTTTCTTATCACACGTC	0.0909903	0.0651274	0.0815206
	gRNA-343	AAAAGTTTGGAAGCTACACT	TGG	AAAAGTTTGGAAGCTACACTT	0.198755	0.0440725	0.0537497
	gRNA-344	AAAAGTTTGTAGCAGATCTA	CGG	AAAAGTTTGTAGCAGATCTAC	0.116421	0.0401641	0.0577675
	gRNA-345	AAAATAAATTGATTCACAGC	AGG	AAAATAAATTGATTCACAGCA	0.0749771	0.0614748	0.0506056
	gRNA-346	AAAATAACAGGATGTTAGCC	AGG	AAAATAACAGGATGTTAGCCA	0.0509814	0.0553261	0.0468572
	gRNA-347	AAAATAATCACCTGTAATTG	TGG	AAAATAATCACCTGTAATTGT	0.320252	0.165288	0.119151
	gRNA-348	AAAATACCCTCCTAACATTG	TGG	AAAATACCCTCCTAACATTGT	0.228489	0.100878	0.169423
	gRNA-349	AAAATACGTGCTCATCAACT	GGG	AAAATACGTGCTCATCAACTG	0.390986	0.15614
	gRNA-350	AAAATACTACTAGCTCACTC	AGG	AAAATACTACTAGCTCACTCA	0.345491	0.0665523	0.0862741
	gRNA-351	AAAATACTGCGTGTCCTCAG	GGG	AAAATACTGCGTGTCCTCAGG	0.597403	0.141026	0.369522
	gRNA-352	AAAATAGAGCTTGTAGACGC	TGG	AAAATAGAGCTTGTAGACGCT	0.55522	0.168207	0.233423
	gRNA-353	AAAATAGATGCCAAAAATGG	TGG	AAAATAGATGCCAAAAATGGT	0.298363	0.0971164	0.137734
	gRNA-354	AAAATAGCAAACGATCCAGA	CGG	AAAATAGCAAACGATCCAGAC	0.542556	0.152106	0.330319
	gRNA-355	AAAATAGGAAGGACTTTGCA	TGG	AAAATAGGAAGGACTTTGCAT	0.670673	0.115871	0.211514
	gRNA-356	AAAATAGTTACCTCTCCGCG	AGG	AAAATAGTTACCTCTCCGCGA	0.810563	0.241159	0.415591
	gRNA-357	AAAATATCATCAATAATTCC	TGG	AAAATATCATCAATAATTCCT	0.0914129	0.0683068	0.0637659
	gRNA-358	AAAATATCCAACCCTATTGC	AGG	AAAATATCCAACCCTATTGCA	0.191751	0.105575	0.188013
	gRNA-359	AAAATATCCCGGGCTTCTGG	GGG	AAAATATCCCGGGCTTCTGGG	0.763873	0.273006	0.502459
	gRNA-360	AAAATATGAAGTGCGTGCTG	GGG	AAAATATGAAGTGCGTGCTGG	0.602688	0.098368	0.231111
	gRNA-361	AAAATATTGATGACCCCGGG	AGG	AAAATATTGATGACCCCGGGA	0.277027	0.0140187	0.104392
	gRNA-362	AAAATCAAAGTATTTATACG	GGG	AAAATCAAAGTATTTATACGG	0.316774	0.103056	0.0647292
	gRNA-363	AAAATCAAAGTGGACGACTG	TGG	AAAATCAAAGTGGACGACTGT	0.579064	0.0795688	0.0534881
	gRNA-364	AAAATCAACAGATTCCACAC	TGG	AAAATCAACAGATTCCACACT	0.302869	0.0588235	0.190232
	gRNA-365	AAAATCAACCAGACGTTTAG	CGG	AAAATCAACCAGACGTTTAGC		0.109201
	gRNA-366	AAAATCAAGACATGGGCACT	GGG	AAAATCAAGACATGGGCACTG	0.25549	0.0874974	0.133169
	gRNA-367	AAAATCAATGTAGCATCCGG	TGG	AAAATCAATGTAGCATCCGGT	0.420795	0.0830584	0.120266
	gRNA-368	AAAATCACAAGATACATCTG	TGG	AAAATCACAAGATACATCTGT	0.486875	0.0840134	0.193267
	gRNA-369	AAAATCACAATTTGCAACTG	TGG	AAAATCACAATTTGCAACTGT	0.12858	0.0563404	0.0560632
	gRNA-370	AAAATCACCAGTGCTGTTTG	GGG	AAAATCACCAGTGCTGTTTGG	0.170287	0.0649365	0.087471
	gRNA-371	AAAATCACCTCAGTGACATG	TGG	AAAATCACCTCAGTGACATGT	0.38858	0.0790008	0.30905
	gRNA-372	AAAATCACCTGGAAACACTG	AGG	AAAATCACCTGGAAACACTGA	0.460191	0.158017	0.235783
	gRNA-373	AAAATCACTAGTCTTCCAGA	TGG	AAAATCACTAGTCTTCCAGAT	0.461499	0.0772083	0.148408
	gRNA-374	AAAATCAGATGTTCATCATA	TGG	AAAATCAGATGTTCATCATAT	0.0992213	0.0314259	0.0402014
	gRNA-375	AAAATCAGGCACGGTCTGGT	AGG	AAAATCAGGCACGGTCTGGTA	0.557001	0.16789	0.266595
	gRNA-376	AAAATCAGTTATGCTGCGAA	TGG	AAAATCAGTTATGCTGCGAAT	0.163451	0.0459193	0.0511116
	gRNA-377	AAAATCATCTCTACCCTGCA	AGG	AAAATCATCTCTACCCTGCAA	0.26016	0.06662	0.0972577
	gRNA-378	AAAATCATTTGGATGGACTG	TGG	AAAATCATTTGGATGGACTGT	0.269603	0.0390322	0.0484401
	gRNA-379	AAAATCCAAGCTTCTCAAGT	TGG	AAAATCCAAGCTTCTCAAGTT	0.115908	0.074166	0.0724397
	gRNA-380	AAAATCCACCACACCTTCGG	TGG	AAAATCCACCACACCTTCGGT		0.0624555
	gRNA-381	AAAATCCACTAGGGTTGGTA	TGG	AAAATCCACTAGGGTTGGTAT	0.145156	0.0417851	0.0557276
	gRNA-382	AAAATCCACTCAGTAGGCCA	CGG	AAAATCCACTCAGTAGGCCAC	0.260415	0.0290819	0.172315
	gRNA-383	AAAATCCAGTCTCATAGCAG	AGG	AAAATCCAGTCTCATAGCAGA	0.460523	0.0952467	0.345173
	gRNA-384	AAAATCCATAGCCTGCAAGC	TGG	AAAATCCATAGCCTGCAAGCT	0.218073	0.0655829	0.103563
	gRNA-385	AAAATCCATCCTCTCAGTAT	TGG	AAAATCCATCCTCTCAGTATT	0.0950111	0.0436007	0.0750895
	gRNA-386	AAAATCCCATTACCACACAC	TGG	AAAATCCCATTACCACACACT	0.340961	0.0840686	0.108801
	gRNA-387	AAAATCCCCATACCTTAGTG	AGG	AAAATCCCCATACCTTAGTGA	0.300626	0.0884221	0.19854
	gRNA-388	AAAATCCCCCCCAGCCAATG	GGG	AAAATCCCCCCCAGCCAATGG	0.414505	0.25529	0.293962
	gRNA-389	AAAATCCTGTAGCTGTGCAG	AGG	AAAATCCTGTAGCTGTGCAGA	0.735745	0.113312	0.384375
	gRNA-390	AAAATCCTGTTCTTCTCGAT	AGG	AAAATCCTGTTCTTCTCGATA	0.182738	0.0792533	0.0673812
	gRNA-391	AAAATCGAGACTTCGCCACG	TGG	AAAATCGAGACTTCGCCACGT	0.296964	0.0812097	0.148153
	gRNA-392	AAAATCGATTCTGCTCCTCT	AGG	AAAATCGATTCTGCTCCTCTA	0.116864	0.0769009	0.0765001
	gRNA-393	AAAATCGCAAATGCCCATCG	CGG	AAAATCGCAAATGCCCATCGC	0.467214	0.0740799	0.137202
	gRNA-394	AAAATCGTCCCATCCCCCAG	TGG	AAAATCGTCCCATCCCCCAGT	0.228577	0.0931348	0.167317
	gRNA-395	AAAATCTACTAACATATTTG	GGG	AAAATCTACTAACATATTTGG	0.0655435	0.0422759	0.0602107
	gRNA-396	AAAATCTGATCACTACTGGG	TGG	AAAATCTGATCACTACTGGGT	0.633518	0.187932	0.400188
	gRNA-397	AAAATCTGCTCCTTCTGCTG	TGG	AAAATCTGCTCCTTCTGCTGT	0.437134	0.137139	0.308618
	gRNA-398	AAAATCTGTTCCACATGCTG	TGG	AAAATCTGTTCCACATGCTGT	0.606964	0.141582	0.106988
	gRNA-399	AAAATCTTCGAAATGCTTGA	AGG	AAAATCTTCGAAATGCTTGAA	0.0181818	0.0694505	0.058908
	gRNA-400	AAAATCTTGGATCGCAGCGG	AGG	AAAATCTTGGATCGCAGCGGA	0.409433	0.0821455	0.253823
	gRNA-401	AAAATCTTTGATGTGCGCAA	TGG	AAAATCTTTGATGTGCGCAAT	0.163034		0.154645
	gRNA-402	AAAATGAAGAAAACAGCATG	TGG	AAAATGAAGAAAACAGCATGT	0.441855	0.0944424	0.0986642
	gRNA-403	AAAATGAGACCGGTTTCCTG	GGG	AAAATGAGACCGGTTTCCTGG	0.732917	0.356061	0.341757
	gRNA-404	AAAATGAGCCTGACTCGCAG	GGG	AAAATGAGCCTGACTCGCAGG	0.751961	0.218543	0.335775
	gRNA-405	AAAATGAGTTCCAGTGAAGT	TGG	AAAATGAGTTCCAGTGAAGTT	0.237179	0.0721551	0.0707795
	gRNA-406	AAAATGATCAATTACATTGG	AGG	AAAATGATCAATTACATTGGA	0.473262	0.0897587	0.334211
	gRNA-407	AAAATGCAAACTGCAAGCGC	TGG	AAAATGCAAACTGCAAGCGCT	0.299504	0.133364	0.12196
	gRNA-408	AAAATGCAAATGGTTTATCC	TGG	AAAATGCAAATGGTTTATCCT	0.0827997	0.0503461	0.0507908
	gRNA-409	AAAATGCAATTCGGAAAAGT	GGG	AAAATGCAATTCGGAAAAGTG	0.167323	0.0758246	0.110057
	gRNA-410	AAAATGCACTGCAGCGCCGA	AGG	AAAATGCACTGCAGCGCCGAA		0.12618	0.0972851
	gRNA-411	AAAATGCAGATCACATCCTG	AGG	AAAATGCAGATCACATCCTGA	0.640103	0.088145	0.142361
	gRNA-412	AAAATGCATGAAACCAATCA	AGG	AAAATGCATGAAACCAATCAA	0.381903	0.106764	0.0900752
	gRNA-413	AAAATGCCAAACAGTGACGC	TGG	AAAATGCCAAACAGTGACGCT	0.212482	0.0892624	0.0692598
	gRNA-414	AAAATGCCACTCGAAGCACC	AGG	AAAATGCCACTCGAAGCACCA	0.138852	0.0702148	0.0965417
	gRNA-415	AAAATGCCAGCTGTGGGACA	AGG	AAAATGCCAGCTGTGGGACAA	0.142393	0.0600635	0.126955
	gRNA-416	AAAATGCCAGTGACCCTAGG	AGG	AAAATGCCAGTGACCCTAGGA	0.400173	0.10025	0.124178
	gRNA-417	AAAATGCCGAGGCCTCTGGT	GGG	AAAATGCCGAGGCCTCTGGTG	0.446712	0.114624	0.20622
	gRNA-418	AAAATGCCTACCTGTATCCT	GGG	AAAATGCCTACCTGTATCCTG	0.0909462	0.0482603	0.0604792
	gRNA-419	AAAATGGAGAAAGGTACACT	GGG	AAAATGGAGAAAGGTACACTG	0.52167	0.127646	0.287083
	gRNA-420	AAAATGGAGTGGATATGTTG	TGG	AAAATGGAGTGGATATGTTGT	0.5932	0.179787	0.337989
	gRNA-421	AAAATGGCAACTTACATCTG	AGG	AAAATGGCAACTTACATCTGA	0.480784	0.106614	0.203956
	gRNA-422	AAAATGGCATCATCCCAAGA	AGG	AAAATGGCATCATCCCAAGAA	0.234125	0.0589448	0.147403
	gRNA-423	AAAATGGCCAAAAACTGGAG	TGG	AAAATGGCCAAAAACTGGAGT	0.579835	0.13754	0.286012
	gRNA-424	AAAATGGCCAATTCTTTAAG	AGG	AAAATGGCCAATTCTTTAAGA	0.151926		0.248974
	gRNA-425	AAAATGGCCACATCTCGCGG	TGG	AAAATGGCCACATCTCGCGGT	0.610679	0.205522	0.413908
	gRNA-426	AAAATGGCGCCTCACGACCC	GGG	AAAATGGCGCCTCACGACCCG	0.399437	0.129638	0.26047
	gRNA-427	AAAATGGCTAGGCAGCATCG	GGG	AAAATGGCTAGGCAGCATCGG	0.653928	0.163606	0.511502
	gRNA-428	AAAATGGCTGTAGTTAACTG	TGG	AAAATGGCTGTAGTTAACTGT	0.579694	0.139747	0.331472
	gRNA-429	AAAATGGGCAACGAGAAACC	AGG	AAAATGGGCAACGAGAAACCA	0.450093	0.156416	0.274634
	gRNA-430	AAAATGGGCTTGAACATGGG	AGG	AAAATGGGCTTGAACATGGGA	0.738255	0.177482	0.432248
	gRNA-431	AAAATGGGGGTAGTAAGACA	AGG	AAAATGGGGGTAGTAAGACAA	0.550215	0.148326	0.262561
	gRNA-432	AAAATGGTACCTGGCCACTT	CGG	AAAATGGTACCTGGCCACTTC	0.157255	0.0756472	0.0633163
	gRNA-433	AAAATGGTGAAACAATGCTG	GGG	AAAATGGTGAAACAATGCTGG	0.687054	0.503237	0.571349
	gRNA-434	AAAATGGTGCAGTCCCGCGT	GGG	AAAATGGTGCAGTCCCGCGTG			0.640212
	gRNA-435	AAAATGTAACGGTGACCGTG	AGG	AAAATGTAACGGTGACCGTGA	0.50729	0.123122	0.257814
	gRNA-436	AAAATGTACCCAAGCAACGA	GGG	AAAATGTACCCAAGCAACGAG	0.422987	0.0936492	0.177801
	gRNA-437	AAAATGTACCTTCTGCGAAG	GGG	AAAATGTACCTTCTGCGAAGG	0.130974		0.248181
	gRNA-438	AAAATGTCTATCCTGGGCAA	AGG	AAAATGTCTATCCTGGGCAAA	0.365181	0.0932876	0.174217
	gRNA-439	AAAATGTGAACTTACCGGAT	CGG	AAAATGTGAACTTACCGGATC	0.280217	0.0617531	0.0991351
	gRNA-440	AAAATGTGATTGGCCCCAAG	GGG	AAAATGTGATTGGCCCCAAGG	0.503789	0.109042	0.152949
	gRNA-441	AAAATGTTAAGGAGTCATCA	AGG	AAAATGTTAAGGAGTCATCAA	0.102886	0.0599876	0.0703843
	gRNA-442	AAAATGTTCAAGGGCAAACG	GGG	AAAATGTTCAAGGGCAAACGG	0.635714	0.0891703	0.462878
	gRNA-443	AAAATTAGGTTTAATCCAGA	AGG	AAAATTAGGTTTAATCCAGAA	0.184486	0.0792022	0.0714492
	gRNA-444	AAAATTATCGAAAAGATTCA	GGG	AAAATTATCGAAAAGATTCAG	0.10063	0.0678427	0.0648004
	gRNA-445	AAAATTATCTGAGAAAGACC	AGG	AAAATTATCTGAGAAAGACCA	0.311298	0.234825	0.180808
	gRNA-446	AAAATTATTGTAGTATGTGT	GGG	AAAATTATTGTAGTATGTGTG	0.415272	0.0906043	0.0999247
	gRNA-447	AAAATTATTGTAGTGTTTGT	GGG	AAAATTATTGTAGTGTTTGTG	0.063789	0.0718239	0.0644164
	gRNA-448	AAAATTCACTTACCGGTCAA	GGG	AAAATTCACTTACCGGTCAAG	0.17829	0.0503247	0.0654679
	gRNA-449	AAAATTCACTTACGCCCACC	AGG	AAAATTCACTTACGCCCACCA	0.12202	0.0791303	0.0510483
	gRNA-450	AAAATTCAGAGGAGTTACAT	CGG	AAAATTCAGAGGAGTTACATC	0.174532	0.0680535	0.050413
	gRNA-451	AAAATTCAGGCCAGGCACAG	TGG	AAAATTCAGGCCAGGCACAGT	0.207958	0.0577626	0.0475251
	gRNA-452	AAAATTCCACTGCTCGTCGT	GGG	AAAATTCCACTGCTCGTCGTG	0.217372	0.0453182	0.0537568
	gRNA-453	AAAATTCCGCAAAATTGACA	GGG	AAAATTCCGCAAAATTGACAG	0.0910092	0.0503482	0.054499
	gRNA-454	AAAATTCTACTAACAATACG	TGG	AAAATTCTACTAACAATACGT	0.114881	0.0651892	0.102795
	gRNA-455	AAAATTCTAGGCGCTAGAAT	GGG	AAAATTCTAGGCGCTAGAATG	0.138607	0.0415392	0.0388934
	gRNA-456	AAAATTGGAGATTCATACCG	TGG	AAAATTGGAGATTCATACCGT	0.713492	0.230047	0.409829
	gRNA-457	AAAATTGGCCTGGATACAGA	AGG	AAAATTGGCCTGGATACAGAA	0.302264	0.0667061	0.169111
	gRNA-458	AAAATTGTTGTGAACCTCAC	AGG	AAAATTGTTGTGAACCTCACA	0.16111	0.0605496	0.0521006
	gRNA-459	AAAATTTCAACTTACCAGAG	AGG	AAAATTTCAACTTACCAGAGA	0.190237	0.0721935	0.0629563
	gRNA-460	AAAATTTCTGCCATCAAGTG	AGG	AAAATTTCTGCCATCAAGTGA	0.131986	0.0608261	0.0539744
	gRNA-461	AAAATTTGTGAATTCAGCCT	GGG	AAAATTTGTGAATTCAGCCTG	0.0517779	0.105381	0.0919498
	gRNA-462	AAACAAAACTAACTCAACCG	AGG	AAACAAAACTAACTCAACCGA	0.743486	0.182994	0.418943
	gRNA-463	AAACAAAAGTAGCGCATCGG	TGG	AAACAAAAGTAGCGCATCGGT		0.0679206	0.05
	gRNA-464	AAACAAAAGTATTCCCACTC	AGG	AAACAAAAGTATTCCCACTCA	0.186636	0.051991	0.0967015
	gRNA-465	AAACAAAATACTTACCAAGT	TGG	AAACAAAATACTTACCAAGTT	0.152332	0.0589667	0.0778878
	gRNA-466	AAACAAAATCATCTGCACAT	GGG	AAACAAAATCATCTGCACATG	0.136082	0.0718907	0.0878057
	gRNA-467	AAACAAACCTCTCAAGCAGT	TGG	AAACAAACCTCTCAAGCAGTT	0.102024	0.066715	0.102861
	gRNA-468	AAACAAACGTACCACCCTGT	CGG	AAACAAACGTACCACCCTGTC	0.333295	0.0750839	0.142765
	gRNA-469	AAACAAAGAAACATGTCAGC	AGG	AAACAAAGAAACATGTCAGCA	0.109288	0.0488411	0.0597806
	gRNA-470	AAACAAAGGAAGCCTCCTAG	AGG	AAACAAAGGAAGCCTCCTAGA	0.596029	0.11356	0.0919044
	gRNA-471	AAACAAAGGACATTAGACTC	AGG	AAACAAAGGACATTAGACTCA	0.383117	0.0942742	0.164853
	gRNA-472	AAACAAAGGACTGTATTGGG	TGG	AAACAAAGGACTGTATTGGGT	0.746357	0.168096
	gRNA-473	AAACAAATAATGAATTCCTG	GGG	AAACAAATAATGAATTCCTGG	0.561693	0.144467	0.0660665
	gRNA-474	AAACAAATCAGAGCTCAACT	TGG	AAACAAATCAGAGCTCAACTT	0.197745	0.0685924	0.0959534
	gRNA-475	AAACAAATGAACATTCCTGG	AGG	AAACAAATGAACATTCCTGGA	0.703394	0.176524	0.212232
	gRNA-476	AAACAAATGGAGTCCTCCGA	GGG	AAACAAATGGAGTCCTCCGAG	0.720588	0.618736	0.441891
	gRNA-477	AAACAACAACCAGCATTGGG	AGG	AAACAACAACCAGCATTGGGA	0.598648	0.185267	0.366216
	gRNA-478	AAACAACAAGAAATAGCTGC	AGG	AAACAACAAGAAATAGCTGCA	0.234437	0.0993993	0.0869788
	gRNA-479	AAACAACATCCAACTTCAGT	GGG	AAACAACATCCAACTTCAGTG	0.16993	0.111046	0.0629542
	gRNA-480	AAACAACCAGATCCGCCGGG	TGG	AAACAACCAGATCCGCCGGGT	0.541188	0.136181	0.246107
	gRNA-481	AAACAACGCAAGTTGGATTG	GGG	AAACAACGCAAGTTGGATTGG	0.47359	0.117782	0.190485
	gRNA-482	AAACAACTGGCTTCAGTGAA	AGG	AAACAACTGGCTTCAGTGAAA	0.371686	0.102472	0.0715805
	gRNA-483	AAACAAGAAAACAGATCGCA	GGG	AAACAAGAAAACAGATCGCAG	0.489919	0.0934876	0.0556463
	gRNA-484	AAACAAGAAAGGTCCTCGAG	TGG	AAACAAGAAAGGTCCTCGAGT	0.565999	0.0837635	0.134367
	gRNA-485	AAACAAGAGCTATGTCCCAT	GGG	AAACAAGAGCTATGTCCCATG	0.289863	0.0858575	0.162068
	gRNA-486	AAACAAGTGCAGTTCAACCC	AGG	AAACAAGTGCAGTTCAACCCA	0.903593	0.282892	0.56153
	gRNA-487	AAACAAGTGCTCAGCTCTAG	GGG	AAACAAGTGCTCAGCTCTAGG	0.704994	0.0881159	0.158112
	gRNA-488	AAACAATACTCACTTGATGG	TGG	AAACAATACTCACTTGATGGT	0.647559	0.153928	0.347311
	gRNA-489	AAACAATCAAAGGACCGAGA	AGG	AAACAATCAAAGGACCGAGAA	0.514077	0.202244	0.203002
	gRNA-490	AAACAATCACTGTTACTCCG	TGG	AAACAATCACTGTTACTCCGT	0.645764	0.179694	0.361471
	gRNA-491	AAACAATCCAAAAGTGGACA	AGG	AAACAATCCAAAAGTGGACAA	0.294302	0.068159	0.0861372
	gRNA-492	AAACAATCTGATGACCTCTG	GGG	AAACAATCTGATGACCTCTGG	0.449866	0.116077	0.217843
	gRNA-493	AAACAATGCCTATCCTCACA	AGG	AAACAATGCCTATCCTCACAA	0.216028	0.0499584	0.0834419
	gRNA-494	AAACAATGTATAGGTCATAG	CGG	AAACAATGTATAGGTCATAGC	0.271443	0.0765318	0.0967674
	gRNA-495	AAACAATTCCCTGTCACTCG	AGG	AAACAATTCCCTGTCACTCGA	0.39379	0.0813084	0.250989
	gRNA-496	AAACAATTCTCCTTAGATCG	AGG	AAACAATTCTCCTTAGATCGA	0.401659	0.0756562	0.142826
	gRNA-497	AAACAATTGAGATGCTAACA	GGG	AAACAATTGAGATGCTAACAG	0.458381	0.112527	0.243382
	gRNA-498	AAACACAACTGTATTAGTAG	AGG	AAACACAACTGTATTAGTAGA	0.531245	0.145891	0.211821
	gRNA-499	AAACACACATCCCTACCTCT	GGG	AAACACACATCCCTACCTCTG	0.340603	0.120481	0.283723
	gRNA-500	AAACACACCTAAAATTGACA	TGG	AAACACACCTAAAATTGACAT	0.202717	0.119214	0.145143
	gRNA-501	AAACACAGGAATGTTCGCAC	TGG	AAACACAGGAATGTTCGCACT	0.653809	0.269704	0.344589
	gRNA-502	AAACACAGGACATGAGGGTA	AGG	AAACACAGGACATGAGGGTAA	0.548278	0.101895	0.187693
	gRNA-503	AAACACAGGGCACTCTTCCC	TGG	AAACACAGGGCACTCTTCCCT	0.368036	0.109212	0.177402
	gRNA-504	AAACACAGGTTTATGGACAC	TGG	AAACACAGGTTTATGGACACT	0.546421	0.0725347	0.11461
	gRNA-505	AAACACAGTGATGGTCGAAA	CGG	AAACACAGTGATGGTCGAAAC		0.352544
	gRNA-506	AAACACATAACATGGACCGA	TGG	AAACACATAACATGGACCGAT	0.618623
	gRNA-507	AAACACATAAGGCACAGCTG	TGG	AAACACATAAGGCACAGCTGT	0.826694	0.236385	0.413095
	gRNA-508	AAACACATCAATCACTCTGA	CGG	AAACACATCAATCACTCTGAC	0.284883	0.175393	0.2021
	gRNA-509	AAACACATCCGTGTTGGGGT	AGG	AAACACATCCGTGTTGGGGTA	0.717332	0.112656	0.391035
	gRNA-510	AAACACATTCCCGTTGGGCA	GGG	AAACACATTCCCGTTGGGCAG	0.65186	0.0868991	0.208432
	gRNA-511	AAACACCACAAGGTAACCAG	TGG	AAACACCACAAGGTAACCAGT	0.773364	0.365556	0.439086
	gRNA-512	AAACACCAGAATCCCATCCA	AGG	AAACACCAGAATCCCATCCAA	0.765077	0.222871	0.296889
	gRNA-513	AAACACCAGTAAGACACGAA	AGG	AAACACCAGTAAGACACGAAA	0.637486	0.187003	0.337831
	gRNA-514	AAACACCAGTGACCCAGGAG	GGG	AAACACCAGTGACCCAGGAGG		0.102632	0.140318
	gRNA-515	AAACACCATACCACTAGCAG	TGG	AAACACCATACCACTAGCAGT	0.740937	0.120585	0.161325
	gRNA-516	AAACACCCGCCTATAACCTC	AGG	AAACACCCGCCTATAACCTCA	0.479301	0.124777	0.267475
	gRNA-517	AAACACCGAGAAGACATGCG	AGG	AAACACCGAGAAGACATGCGA	0.734878	0.171084	0.321091
	gRNA-518	AAACACCGCGTGATTGGAAG	TGG	AAACACCGCGTGATTGGAAGT	0.500747	0.0631326	0.0621329
	gRNA-519	AAACACCTCTTTGTCTACGC	TGG	AAACACCTCTTTGTCTACGCT	0.21581	0.0696356	0.123869
	gRNA-520	AAACACGAAACCTTATAGGA	AGG	AAACACGAAACCTTATAGGAA		0.271783	0.417376
	gRNA-521	AAACACGATCACTAGCAGAG	AGG	AAACACGATCACTAGCAGAGA	0.686379	0.367859	0.465127
	gRNA-522	AAACACGCAGAAGCCACACT	TGG	AAACACGCAGAAGCCACACTT	0.479339	0.127406	0.208221
	gRNA-523	AAACACGCCTGCGCTCATAG	GGG	AAACACGCCTGCGCTCATAGG	0.391553	0.109833	0.231507
	gRNA-524	AAACACGTACTGTTTATAGT	CGG	AAACACGTACTGTTTATAGTC	0.156601	0.0553891	0.143661
	gRNA-525	AAACACTCACCGATCTGTGA	AGG	AAACACTCACCGATCTGTGAA	0.471762	0.111368	0.172419
	gRNA-526	AAACACTCACCGTGCCATTG	CGG	AAACACTCACCGTGCCATTGC	0.160215	0.0857524	0.094847
	gRNA-527	AAACACTCCAAGGCAAGTGT	TGG	AAACACTCCAAGGCAAGTGTT	0.779193	0.288963	0.484344
	gRNA-528	AAACACTCCGGACCTCATGT	GGG	AAACACTCCGGACCTCATGTG	0.611282	0.119595	0.250769
	gRNA-529	AAACACTTAAGAACTCCCAC	AGG	AAACACTTAAGAACTCCCACA	0.700782	0.258942	0.210262
	gRNA-530	AAACACTTACAGTGGGTAGA	CGG	AAACACTTACAGTGGGTAGAC	0.349026	0.0306746	0.142274
	gRNA-531	AAACACTTGAGAGTTCACAC	AGG	AAACACTTGAGAGTTCACACA	0.801661	0.444474	0.47568
	gRNA-532	AAACACTTTCTAAGCAGGCA	AGG	AAACACTTTCTAAGCAGGCAA	0.175144	0.0504967	0.0501472
	gRNA-533	AAACAGAAACTGAACAAGGG	TGG	AAACAGAAACTGAACAAGGGT	0.724357	0.125754	0.16987
	gRNA-534	AAACAGAAGAAACGCCCCGT	CGG	AAACAGAAGAAACGCCCCGTC	0.843396	0.247524	0.385391
	gRNA-535	AAACAGACCACATATTCTGA	AGG	AAACAGACCACATATTCTGAA	0.267844	0.0899295	0.242695
	gRNA-536	AAACAGACGTATTACTGGAG	GGG	AAACAGACGTATTACTGGAGG	0.875726	0.15178	0.378522
	gRNA-537	AAACAGAGAGCTCTTAACAA	AGG	AAACAGAGAGCTCTTAACAAA		0.20758	0.348162
	gRNA-538	AAACAGAGCATACCTGTGCC	AGG	AAACAGAGCATACCTGTGCCA	0.373538	0.1159	0.0879277
	gRNA-539	AAACAGAGGTCATCGAATGT	GGG	AAACAGAGGTCATCGAATGTG	0.311113	0.078026	0.194532
	gRNA-540	AAACAGATCCTACTTTGGGA	AGG	AAACAGATCCTACTTTGGGAA		0.150644	0.332562
	gRNA-541	AAACAGATCTTCATGACGGC	TGG	AAACAGATCTTCATGACGGCT	0.382155	0.0583482	0.0920215
	gRNA-542	AAACAGCACAAGTTAGACAC	AGG	AAACAGCACAAGTTAGACACA	0.742194	0.191674	0.282668
	gRNA-543	AAACAGCAGTATCAGAACTG	AGG	AAACAGCAGTATCAGAACTGA	0.615217	0.185075	0.416181
	gRNA-544	AAACAGCATCATACGTGTCA	CGG	AAACAGCATCATACGTGTCAC	0.451937	0.122449	0.202576
	gRNA-545	AAACAGCATCCCGTAGTGCG	CGG	AAACAGCATCCCGTAGTGCGC	0.656143	0.157588	0.312141
	gRNA-546	AAACAGCATGCATAGGTGTT	GGG	AAACAGCATGCATAGGTGTTG	0.248886	0.0599932	0.0994384
	gRNA-547	AAACAGCATGTCCCGTCAGC	AGG	AAACAGCATGTCCCGTCAGCA	0.348486	0.0808373	0.144822
	gRNA-548	AAACAGCCAAAGTAAAGTCA	AGG	AAACAGCCAAAGTAAAGTCAA	0.699079	0.22161	0.212719
	gRNA-549	AAACAGCGAGACCAACGATG	GGG	AAACAGCGAGACCAACGATGG	0.875445	0.663287	0.586061
	gRNA-550	AAACAGCGTTACTTAGGCAA	AGG	AAACAGCGTTACTTAGGCAAA	0.459925	0.177309	0.326215
	gRNA-551	AAACAGCTATAAGAGCCGGA	TGG	AAACAGCTATAAGAGCCGGAT	0.782574	0.274184	0.36555
	gRNA-552	AAACAGCTGAAGATCTCGCT	TGG	AAACAGCTGAAGATCTCGCTT	0.669281	0.12915	0.193779
	gRNA-553	AAACAGCTTTAAAGCTGACA	AGG	AAACAGCTTTAAAGCTGACAA	0.328653	0.0877696	0.132391
	gRNA-554	AAACAGGAACAGCTATTACG	AGG	AAACAGGAACAGCTATTACGA	0.914114	0.574256	0.546876
	gRNA-555	AAACAGGAACATGGAACGGG	AGG	AAACAGGAACATGGAACGGGA	0.6555	0.218548	0.445209
	gRNA-556	AAACAGGCACACTCACACGT	TGG	AAACAGGCACACTCACACGTT	0.540101	0.23377	0.357443
	gRNA-557	AAACAGGCGCCACATGACCG	GGG	AAACAGGCGCCACATGACCGG	0.764978	0.178541	0.682593
	gRNA-558	AAACAGGCTGACAAACCAAG	AGG	AAACAGGCTGACAAACCAAGA	0.801677	0.324737	0.446426
	gRNA-559	AAACAGGCTTCTTGCTTCCG	TGG	AAACAGGCTTCTTGCTTCCGT		0.178166
	gRNA-560	AAACAGGGACTGGATACCCA	TGG	AAACAGGGACTGGATACCCAT	0.943644	0.270736	0.527885
	gRNA-561	AAACAGGGATGTGTCTACAC	AGG	AAACAGGGATGTGTCTACACA	0.477202	0.121479	0.245914
	gRNA-562	AAACAGGTCCACCCCGACAC	CGG	AAACAGGTCCACCCCGACACC		0.282041
	gRNA-563	AAACAGGTGCTGTCACATTG	GGG	AAACAGGTGCTGTCACATTGG	0.532619	0.121022	0.274119
	gRNA-564	AAACAGGTGTGGATTACAAC	TGG	AAACAGGTGTGGATTACAACT	0.417216	0.141918	0.183048
	gRNA-565	AAACAGTAAAGGCAACGTCC	AGG	AAACAGTAAAGGCAACGTCCA	0.630257	0.323529
	gRNA-566	AAACAGTAGAGTGTACCACG	TGG	AAACAGTAGAGTGTACCACGT	0.850676	0.382591	0.505838
	gRNA-567	AAACAGTCACAGTTGACCCT	GGG	AAACAGTCACAGTTGACCCTG	0.500275	0.155275	0.254638
	gRNA-568	AAACAGTCCAGTATCCAAGG	TGG	AAACAGTCCAGTATCCAAGGT	0.79514	0.263712	0.469338
	gRNA-569	AAACAGTGCTTACCCAAGAT	GGG	AAACAGTGCTTACCCAAGATG	0.428618	0.089688	0.149347
	gRNA-570	AAACAGTGGCAAAACAACAC	TGG	AAACAGTGGCAAAACAACACT		0.167088	0.279388
	gRNA-571	AAACAGTGGCGAGGTTCCAA	AGG	AAACAGTGGCGAGGTTCCAAA	0.340304	0.0869353	0.201451
	gRNA-572	AAACAGTGTATTGCTTTGAA	AGG	AAACAGTGTATTGCTTTGAAA	0.255072	0.100155	0.0813554
	gRNA-573	AAACAGTGTCTAGCATGCTG	AGG	AAACAGTGTCTAGCATGCTGA	0.903846	0.339186	0.48805
	gRNA-574	AAACATACCTTGATGAACTG	AGG	AAACATACCTTGATGAACTGA	0.505979	0.0507725	0.318604
	gRNA-575	AAACATACGGGCATTCATGG	AGG	AAACATACGGGCATTCATGGA	0.716166	0.189692	0.296703
	gRNA-576	AAACATACTATAATTCACAC	TGG	AAACATACTATAATTCACACT	0.243951	0.116582	0.0511111
	gRNA-577	AAACATAGATAGTTATCTCC	TGG	AAACATAGATAGTTATCTCCT	0.351539	0.151071	0.175177
	gRNA-578	AAACATAGTATAATTCACAC	TGG	AAACATAGTATAATTCACACT	0.493223	0.210314	0.124113
	gRNA-579	AAACATAGTGAGGGCAATGA	GGG	AAACATAGTGAGGGCAATGAG		0.0752756	0.155022
	gRNA-580	AAACATATGCCAGCATAATG	GGG	AAACATATGCCAGCATAATGG	0.65265	0.218492	0.283416
	gRNA-581	AAACATATTCTTACAGCAGC	AGG	AAACATATTCTTACAGCAGCA	0.200577	0.040503	0.121217
	gRNA-582	AAACATCAAATGTGACCGGA	AGG	AAACATCAAATGTGACCGGAA	0.389216	0.0426131	0.119467
	gRNA-583	AAACATCACATGCTGGTAGA	GGG	AAACATCACATGCTGGTAGAG	0.33854	0.0945398	0.100417
	gRNA-584	AAACATCACTTGCCATGCGA	TGG	AAACATCACTTGCCATGCGAT	0.320015	0.0561854	0.077843
	gRNA-585	AAACATCCAAATGAAACAGA	TGG	AAACATCCAAATGAAACAGAT	0.340064	0.0788691	0.216853
	gRNA-586	AAACATCCATATCAACACGA	AGG	AAACATCCATATCAACACGAA	0.337121	0.180888	0.162024
	gRNA-587	AAACATCGTGAGTCCGACTG	AGG	AAACATCGTGAGTCCGACTGA	0.586381	0.0484749	0.0430988
	gRNA-588	AAACATCTCAGGTTTAAACT	TGG	AAACATCTCAGGTTTAAACTT	0.0694423	0.068484	0.0651261
	gRNA-589	AAACATCTGAGAAATTTACG	TGG	AAACATCTGAGAAATTTACGT	0.540607	0.224986	0.283954
	gRNA-590	AAACATCTTGATGTATTTGG	GGG	AAACATCTTGATGTATTTGGG	0.517071	0.349106	0.222016
	gRNA-591	AAACATGAATAACGCCTTCC	AGG	AAACATGAATAACGCCTTCCA	0.118118	0.0604396	0.0880863
	gRNA-592	AAACATGACAGCTGCCCTAC	AGG	AAACATGACAGCTGCCCTACA	0.205879	0.0759068	0.115592
	gRNA-593	AAACATGACTCAGAATACGT	TGG	AAACATGACTCAGAATACGTT	0.2802	0.203823	0.210553
	gRNA-594	AAACATGATTGAACGATCTG	TGG	AAACATGATTGAACGATCTGT	0.506922	0.0786906	0.126915
	gRNA-595	AAACATGCAGAAGCAACTCT	AGG	AAACATGCAGAAGCAACTCTA	0.281309	0.124962	0.146735
	gRNA-596	AAACATGCGCAGGTGCATGT	TGG	AAACATGCGCAGGTGCATGTT	0.104301	0.0631065	0.103111
	gRNA-597	AAACATGCTGGCGCTGACCA	CGG	AAACATGCTGGCGCTGACCAC	0.691108	0.045862	0.143196
	gRNA-598	AAACATGGAACGATTTGGAG	AGG	AAACATGGAACGATTTGGAGA	0.673644	0.276161	0.205191
	gRNA-599	AAACATGGTGAATATTGGCT	GGG	AAACATGGTGAATATTGGCTG	0.612348	0.124677	0.310735
	gRNA-600	AAACATGTGCCATTATTATG	GGG	AAACATGTGCCATTATTATGG	0.188015	0.101645	0.206143
	gRNA-601	AAACATTAGGTTGGTGCAAA	AGG	AAACATTAGGTTGGTGCAAAA	0.0736802	0.0549725	0.0382344
	gRNA-602	AAACATTATCAGTTTGAACA	TGG	AAACATTATCAGTTTGAACAT	0.0979267	0.0782684	0.0824238
	gRNA-603	AAACATTCGGAACACTATGG	TGG	AAACATTCGGAACACTATGGT	0.503678	0.114142	0.291148
	gRNA-604	AAACATTCTCTGCCCATCGT	TGG	AAACATTCTCTGCCCATCGTT	0.165718	0.0786373	0.0874072
	gRNA-605	AAACATTCTGAACTACAAAG	CGG	AAACATTCTGAACTACAAAGC	0.721679	0.374677	0.322156
	gRNA-606	AAACATTGGGAAACCACAGT	AGG	AAACATTGGGAAACCACAGTA	0.658421	0.12427	0.215763
	gRNA-607	AAACATTTCCGTGCAGCGTG	TGG	AAACATTTCCGTGCAGCGTGT	0.63104	0.0432608	0.1096
	gRNA-608	AAACATTTGGTGGTCAACAT	CGG	AAACATTTGGTGGTCAACATC	0.286046	0.0773606	0.0502054
	gRNA-609	AAACCAAAGAGAACTGATGA	TGG	AAACCAAAGAGAACTGATGAT	0.618439	0.06466	0.0728467
	gRNA-610	AAACCAAAGTTTATTCAGTG	AGG	AAACCAAAGTTTATTCAGTGA		0.0173705	0.0497988
	gRNA-611	AAACCAAATGCATACAACAG	TGG	AAACCAAATGCATACAACAGT	0.609815	0.150183	0.424344
	gRNA-612	AAACCAACATTTCGAGAAGG	AGG	AAACCAACATTTCGAGAAGGA	0.353283	0.127998	0.156939
	gRNA-613	AAACCAACGACCTCCAGGCG	AGG	AAACCAACGACCTCCAGGCGA	0.536439	0.0911598	0.1775
	gRNA-614	AAACCAACTCTACTTGTGGT	AGG	AAACCAACTCTACTTGTGGTA	0.613401	0.102034	0.313166
	gRNA-615	AAACCAAGGATCATGCAACC	AGG	AAACCAAGGATCATGCAACCA		0.167674	0.0896465
	gRNA-616	AAACCAATCCACGCTGAGCT	TGG	AAACCAATCCACGCTGAGCTT	0.351305	0.0784658	0.147242
	gRNA-617	AAACCAATCCTTCAGCCGGG	AGG	AAACCAATCCTTCAGCCGGGA	0.570862	0.237525	0.459452
	gRNA-618	AAACCAATGTACTACACGGG	AGG	AAACCAATGTACTACACGGGA		0.210993	0.426829
	gRNA-619	AAACCACAATGAATAAGAAG	GGG	AAACCACAATGAATAAGAAGG	0.762167	0.415969	0.464055
	gRNA-620	AAACCACCGCTGCGACTCCC	AGG	AAACCACCGCTGCGACTCCCA	0.468503	0.124612	0.307209
	gRNA-621	AAACCACGGAAGGATTCTCG	AGG	AAACCACGGAAGGATTCTCGA	0.778915	0.349406	0.559549
	gRNA-622	AAACCACTAGCATTTCGAGT	AGG	AAACCACTAGCATTTCGAGTA	0.658255	0.164326	0.341221
	gRNA-623	AAACCACTTTCCTACCCTAG	AGG	AAACCACTTTCCTACCCTAGA	0.476549	0.111187	0.266949
	gRNA-624	AAACCAGAAGATCCCCATAG	TGG	AAACCAGAAGATCCCCATAGT	0.512997	0.125314	0.200147
	gRNA-625	AAACCAGAATGATACCCTCT	GGG	AAACCAGAATGATACCCTCTG	0.193857	0.0844228	0.123785
	gRNA-626	AAACCAGCAACAAACAACTG	TGG	AAACCAGCAACAAACAACTGT	0.85055	0.296666	0.411856
	gRNA-627	AAACCAGCATCATGTCCATG	AGG	AAACCAGCATCATGTCCATGA	0.628955	0.215373	0.327212
	gRNA-628	AAACCAGGGCCAACACATGA	GGG	AAACCAGGGCCAACACATGAG	0.527805	0.188827	0.348697
	gRNA-629	AAACCAGGGCCACCGAAAGG	CGG	AAACCAGGGCCACCGAAAGGC	0.779226	0.284642	0.557496
	gRNA-630	AAACCAGTCATCCTTAGGGT	TGG	AAACCAGTCATCCTTAGGGTT	0.726836	0.184334	0.448314
	gRNA-631	AAACCATAAGTAGGGACCCC	AGG	AAACCATAAGTAGGGACCCCA	0.33664	0.115326	0.172637
	gRNA-632	AAACCATAGGCATATCAGAG	TGG	AAACCATAGGCATATCAGAGT	0.560924	0.134702	0.150598
	gRNA-633	AAACCATCTGAAGAAGAGAC	TGG	AAACCATCTGAAGAAGAGACT	0.348989	0.112203	0.119096
	gRNA-634	AAACCATTCTGCATTCGATG	AGG	AAACCATTCTGCATTCGATGA	0.74118	0.0790128	0.202884
	gRNA-635	AAACCCAATCAACTCGCCAA	TGG	AAACCCAATCAACTCGCCAAT	0.436829	0.190087	0.349514
	gRNA-636	AAACCCACAGCCTGAATAAC	AGG	AAACCCACAGCCTGAATAACA	0.119587	0.0559792	0.108884
	gRNA-637	AAACCCAGAACATAGCCACA	GGG	AAACCCAGAACATAGCCACAG	0.70142	0.269107	0.474903
	gRNA-638	AAACCCAGACACGCTGCACC	AGG	AAACCCAGACACGCTGCACCA	0.513188	0.249194	0.320049
	gRNA-639	AAACCCAGAGTCTCCAGTAA	TGG	AAACCCAGAGTCTCCAGTAAT	0.248822	0.0725368	0.156381
	gRNA-640	AAACCCAGCAAAGCGCATCA	CGG	AAACCCAGCAAAGCGCATCAC	0.528297	0.275673	0.310462
	gRNA-641	AAACCCATAGTGGTGCTGCA	TGG	AAACCCATAGTGGTGCTGCAT	0.351362	0.0836155	0.176905
	gRNA-642	AAACCCATCCATAGCCGCAA	TGG	AAACCCATCCATAGCCGCAAT	0.753878	0.170743	0.369186
	gRNA-643	AAACCCATCGACTGACAACG	TGG	AAACCCATCGACTGACAACGT		0.217262
	gRNA-644	AAACCCATTGCATTTGCTCG	TGG	AAACCCATTGCATTTGCTCGT	0.245137	0.0848025	0.130936
	gRNA-645	AAACCCCAATTACGCCGGCG	GGG	AAACCCCAATTACGCCGGCGG	0.638973	0.112926	0.312311
	gRNA-646	AAACCCCAGATAAAGACCAG	TGG	AAACCCCAGATAAAGACCAGT	0.779937	0.294082	0.492976
	gRNA-647	AAACCCCATTGACAATTGCA	GGG	AAACCCCATTGACAATTGCAG	0.608946	0.1774	0.315471
	gRNA-648	AAACCCCCATAGTACCATTG	GGG	AAACCCCCATAGTACCATTGG	0.42463	0.161441	0.226684
	gRNA-649	AAACCCCTGCGACTGTCACA	GGG	AAACCCCTGCGACTGTCACAG	0.731398	0.262647	0.50765
	gRNA-650	AAACCCCTTCGTTTCAACAG	AGG	AAACCCCTTCGTTTCAACAGA	0.651016	0.176763	0.410798
	gRNA-651	AAACCCCTTTCTACACAGGT	TGG	AAACCCCTTTCTACACAGGTT	0.492504	0.0619567	0.233682
	gRNA-652	AAACCCTGACCCCAGACCAG	TGG	AAACCCTGACCCCAGACCAGT	0.64326	0.2124	0.489005
	gRNA-653	AAACCCTTCAAAGCACCCCA	AGG	AAACCCTTCAAAGCACCCCAA	0.727858	0.233057	0.426238
	gRNA-654	AAACCGAAATGAGACTCCAT	CGG	AAACCGAAATGAGACTCCATC	0.463378	0.128723	0.198155
	gRNA-655	AAACCGAGACTCAGAGACGT	TGG	AAACCGAGACTCAGAGACGTT	0.626931	0.156991	0.302896
	gRNA-656	AAACCGGGCAAGTAAACATG	GGG	AAACCGGGCAAGTAAACATGG	0.816472	0.310832	0.515904
	gRNA-657	AAACCGGTATTGACTAACCC	AGG	AAACCGGTATTGACTAACCCA	0.849775	0.182425	0.440265
	gRNA-658	AAACCGTAATCTTAGTGGAG	GGG	AAACCGTAATCTTAGTGGAGG	0.579634	0.140435	0.361315
	gRNA-659	AAACCTACCGGATCAACAGT	AGG	AAACCTACCGGATCAACAGTA	0.50539	0.0903514	0.374665
	gRNA-660	AAACCTACGTAAATGGCAAG	AGG	AAACCTACGTAAATGGCAAGA	0.534176	0.128559	0.26196
	gRNA-661	AAACCTAGCTCCGAAATGGG	GGG	AAACCTAGCTCCGAAATGGGG	0.813095	0.266026
	gRNA-662	AAACCTATCAAAGCACATGA	CGG	AAACCTATCAAAGCACATGAC	0.606851	0.259019	0.343861
	gRNA-663	AAACCTATCAATCCCCTGGT	AGG	AAACCTATCAATCCCCTGGTA	0.657253	0.155075	0.375574
	gRNA-664	AAACCTCAAAGATTAGACAC	TGG	AAACCTCAAAGATTAGACACT	0.446983	0.104558	0.205144
	gRNA-665	AAACCTCACTGAGTATCATG	TGG	AAACCTCACTGAGTATCATGT	0.73159	0.343965	0.597639
	gRNA-666	AAACCTCCGAAGACACATGG	CGG	AAACCTCCGAAGACACATGGC		0.0814394	0.140845
	gRNA-667	AAACCTCGAGCAAAGCCTCG	TGG	AAACCTCGAGCAAAGCCTCGT	0.477484	0.140356	0.146836
	gRNA-668	AAACCTCGGCAAAATCGCTG	AGG	AAACCTCGGCAAAATCGCTGA	0.518041	0.152086	0.283386
	gRNA-669	AAACCTCGTGTGCAGTCGCA	GGG	AAACCTCGTGTGCAGTCGCAG	0.384328	0.054939	0.143986
	gRNA-670	AAACCTCTACTAAGTTCCCA	TGG	AAACCTCTACTAAGTTCCCAT	0.515308	0.100233	0.235522
	gRNA-671	AAACCTCTACTATGCTGGCA	TGG	AAACCTCTACTATGCTGGCAT	0.244085	0.0398031	0.0801987
	gRNA-672	AAACCTCTCATTGAACTCAA	AGG	AAACCTCTCATTGAACTCAAA	0.141191	0.0937402	0.0599637
	gRNA-673	AAACCTCTTTGCTTGACCAG	AGG	AAACCTCTTTGCTTGACCAGA	0.44385	0.0833194	0.253318
	gRNA-674	AAACCTGAACACTTCGAAGA	AGG	AAACCTGAACACTTCGAAGAA	0.337415	0.0876099	0.235792
	gRNA-675	AAACCTGATCTTCCTTGGTG	AGG	AAACCTGATCTTCCTTGGTGA	0.550851	0.103772	0.367321
	gRNA-676	AAACCTGCTCAGGTGAATGT	CGG	AAACCTGCTCAGGTGAATGTC	0.260503	0.0888182	0.188546
	gRNA-677	AAACCTGGACACGTTTACCC	CGG	AAACCTGGACACGTTTACCCC	0.832043	0.402475	0.486784
	gRNA-678	AAACCTGGAGGCATTCAACA	GGG	AAACCTGGAGGCATTCAACAG	0.685761	0.225548	0.328663
	gRNA-679	AAACCTGGCGACCCTAAGTC	AGG	AAACCTGGCGACCCTAAGTCA	0.274166	0.0842304	0.145489
	gRNA-680	AAACCTGGGAAACACACTCA	AGG	AAACCTGGGAAACACACTCAA	0.486486	0.166909	0.229551
	gRNA-681	AAACCTGGGAACCTAATAAT	TGG	AAACCTGGGAACCTAATAATT	0.245629	0.0831168	0.0979337
	gRNA-682	AAACCTGGGCCCCTGAAACG	GGG	AAACCTGGGCCCCTGAAACGG	0.830205	0.457565	0.560607
	gRNA-683	AAACCTGGTCTTTGTGGGTG	AGG	AAACCTGGTCTTTGTGGGTGA	0.222086	0.0752836	0.0974474
	gRNA-684	AAACCTGTAGTGATCGTATG	TGG	AAACCTGTAGTGATCGTATGT	0.430312	0.0547267	0.0574573
	gRNA-685	AAACCTGTGTCAGCCGAGCG	GGG	AAACCTGTGTCAGCCGAGCGG	0.812247	0.0662043	0.368675
	gRNA-686	AAACCTGTTATTTCCCATTG	AGG	AAACCTGTTATTTCCCATTGA	0.229409	0.107046	0.0590426
	gRNA-687	AAACCTGTTGAACACTTGAT	GGG	AAACCTGTTGAACACTTGATG	0.201296	0.0672476	0.118164
	gRNA-688	AAACCTTAAATTCATGCAGA	AGG	AAACCTTAAATTCATGCAGAA	0.0779481	0.0566611	0.0697253
	gRNA-689	AAACCTTAGTAACAGCCAGC	TGG	AAACCTTAGTAACAGCCAGCT	0.231553	0.0687091	0.163144
	gRNA-690	AAACCTTATCTTGCACTAAA	AGG	AAACCTTATCTTGCACTAAAA	0.0981645	0.0671874	0.0620185
	gRNA-691	AAACCTTATTTCGAGCATCC	AGG	AAACCTTATTTCGAGCATCCA	0.0853728	0.0718805	0.0609091
	gRNA-692	AAACCTTCCTGAAACAAGCA	AGG	AAACCTTCCTGAAACAAGCAA	0.178565	0.0459223	0.0715677
	gRNA-693	AAACCTTCGAAAATGAAACG	GGG	AAACCTTCGAAAATGAAACGG	0.704617	0.221486	0.324862
	gRNA-694	AAACCTTCGATGATTAAAAT	GGG	AAACCTTCGATGATTAAAATG		0.0833661	0.0944292
	gRNA-695	AAACCTTCTGGATTCAAGTC	TGG	AAACCTTCTGGATTCAAGTCT	0.194582	0.072611	0.0833333
	gRNA-696	AAACCTTGGCATAAGGTGCA	AGG	AAACCTTGGCATAAGGTGCAA	0.523927	0.112862	0.150898
	gRNA-697	AAACGAAAATGATGGCTACG	TGG	AAACGAAAATGATGGCTACGT	0.180739	0.0732805	0.086463
	gRNA-698	AAACGAAAGCTCCGCTCGGA	CGG	AAACGAAAGCTCCGCTCGGAC	0.236017	0.049866	0.0501729
	gRNA-699	AAACGAACAGAAACCGGTGT	GGG	AAACGAACAGAAACCGGTGTG	0.430633	0.0654122	0.105443
	gRNA-700	AAACGAATGTACATCTACAG	TGG	AAACGAATGTACATCTACAGT	0.747781	0.15358	0.272469
	gRNA-701	AAACGAATTCATGATGCCCA	TGG	AAACGAATTCATGATGCCCAT	0.437697	0.15135	0.265432
	gRNA-702	AAACGACCCAGTGACAGTGG	TGG	AAACGACCCAGTGACAGTGGT	0.805676	0.097387	0.316667
	gRNA-703	AAACGACTCTGGAGATCTTC	AGG	AAACGACTCTGGAGATCTTCA	0.0683224	0.0499763	0.0575618
	gRNA-704	AAACGACTTATGTAGCGCTC	CGG	AAACGACTTATGTAGCGCTCC	0.193407	0.0600262	0.0426127
	gRNA-705	AAACGAGAAGCACTTACCAA	TGG	AAACGAGAAGCACTTACCAAT	0.428117	0.0937465	0.14271
	gRNA-706	AAACGAGCGTCACAATTTGG	AGG	AAACGAGCGTCACAATTTGGA	0.365469	0.104317	0.174406
	gRNA-707	AAACGAGGAGTACAATAAGT	CGG	AAACGAGGAGTACAATAAGTC	0.339603	0.135454	0.291607
	gRNA-708	AAACGAGGCCAGTTACCCGG	CGG	AAACGAGGCCAGTTACCCGGC	0.805541	0.293947	0.488897
	gRNA-709	AAACGAGGGACTACCCGCGG	GGG	AAACGAGGGACTACCCGCGGG		0.086649
	gRNA-710	AAACGAGTAGTATATGTAGA	TGG	AAACGAGTAGTATATGTAGAT	0.297278	0.0977564	0.045219
	gRNA-711	AAACGATTTCCTAGCAACTG	TGG	AAACGATTTCCTAGCAACTGT	0.414706	0.0760813	0.0982582
	gRNA-712	AAACGCACGTGCAAGTGCCA	CGG	AAACGCACGTGCAAGTGCCAC	0.380211	0.0518074	0.110644
	gRNA-713	AAACGCATACGCAGCGAAGT	TGG	AAACGCATACGCAGCGAAGTT	0.152473	0.0642667	0.069595
	gRNA-714	AAACGCATCCTGGACCCACG	AGG	AAACGCATCCTGGACCCACGA	0.822831	0.169057	0.388785
	gRNA-715	AAACGCATGGAAACACTCCG	AGG	AAACGCATGGAAACACTCCGA	0.907535	0.275955	0.27608
	gRNA-716	AAACGCCCTTGACTTCAGCC	CGG	AAACGCCCTTGACTTCAGCCC	0.203945		0.0827731
	gRNA-717	AAACGCCGGCTCAACTTCAG	CGG	AAACGCCGGCTCAACTTCAGC	0.371085	0.0856617	0.154494
	gRNA-718	AAACGCTGAATACAGCAATG	AGG	AAACGCTGAATACAGCAATGA		0.0997596	0.205389
	gRNA-719	AAACGCTGGAGGAATTAGAC	TGG	AAACGCTGGAGGAATTAGACT	0.144403	0.059574	0.0488455
	gRNA-720	AAACGCTGTCCCAACTGTGA	CGG	AAACGCTGTCCCAACTGTGAC	0.244275	0.0866852	0.173637
	gRNA-721	AAACGCTTCGCCTGGCAATG	AGG	AAACGCTTCGCCTGGCAATGA	0.208605	0.0741389	0.0700171
	gRNA-722	AAACGGAACAAGTATCTATG	GGG	AAACGGAACAAGTATCTATGG	0.904514	0.353348
	gRNA-723	AAACGGAACTTGCCGCGTCG	AGG	AAACGGAACTTGCCGCGTCGA	0.650321	0.111175	0.119432
	gRNA-724	AAACGGAAGAGGACTTCTCC	GGG	AAACGGAAGAGGACTTCTCCG	0.708296	0.135141	0.223435
	gRNA-725	AAACGGAATGTGGACTCGAG	CGG	AAACGGAATGTGGACTCGAGC		0.0297697
	gRNA-726	AAACGGACGAGGAGTACCTG	TGG	AAACGGACGAGGAGTACCTGT		0.193271	0.451569
	gRNA-727	AAACGGAGGAAATTACTGTG	TGG	AAACGGAGGAAATTACTGTGT	0.872019	0.360867	0.519656
	gRNA-728	AAACGGAGGAACTACAACCA	GGG	AAACGGAGGAACTACAACCAG	0.90941	0.369671
	gRNA-729	AAACGGAGTAGCTCTCCTTG	CGG	AAACGGAGTAGCTCTCCTTGC	0.684911	0.111988	0.216737
	gRNA-730	AAACGGCGACGCTTCGCCCG	CGG	AAACGGCGACGCTTCGCCCGC	0.667951	0.174792	0.171465
	gRNA-731	AAACGGGAACTACATGTGGT	GGG	AAACGGGAACTACATGTGGTG	0.603104	0.103767	0.353823
	gRNA-732	AAACGGGCGATTATCTCTGG	AGG	AAACGGGCGATTATCTCTGGA	0.755732	0.298353	0.405715
	gRNA-733	AAACGGGGAATACTGGTGAA	CGG	AAACGGGGAATACTGGTGAAC	0.811647	0.183501	0.232436
	gRNA-734	AAACGGGGTTCAACTGTGAT	GGG	AAACGGGGTTCAACTGTGATG	0.350287	0.145497	0.171398
	gRNA-735	AAACGGGTCATTGGCAAGGC	AGG	AAACGGGTCATTGGCAAGGCA	0.414159	0.142208	0.245583
	gRNA-736	AAACGGTCAAGATCCCAGCG	GGG	AAACGGTCAAGATCCCAGCGG	0.729591	0.134084	0.226431
	gRNA-737	AAACGGTCAGCCCGCATGTG	TGG	AAACGGTCAGCCCGCATGTGT	0.567505	0.0672687	0.189668
	gRNA-738	AAACGGTGCCTGTAAGTACG	GGG	AAACGGTGCCTGTAAGTACGG		0.150791
	gRNA-739	AAACGGTGCTTCCCCAAACG	AGG	AAACGGTGCTTCCCCAAACGA	0.614349	0.160594	0.288487
	gRNA-740	AAACGGTGTGATGAGAGGCA	TGG	AAACGGTGTGATGAGAGGCAT	0.608368	0.117537	0.278306
	gRNA-741	AAACGGTTGTACTTCGCGAA	TGG	AAACGGTTGTACTTCGCGAAT	0.587295	0.102157	0.16571
	gRNA-742	AAACGTACATCAAAAAGCAT	GGG	AAACGTACATCAAAAAGCATG	0.215998	0.0793349	0.101886
	gRNA-743	AAACGTAGCATTATAGTTAG	GGG	AAACGTAGCATTATAGTTAGG	0.235084	0.091855	0.1334
	gRNA-744	AAACGTCATACAAACACCAT	CGG	AAACGTCATACAAACACCATC	0.195256	0.0621303	0.104997
	gRNA-745	AAACGTCCCGACGAGCTCTG	CGG	AAACGTCCCGACGAGCTCTGC	0.314957	0.0983483	0.153817
	gRNA-746	AAACGTGGGAGTAGCTATCA	GGG	AAACGTGGGAGTAGCTATCAG	0.166201	0.0579475	0.121064
	gRNA-747	AAACGTGTCTGGCTCCTGAG	GGG	AAACGTGTCTGGCTCCTGAGG	0.884672	0.204945	0.593166
	gRNA-748	AAACGTTTCCAAGACATGAT	GGG	AAACGTTTCCAAGACATGATG	0.199596	0.0588562	0.120449
	gRNA-749	AAACGTTTCCGACCCTGTCA	CGG	AAACGTTTCCGACCCTGTCAC	0.357766	0.0820073	0.136447
	gRNA-750	AAACGTTTCCTTACAGGCTG	GGG	AAACGTTTCCTTACAGGCTGG	0.31706	0.0846459	0.0684225
	gRNA-751	AAACTAACAGTCCATTGATG	TGG	AAACTAACAGTCCATTGATGT	0.446254	0.0946593	0.17978
	gRNA-752	AAACTAACTTACCAAATACA	CGG	AAACTAACTTACCAAATACAC	0.354795	0.104813	0.15713
	gRNA-753	AAACTAAGAACCAGACAGTG	AGG	AAACTAAGAACCAGACAGTGA	0.640604	0.136038	0.184181
	gRNA-754	AAACTAAGAAGGAGTTATGG	TGG	AAACTAAGAAGGAGTTATGGT	0.553678	0.231009	0.274323
	gRNA-755	AAACTAAGGAACCGAATTTG	GGG	AAACTAAGGAACCGAATTTGG	0.316033	0.105953	0.1839
	gRNA-756	AAACTAATGGTAGAAACAGC	AGG	AAACTAATGGTAGAAACAGCA	0.506966	0.2004	0.206509
	gRNA-757	AAACTAATTGGACCAATGAG	TGG	AAACTAATTGGACCAATGAGT	0.700115	0.184854	0.342691
	gRNA-758	AAACTACAACTGGATAGAGA	CGG	AAACTACAACTGGATAGAGAC	0.447556	0.239371	0.3161
	gRNA-759	AAACTACGGTTTCCTCAGTG	GGG	AAACTACGGTTTCCTCAGTGG	0.794344	0.138856	0.385878
	gRNA-760	AAACTACTAAAATCTGTGTG	TGG	AAACTACTAAAATCTGTGTGT	0.568892	0.0519087	0.0598288
	gRNA-761	AAACTACTTACCCATATCGA	TGG	AAACTACTTACCCATATCGAT	0.544834		0.179831
	gRNA-762	AAACTAGTAATGTTGGATTA	GGG	AAACTAGTAATGTTGGATTAG	0.720376	0.114691	0.263082
	gRNA-763	AAACTATAGAACCAGCCGTG	CGG	AAACTATAGAACCAGCCGTGC	0.70143	0.290769	0.495239
	gRNA-764	AAACTATTGTGGAGCCACCG	AGG	AAACTATTGTGGAGCCACCGA	0.784085	0.192834	0.414151
	gRNA-765	AAACTATTTGAGAATGACAC	TGG	AAACTATTTGAGAATGACACT	0.43356	0.104416	0.133151
	gRNA-766	AAACTCAACACTGTCGTAGG	TGG	AAACTCAACACTGTCGTAGGT	0.627249	0.166369	0.317756
	gRNA-767	AAACTCAACCATCTCCAGAG	AGG	AAACTCAACCATCTCCAGAGA	0.653784	0.164617	0.367329
	gRNA-768	AAACTCAATCGGGCAACAGA	AGG	AAACTCAATCGGGCAACAGAA	0.389815	0.136301	0.310136
	gRNA-769	AAACTCACCACTTCTTATGG	AGG	AAACTCACCACTTCTTATGGA	0.322261	0.11807	0.285461
	gRNA-770	AAACTCACCAGGGCCCTCGA	TGG	AAACTCACCAGGGCCCTCGAT	0.521693	0.146132	0.320972
	gRNA-771	AAACTCACCGGTACCAAGCG	AGG	AAACTCACCGGTACCAAGCGA	0.527542	0.102608	0.279054
	gRNA-772	AAACTCACTTGTTGACCGCG	TGG	AAACTCACTTGTTGACCGCGT	0.583668
	gRNA-773	AAACTCAGGAGATACAACTG	TGG	AAACTCAGGAGATACAACTGT	0.866319	0.307599	0.487065
	gRNA-774	AAACTCAGTGACTCGATCCA	GGG	AAACTCAGTGACTCGATCCAG	0.576179	0.129115	0.314948
	gRNA-775	AAACTCAGTTAGATGTCTAT	GGG	AAACTCAGTTAGATGTCTATG	0.153799	0.0869197	0.125305
	gRNA-776	AAACTCATGGAGTTCAACAA	AGG	AAACTCATGGAGTTCAACAAA	0.404447	0.145215	0.220808
	gRNA-777	AAACTCCCACGGATAGAATC	TGG	AAACTCCCACGGATAGAATCT	0.136342	0.0770759	0.0919485
	gRNA-778	AAACTCCTCAGAGTACGCCG	TGG	AAACTCCTCAGAGTACGCCGT	0.875495		0.523684
	gRNA-779	AAACTCCTGATTGGTCCGAA	GGG	AAACTCCTGATTGGTCCGAAG	0.476895	0.105569	0.208891
	gRNA-780	AAACTCCTGCCACAAACACA	AGG	AAACTCCTGCCACAAACACAA	0.427084	0.199086	0.373102
	gRNA-781	AAACTCCTTCAAGATCGCCG	GGG	AAACTCCTTCAAGATCGCCGG	0.757378	0.252657	0.447099
	gRNA-782	AAACTCCTTCAGCTTATCCA	AGG	AAACTCCTTCAGCTTATCCAA	0.642425	0.223019	0.355152
	gRNA-783	AAACTCGCCAGACAATTCCC	AGG	AAACTCGCCAGACAATTCCCA	0.606667	0.195999	0.523007
	gRNA-784	AAACTCGGCCTCCAGAGCAC	TGG	AAACTCGGCCTCCAGAGCACT	0.497068	0.115751	0.34485
	gRNA-785	AAACTCGTCGACATCGGAGT	CGG	AAACTCGTCGACATCGGAGTC	0.55819	0.0721482	0.272252
	gRNA-786	AAACTCTCCACTTGAGCCAG	AGG	AAACTCTCCACTTGAGCCAGA	0.32325	0.119725	0.256652
	gRNA-787	AAACTCTGTCTATTTGTGTA	CGG	AAACTCTGTCTATTTGTGTAC	0.134151	0.0620222	0.0742048
	gRNA-788	AAACTCTGTTCGTCCATGCA	CGG	AAACTCTGTTCGTCCATGCAC	0.56581	0.128371	0.250115
	gRNA-789	AAACTGAATGTATGGGACAT	TGG	AAACTGAATGTATGGGACATT	0.33081	0.0733021	0.137935
	gRNA-790	AAACTGACATCGGAAGCAAG	AGG	AAACTGACATCGGAAGCAAGA	0.516734	0.219313	0.324837
	gRNA-791	AAACTGACCATAAAGTGGAT	GGG	AAACTGACCATAAAGTGGATG	0.40442	0.115058	0.15943
	gRNA-792	AAACTGACCTACGACAGGCC	AGG	AAACTGACCTACGACAGGCCA	0.355232	0.118746	0.176565
	gRNA-793	AAACTGACTACAGCCTCCAA	TGG	AAACTGACTACAGCCTCCAAT	0.666667	0.0938998	0.35564
	gRNA-794	AAACTGAGGATATCCGAAAG	AGG	AAACTGAGGATATCCGAAAGA	0.731019	0.180907	0.238293
	gRNA-795	AAACTGATAGAGGCTACTCA	TGG	AAACTGATAGAGGCTACTCAT	0.670906	0.192364	0.225924
	gRNA-796	AAACTGCAAAAATTGCAATT	AGG	AAACTGCAAAAATTGCAATTA	0.074949	0.0414067	0.0390457
	gRNA-797	AAACTGCAAGAATAAGGACC	AGG	AAACTGCAAGAATAAGGACCA	0.535628	0.112559	0.368144
	gRNA-798	AAACTGCACATACCATATGC	TGG	AAACTGCACATACCATATGCT		0.191699	0.208117
	gRNA-799	AAACTGCAGTTAATGTCCCA	CGG	AAACTGCAGTTAATGTCCCAC	0.631053	0.127597	0.226387
	gRNA-800	AAACTGCAGTTCGACGACAA	TGG	AAACTGCAGTTCGACGACAAT	0.312371	0.082569	0.174068
	gRNA-801	AAACTGCATCAAGCTACATG	GGG	AAACTGCATCAAGCTACATGG	0.591193	0.201162	0.314773
	gRNA-802	AAACTGCCGGAGTTTCACGG	AGG	AAACTGCCGGAGTTTCACGGA		0.446429
	gRNA-803	AAACTGCGCATAGACGAAGT	TGG	AAACTGCGCATAGACGAAGTT	0.341207	0.0930677	0.188029
	gRNA-804	AAACTGCGCCTTCTGCTGCT	CGG	AAACTGCGCCTTCTGCTGCTC	0.163753	0.0806426	0.116807
	gRNA-805	AAACTGCGTTGGGTGACCGT	AGG	AAACTGCGTTGGGTGACCGTA	0.742132	0.175875	0.545339
	gRNA-806	AAACTGCTGCTATAATCGTA	GGG	AAACTGCTGCTATAATCGTAG	0.502247	0.124638	0.24193
	gRNA-807	AAACTGCTGGAATGTTGTCG	TGG	AAACTGCTGGAATGTTGTCGT	0.559774	0.136407	0.345079
	gRNA-808	AAACTGGAAAGGTCAGCCAT	AGG	AAACTGGAAAGGTCAGCCATA			0.321563
	gRNA-809	AAACTGGAAATTCTTCGATG	TGG	AAACTGGAAATTCTTCGATGT	0.479774	0.157317	0.287792
	gRNA-810	AAACTGGAGTAGATGGTGCG	GGG	AAACTGGAGTAGATGGTGCGG	0.896606	0.245518	0.497609
	gRNA-811	AAACTGGATCATCTCAGACA	AGG	AAACTGGATCATCTCAGACAA	0.610298	0.292144	0.37705
	gRNA-812	AAACTGGCAGCGAATGTTAC	TGG	AAACTGGCAGCGAATGTTACT	0.0803745	0.0677722	0.098094
	gRNA-813	AAACTGGGAACCATTTGTGT	TGG	AAACTGGGAACCATTTGTGTT	0.27203	0.142966	0.263581
	gRNA-814	AAACTGGGAATGATTGCCGG	CGG	AAACTGGGAATGATTGCCGGC	0.665326	0.261621	0.394305
	gRNA-815	AAACTGGTCCGTATAGCTTG	AGG	AAACTGGTCCGTATAGCTTGA	0.629084	0.240789	0.333333
	gRNA-816	AAACTGGTGGTAAACCAGAT	GGG	AAACTGGTGGTAAACCAGATG	0.123548	0.0361971	0.0383719
	gRNA-817	AAACTGTAAGTGCTTTGGAT	GGG	AAACTGTAAGTGCTTTGGATG	0.558813	0.121844	0.218004
	gRNA-818	AAACTGTCATGTGTGATACC	TGG	AAACTGTCATGTGTGATACCT	0.325816	0.0778438	0.147485
	gRNA-819	AAACTGTCATTACAGGCCCA	CGG	AAACTGTCATTACAGGCCCAC	0.513669	0.130672	0.303663
	gRNA-820	AAACTGTGGCAAACGATGTG	CGG	AAACTGTGGCAAACGATGTGC	0.601243	0.128831	0.248
	gRNA-821	AAACTTAAGTAATCGGTTGA	AGG	AAACTTAAGTAATCGGTTGAA	0.155708	0.0308403	0.0777518
	gRNA-822	AAACTTACACACAGCGATGT	CGG	AAACTTACACACAGCGATGTC	0.154783	0.0760578	0.0949089
	gRNA-823	AAACTTACACTGGTTGTGTG	TGG	AAACTTACACTGGTTGTGTGT	0.572253	0.100506	0.196971
	gRNA-824	AAACTTACCGAATCTTCAGG	GGG	AAACTTACCGAATCTTCAGGG	0.373577	0.132313	0.223479
	gRNA-825	AAACTTACGAAAGTCCGGCA	AGG	AAACTTACGAAAGTCCGGCAA	0.394077	0.126824	0.240437
	gRNA-826	AAACTTACTAGTGACCGAAG	CGG	AAACTTACTAGTGACCGAAGC	0.570028	0.257595
	gRNA-827	AAACTTACTCTGAAGAATCG	TGG	AAACTTACTCTGAAGAATCGT	0.261547	0.0658902	0.136752
	gRNA-828	AAACTTATCGCTACCATACA	AGG	AAACTTATCGCTACCATACAA	0.223611	0.0747699	0.193018
	gRNA-829	AAACTTCAGCCTCGGAAGTG	AGG	AAACTTCAGCCTCGGAAGTGA	0.226435	0.0733381	0.165116
	gRNA-830	AAACTTCCAGTATCCTTCGT	AGG	AAACTTCCAGTATCCTTCGTA	0.17598	0.0823535	0.0702007
	gRNA-831	AAACTTCCATAATAGATGTG	TGG	AAACTTCCATAATAGATGTGT	0.330387	0.0677572	0.183958
	gRNA-832	AAACTTCCCATTTGTTGTGT	TGG	AAACTTCCCATTTGTTGTGTT	0.0494947	0.0537641	0.0536186
	gRNA-833	AAACTTCCTTCTTATAATGG	AGG	AAACTTCCTTCTTATAATGGA	0.205877	0.0964524	0.153675
	gRNA-834	AAACTTCGAGAAGACAGCGT	TGG	AAACTTCGAGAAGACAGCGTT		0.0557491	0.241952
	gRNA-835	AAACTTCTACATATAACAGT	TGG	AAACTTCTACATATAACAGTT	0.228988	0.143863	0.157895
	gRNA-836	AAACTTCTCAACATTGCAGA	CGG	AAACTTCTCAACATTGCAGAC	0.17775	0.0711249	0.0622835
	gRNA-837	AAACTTCTCAGCACATGAGC	TGG	AAACTTCTCAGCACATGAGCT	0.233599	0.0775461	0.110992
	gRNA-838	AAACTTGCGAGCCTACCAGG	TGG	AAACTTGCGAGCCTACCAGGT	0.887938	0.299346	0.541392
	gRNA-839	AAACTTGCGGTAAAGCAGGC	TGG	AAACTTGCGGTAAAGCAGGCT	0.312987	0.0435891	0.0629148
	gRNA-840	AAACTTGCGTCGTTGGTCAT	TGG	AAACTTGCGTCGTTGGTCATT	0.120693	0.0553485	0.079408
	gRNA-841	AAACTTGGCAAGCAAACCTG	CGG	AAACTTGGCAAGCAAACCTGC	0.695838	0.224655	0.440639
	gRNA-842	AAACTTGTACATTGCCAAAG	TGG	AAACTTGTACATTGCCAAAGT	0.32696	0.0969509	0.186237
	gRNA-843	AAACTTGTCACTGTCGATTG	AGG	AAACTTGTCACTGTCGATTGA	0.3913	0.0537411	0.125634
	gRNA-844	AAACTTGTCCCTAGTTACAC	AGG	AAACTTGTCCCTAGTTACACA	0.266217	0.115587	0.133314
	gRNA-845	AAACTTGTGTATTCACCCTG	AGG	AAACTTGTGTATTCACCCTGA	0.750251	0.101187	0.306224
	gRNA-846	AAACTTGTTATTTACCATGG	AGG	AAACTTGTTATTTACCATGGA	0.442966	0.0737863	0.144825
	gRNA-847	AAACTTTATTGGACGCCAGT	GGG	AAACTTTATTGGACGCCAGTG	0.108108	0.0524159	0.0664279
	gRNA-848	AAACTTTCGGAACACACCCA	GGG	AAACTTTCGGAACACACCCAG	0.571085	0.126023	0.342552
	gRNA-849	AAACTTTGCCAGAGCTACAA	AGG	AAACTTTGCCAGAGCTACAAA	0.106808	0.0535842	0.046535
	gRNA-850	AAACTTTGGAACATTGAAAC	TGG	AAACTTTGGAACATTGAAACT		0.0462489	0.0614273
	gRNA-851	AAACTTTGTCCATATATCCC	GGG	AAACTTTGTCCATATATCCCG	0.348122	0.112269	0.258781
	gRNA-852	AAAGAAAAAATGTCTATCAA	AGG	AAAGAAAAAATGTCTATCAAA	0.27366	0.0696555	0.0422222
	gRNA-853	AAAGAAAAAGAAAGGCTCCA	AGG	AAAGAAAAAGAAAGGCTCCAA	0.566272	0.177751	0.130559
	gRNA-854	AAAGAAAACAAAACACCTGG	AGG	AAAGAAAACAAAACACCTGGA	0.550505	0.351252	0.107498
	gRNA-855	AAAGAAAAGAAGGACCACTG	TGG	AAAGAAAAGAAGGACCACTGT	0.82958	0.331847	0.356758
	gRNA-856	AAAGAAACAAAAAATACTTG	TGG	AAAGAAACAAAAAATACTTGT	0.167744	0.103226	0.0666275
	gRNA-857	AAAGAAACAGAAGCTTGCCA	AGG	AAAGAAACAGAAGCTTGCCAA	0.686514	0.143594	0.311441
	gRNA-858	AAAGAAACTCACAAACTCGC	TGG	AAAGAAACTCACAAACTCGCT	0.0869782	0.0543439	0.0669453
	gRNA-859	AAAGAAACTGAGTCCCACAA	AGG	AAAGAAACTGAGTCCCACAAA	0.536009	0.135965	0.182335
	gRNA-860	AAAGAAACTGGAAACTGTGA	AGG	AAAGAAACTGGAAACTGTGAA	0.55889	0.196605	0.221501
	gRNA-861	AAAGAAAGAAACTTTCAACC	TGG	AAAGAAAGAAACTTTCAACCT	0.300357	0.179168	0.229163
	gRNA-862	AAAGAAAGACAAATCTCTTG	AGG	AAAGAAAGACAAATCTCTTGA	0.327371	0.088195	0.0998557
	gRNA-863	AAAGAAAGACTACCAACGTG	TGG	AAAGAAAGACTACCAACGTGT	0.740758	0.191073	0.35688
	gRNA-864	AAAGAAAGAGGCAGAAGCCA	GGG	AAAGAAAGAGGCAGAAGCCAG		0.0657676
	gRNA-865	AAAGAAATCCCTGTCTATCA	GGG	AAAGAAATCCCTGTCTATCAG	0.278995	0.125203	0.167642
	gRNA-866	AAAGAAATCCTTGTGACAGT	AGG	AAAGAAATCCTTGTGACAGTA	0.251425	0.159888	0.274043
	gRNA-867	AAAGAAATTACCTCTCTGAC	TGG	AAAGAAATTACCTCTCTGACT	0.490669	0.051302	0.161652
	gRNA-868	AAAGAACACATACAGCCCCG	TGG	AAAGAACACATACAGCCCCGT	0.805826	0.21448	0.428251
	gRNA-869	AAAGAACAGGATTTCCAGCG	GGG	AAAGAACAGGATTTCCAGCGG	0.590062	0.206506	0.41361
	gRNA-870	AAAGAACATATGGGATTCAG	AGG	AAAGAACATATGGGATTCAGA	0.589333	0.17733	0.178585
	gRNA-871	AAAGAACATCTGAGCAGCAC	AGG	AAAGAACATCTGAGCAGCACA	0.578819	0.0871858	0.202277
	gRNA-872	AAAGAACCACTGTCTGAGCA	TGG	AAAGAACCACTGTCTGAGCAT	0.457143	0.100334	0.0943765
	gRNA-873	AAAGAACGATAACAAAATGC	CGG	AAAGAACGATAACAAAATGCC	0.291881	0.0953626	0.296537
	gRNA-874	AAAGAACTCATCTGCTGCTT	GGG	AAAGAACTCATCTGCTGCTTG	0.152422	0.0588036	0.0914608
	gRNA-875	AAAGAACTGTTCTGTGATGG	GGG	AAAGAACTGTTCTGTGATGGG	0.666803	0.131909	0.326025
	gRNA-876	AAAGAACTTAAGCGACTTCG	GGG	AAAGAACTTAAGCGACTTCGG	0.548226	0.147264	0.258675
	gRNA-877	AAAGAACTTCCAGCGTCGCT	TGG	AAAGAACTTCCAGCGTCGCTT	0.263258	0.115238	0.136853
	gRNA-878	AAAGAACTTTGAGTCTGGCA	AGG	AAAGAACTTTGAGTCTGGCAA	0.332536	0.0581095	0.0805354
	gRNA-879	AAAGAAGAAAATACCCTCCA	GGG	AAAGAAGAAAATACCCTCCAG	0.789276	0.196572	0.290787
	gRNA-880	AAAGAAGAAAGATGAGGCAG	AGG	AAAGAAGAAAGATGAGGCAGA	0.702597	0.219746	0.29707
	gRNA-881	AAAGAAGAAGGATCTTTCCC	TGG	AAAGAAGAAGGATCTTTCCCT	0.546746	0.132197	0.264707
	gRNA-882	AAAGAAGAGGAGGATCCTAA	GGG	AAAGAAGAGGAGGATCCTAAG	0.407949	0.257115	0.231027
	gRNA-883	AAAGAAGCCTCAACTTCGTC	TGG	AAAGAAGCCTCAACTTCGTCT	0.157269	0.0422555	0.158951
	gRNA-884	AAAGAAGCTCACGCCCACAG	TGG	AAAGAAGCTCACGCCCACAGT	0.818359	0.313616	0.523449
	gRNA-885	AAAGAAGGATGCGATCGTGG	TGG	AAAGAAGGATGCGATCGTGGT	0.780792	0.364413	0.54057
	gRNA-886	AAAGAAGGCGTATAGGCAGA	AGG	AAAGAAGGCGTATAGGCAGAA	0.707674	0.298002	0.512979
	gRNA-887	AAAGAAGGCTCAAACGTCAC	TGG	AAAGAAGGCTCAAACGTCACT	0.461379	0.1173	0.289787
	gRNA-888	AAAGAAGTCTGGTCAGAAGG	TGG	AAAGAAGTCTGGTCAGAAGGT		0.154664
	gRNA-889	AAAGAAGTGTGTTGCCCTCT	AGG	AAAGAAGTGTGTTGCCCTCTA	0.190435	0.0863433	0.100452
	gRNA-890	AAAGAATAGATCCTCACACT	GGG	AAAGAATAGATCCTCACACTG	0.76055	0.313126	0.462354
	gRNA-891	AAAGAATAGTGACGGCATGG	AGG	AAAGAATAGTGACGGCATGGA	0.685261	0.204921	0.305144
	gRNA-892	AAAGAATCGAAGTCCTCCAT	AGG	AAAGAATCGAAGTCCTCCATA	0.238672	0.15924	0.178571
	gRNA-893	AAAGAATGATTGCAGCCGAA	GGG	AAAGAATGATTGCAGCCGAAG	0.39346	0.148133	0.183832
	gRNA-894	AAAGAATTCACAAGTTGGAT	CGG	AAAGAATTCACAAGTTGGATC	0.374527	0.0555556	0.113046
	gRNA-895	AAAGAATTTCCCTTCGCTTT	TGG	AAAGAATTTCCCTTCGCTTTT	0.113158	0.0677474	0.0572054
	gRNA-896	AAAGACAAACACCAATCGCA	GGG	AAAGACAAACACCAATCGCAG	0.733168	0.412425	0.473616
	gRNA-897	AAAGACAAACCTAACAGACC	CGG	AAAGACAAACCTAACAGACCC	0.74052	0.227699	0.48083
	gRNA-898	AAAGACAAACTTCATGTACC	AGG	AAAGACAAACTTCATGTACCA	0.171521	0.0837842	0.126064
	gRNA-899	AAAGACAAATCTACGACACC	AGG	AAAGACAAATCTACGACACCA	0.521386	0.194498	0.255099
	gRNA-900	AAAGACAAATGGATCAACAT	CGG	AAAGACAAATGGATCAACATC	0.395808	0.171069	0.197515
	gRNA-901	AAAGACAAGCAGATCCACCC	GGG	AAAGACAAGCAGATCCACCCG	0.916339	0.429604	0.519012
	gRNA-902	AAAGACAATGTCATTACACT	GGG	AAAGACAATGTCATTACACTG	0.256042	0.21669	0.0875538
	gRNA-903	AAAGACAGACCACATGCCAG	TGG	AAAGACAGACCACATGCCAGT	0.648478	0.290957	0.520305
	gRNA-904	AAAGACAGACTCAGGCTCAG	TGG	AAAGACAGACTCAGGCTCAGT	0.653889	0.32838	0.454579
	gRNA-905	AAAGACAGAGGAAGGGATTC	TGG	AAAGACAGAGGAAGGGATTCT	0.133185	0.120743	0.0976693
	gRNA-906	AAAGACAGCAGTACCCACTG	AGG	AAAGACAGCAGTACCCACTGA	0.769292	0.281693	0.557872
	gRNA-907	AAAGACAGCTTATCCCTGTG	AGG	AAAGACAGCTTATCCCTGTGA	0.650692	0.13307	0.291746
	gRNA-908	AAAGACAGGAACAAACTAAG	AGG	AAAGACAGGAACAAACTAAGA	0.697952	0.377517	0.518611
	gRNA-909	AAAGACAGGCTAAAATACAG	AGG	AAAGACAGGCTAAAATACAGA	0.676639	0.380554	0.358556
	gRNA-910	AAAGACAGGTTGCTCAAAAG	TGG	AAAGACAGGTTGCTCAAAAGT	0.748871	0.287865	0.411248
	gRNA-911	AAAGACAGTAACTTCTCACA	TGG	AAAGACAGTAACTTCTCACAT	0.514976	0.201165	0.355744
	gRNA-912	AAAGACAGTTGACTCAGGCA	AGG	AAAGACAGTTGACTCAGGCAA	0.715552	0.221581	0.387991
	gRNA-913	AAAGACATCCTAGTCTCCTG	TGG	AAAGACATCCTAGTCTCCTGT	0.832232	0.258998	0.473534
	gRNA-914	AAAGACATGCTGACCCTGAA	GGG	AAAGACATGCTGACCCTGAAG	0.391026	0.0554755	0.132947
	gRNA-915	AAAGACATTACCGGAGGGCT	CGG	AAAGACATTACCGGAGGGCTC	0.381999	0.0494024	0.219059
	gRNA-916	AAAGACATTTCCATTCCTCG	AGG	AAAGACATTTCCATTCCTCGA	0.610597	0.111957	0.255715
	gRNA-917	AAAGACATTTCCATTCCTTG	AGG	AAAGACATTTCCATTCCTTGA	0.546714	0.140582	0.271325
	gRNA-918	AAAGACCAAGTGCTCACCAT	TGG	AAAGACCAAGTGCTCACCATT	0.60377	0.14128	0.196009
	gRNA-919	AAAGACCACAACACGTAGCG	TGG	AAAGACCACAACACGTAGCGT	0.710745	0.0920266	0.187645
	gRNA-920	AAAGACCAGTATGAAAACTG	GGG	AAAGACCAGTATGAAAACTGG	0.900082	0.386535	0.593527
	gRNA-921	AAAGACCATTAGGATCGGGA	TGG	AAAGACCATTAGGATCGGGAT	0.684348	0.179444	0.280759
	gRNA-922	AAAGACCCAACCATCAAGCT	CGG	AAAGACCCAACCATCAAGCTC	0.55895	0.210811	0.23426
	gRNA-923	AAAGACCCACATCTTGACTG	TGG	AAAGACCCACATCTTGACTGT	0.494369	0.12079	0.386574
	gRNA-924	AAAGACCCAGCGTTCCCTGT	TGG	AAAGACCCAGCGTTCCCTGTT	0.386063	0.103514	0.268353
	gRNA-925	AAAGACCGAGCCCCTAACAG	AGG	AAAGACCGAGCCCCTAACAGA	0.86839	0.247287	0.450132
	gRNA-926	AAAGACCGAGCTCTCTTCAA	CGG	AAAGACCGAGCTCTCTTCAAC	0.35851	0.0949283	0.297433
	gRNA-927	AAAGACCGTTGTTTACCTTG	TGG	AAAGACCGTTGTTTACCTTGT	0.598713	0.173715	0.403229
	gRNA-928	AAAGACCTACAAGCCAGCTG	AGG	AAAGACCTACAAGCCAGCTGA	0.859119	0.289866	0.429634
	gRNA-929	AAAGACCTTCTGCTTACATG	AGG	AAAGACCTTCTGCTTACATGA	0.798831	0.253279	0.49077
	gRNA-930	AAAGACCTTTATTGCCGCCG	TGG	AAAGACCTTTATTGCCGCCGT	0.520509	0.093221	0.246985
	gRNA-931	AAAGACGACGGTGAAATCCT	GGG	AAAGACGACGGTGAAATCCTG	0.412852	0.0868117	0.233493
	gRNA-932	AAAGACGAGAACAGGCACAG	CGG	AAAGACGAGAACAGGCACAGC	0.747825	0.357742	0.396286
	gRNA-933	AAAGACGAGGAGCGGCTCTG	GGG	AAAGACGAGGAGCGGCTCTGG	0.792646	0.309905
	gRNA-934	AAAGACGCAAAATTACAGGC	AGG	AAAGACGCAAAATTACAGGCA	0.749508	0.260612	0.456986
	gRNA-935	AAAGACGCCCATCTGAGCCA	AGG	AAAGACGCCCATCTGAGCCAA	0.52354	0.118967	0.326298
	gRNA-936	AAAGACGCCTAACTCAGAGC	TGG	AAAGACGCCTAACTCAGAGCT	0.645224	0.214457	0.516551
	gRNA-937	AAAGACGGAGATATTCACCG	AGG	AAAGACGGAGATATTCACCGA	0.933694	0.624744	0.783887
	gRNA-938	AAAGACGGCCGGATTCGAGA	AGG	AAAGACGGCCGGATTCGAGAA			0.466524
	gRNA-939	AAAGACGTACCTTTCCAACA	TGG	AAAGACGTACCTTTCCAACAT	0.513251	0.16875	0.367448
	gRNA-940	AAAGACGTAGTCGTCCGTCC	CGG	AAAGACGTAGTCGTCCGTCCC	0.554788	0.0940401	0.257126
	gRNA-941	AAAGACGTCCCTAACAAGTC	GGG	AAAGACGTCCCTAACAAGTCG	0.403409	0.108827	0.248722
	gRNA-942	AAAGACGTGGACTGTTTCGG	GGG	AAAGACGTGGACTGTTTCGGG	0.847061	0.300301	0.456162
	gRNA-943	AAAGACTACAAGAAAACCAT	TGG	AAAGACTACAAGAAAACCATT			0.315422
	gRNA-944	AAAGACTATTTACCTACTGT	AGG	AAAGACTATTTACCTACTGTA	0.641443	0.157727	0.36612
	gRNA-945	AAAGACTCACCATATTACCA	AGG	AAAGACTCACCATATTACCAA	0.752594	0.319603	0.581716
	gRNA-946	AAAGACTCGTACCAGCCACC	AGG	AAAGACTCGTACCAGCCACCA	0.469555	0.120884	0.293609
	gRNA-947	AAAGACTCTGAGACCCACAA	AGG	AAAGACTCTGAGACCCACAAA	0.700697	0.147338	0.202789
	gRNA-948	AAAGACTGCCTGATCCACCA	AGG	AAAGACTGCCTGATCCACCAA	0.869426	0.292732	0.477735
	gRNA-949	AAAGACTGCTGTACTGACAC	GGG	AAAGACTGCTGTACTGACACG	0.793512	0.156202	0.408465
	gRNA-950	AAAGACTGGTCCCAGCACGA	CGG	AAAGACTGGTCCCAGCACGAC	0.756208	0.319296	0.577202
	gRNA-951	AAAGACTTACTCCAATGAGG	TGG	AAAGACTTACTCCAATGAGGT	0.782453	0.448047	0.463555
	gRNA-952	AAAGACTTTCCCCATCTCTG	GGG	AAAGACTTTCCCCATCTCTGG	0.740429	0.232196	0.528066
	gRNA-953	AAAGAGAAAATGCGACTCGA	AGG	AAAGAGAAAATGCGACTCGAA	0.620821	0.163084	0.0293062
	gRNA-954	AAAGAGAAAGAACAAGTAAA	AGG	AAAGAGAAAGAACAAGTAAAA	0.342618	0.101108	0.221739
	gRNA-955	AAAGAGAAAGCCAGATATGG	TGG	AAAGAGAAAGCCAGATATGGT	0.73516	0.294985	0.350599
	gRNA-956	AAAGAGAAAGTAGCGTACGG	GGG	AAAGAGAAAGTAGCGTACGGG	0.743617	0.343301	0.410768
	gRNA-957	AAAGAGAACAGCCTTCACTC	GGG	AAAGAGAACAGCCTTCACTCG	0.871644	0.383428	0.637349
	gRNA-958	AAAGAGAATCGCCAACTCAG	CGG	AAAGAGAATCGCCAACTCAGC	0.83369	0.365783	0.545413
	gRNA-959	AAAGAGACCCTGTCACGCAG	AGG	AAAGAGACCCTGTCACGCAGA	0.721617	0.291135	0.440905
	gRNA-960	AAAGAGACCTTATGAATGCA	AGG	AAAGAGACCTTATGAATGCAA	0.644388	0.198437	0.409722
	gRNA-961	AAAGAGACTTGGTGAAAGGA	AGG	AAAGAGACTTGGTGAAAGGAA	0.756093	0.234399	0.446656
	gRNA-962	AAAGAGAGCCAGAATTGCCT	CGG	AAAGAGAGCCAGAATTGCCTC	0.393912	0.129248	0.233838
	gRNA-963	AAAGAGAGCTGAGTGTGACC	TGG	AAAGAGAGCTGAGTGTGACCT		0.311765	0.386924
	gRNA-964	AAAGAGAGTATGACCTGCAG	CGG	AAAGAGAGTATGACCTGCAGC	0.802586	0.280794	0.28916
	gRNA-965	AAAGAGCAATATATGTGTGA	AGG	AAAGAGCAATATATGTGTGAA	0.501225	0.21235	0.297248
	gRNA-966	AAAGAGCACTTGGTAATCGG	AGG	AAAGAGCACTTGGTAATCGGA	0.872663	0.423801	0.578596
	gRNA-967	AAAGAGCAGGCAATCGATAG	GGG	AAAGAGCAGGCAATCGATAGG	0.81031	0.20528	0.39583
	gRNA-968	AAAGAGCTTCCAGTCATCCA	GGG	AAAGAGCTTCCAGTCATCCAG		0.37037
	gRNA-969	AAAGAGCTTGATGAGCACAC	CGG	AAAGAGCTTGATGAGCACACC	0.717992	0.440965	0.417274
	gRNA-970	AAAGAGGAAGACTTCTATCG	AGG	AAAGAGGAAGACTTCTATCGA	0.671232	0.233035	0.437138
	gRNA-971	AAAGAGGATTACCCATAGAA	GGG	AAAGAGGATTACCCATAGAAG	0.713575	0.337457	0.555556
	gRNA-972	AAAGAGGCTTTCTTGCAGAA	GGG	AAAGAGGCTTTCTTGCAGAAG	0.308267	0.0820636	0.174748
	gRNA-973	AAAGAGGGAAAGATCAAAAG	TGG	AAAGAGGGAAAGATCAAAAGT	0.762126	0.408267	0.38745
	gRNA-974	AAAGAGGTATCCAGTCAGGA	AGG	AAAGAGGTATCCAGTCAGGAA	0.803518	0.301211	0.461536
	gRNA-975	AAAGAGGTCCTTATACGTAC	AGG	AAAGAGGTCCTTATACGTACA	0.62378	0.293903	0.401949
	gRNA-976	AAAGAGGTCGACCGTGTATT	GGG	AAAGAGGTCGACCGTGTATTG		0.0362602
	gRNA-977	AAAGAGGTTTGGTTCATAAG	CGG	AAAGAGGTTTGGTTCATAAGC	0.707283	0.191778	0.446902
	gRNA-978	AAAGAGTAAACCTTGCCATA	TGG	AAAGAGTAAACCTTGCCATAT	0.173537	0.135649	0.130546
	gRNA-979	AAAGAGTAATGTCAATCCGC	TGG	AAAGAGTAATGTCAATCCGCT	0.562711	0.248698	0.396049
	gRNA-980	AAAGAGTACAAGTCGGACAC	AGG	AAAGAGTACAAGTCGGACACA	0.74322	0.17391	0.312399
	gRNA-981	AAAGAGTACCGCGTGCTCCT	TGG	AAAGAGTACCGCGTGCTCCTT	0.221123	0.107512	0.21355
	gRNA-982	AAAGAGTCCTGACTCTGATG	TGG	AAAGAGTCCTGACTCTGATGT		0.214312
	gRNA-983	AAAGAGTCTCAACATAAAGC	CGG	AAAGAGTCTCAACATAAAGCC	0.375076	0.120198	0.26198
	gRNA-984	AAAGAGTGTGGAGACCATCA	AGG	AAAGAGTGTGGAGACCATCAA	0.43778	0.154836	0.277535
	gRNA-985	AAAGAGTGTTACTCCAAACA	CGG	AAAGAGTGTTACTCCAAACAC	0.699682	0.257175	0.466191
	gRNA-986	AAAGAGTTACAATACTACGT	CGG	AAAGAGTTACAATACTACGTC	0.650206	0.325931	0.366465
	gRNA-987	AAAGAGTTCGAATCACTGGG	TGG	AAAGAGTTCGAATCACTGGGT	0.897647	0.252073	0.674257
	gRNA-988	AAAGAGTTGCGGCCACGAGA	AGG	AAAGAGTTGCGGCCACGAGAA	0.806539	0.410805	0.440455
	gRNA-989	AAAGATAAGCCATTATCTGG	GGG	AAAGATAAGCCATTATCTGGG	0.598412	0.165902	0.436508
	gRNA-990	AAAGATAAGGAAATCATCCC	TGG	AAAGATAAGGAAATCATCCCT		0.266247	0.16886
	gRNA-991	AAAGATACAACATCCTCTGA	AGG	AAAGATACAACATCCTCTGAA	0.311351	0.0763774	0.173854
	gRNA-992	AAAGATACTTCCATGCATCA	AGG	AAAGATACTTCCATGCATCAA	0.174006	0.0747838	0.111937
	gRNA-993	AAAGATAGTAAGATTGTACC	AGG	AAAGATAGTAAGATTGTACCA	0.406554	0.194669	0.251126
	gRNA-994	AAAGATATAATAAAGATGCT	TGG	AAAGATATAATAAAGATGCTT	0.44899	0.104618	0.340426
	gRNA-995	AAAGATATCCAGGTCACTTG	GGG	AAAGATATCCAGGTCACTTGG	0.596768	0.321835	0.41987
	gRNA-996	AAAGATATGCCTGCAAAGCA	AGG	AAAGATATGCCTGCAAAGCAA	0.637275	0.248159	0.42602
	gRNA-997	AAAGATATGCTCCAATGGCC	GGG	AAAGATATGCTCCAATGGCCG	0.515891	0.129377	0.310712
	gRNA-998	AAAGATCAAAGTGTTAAACC	AGG	AAAGATCAAAGTGTTAAACCA	0.394345	0.192124	0.229803
	gRNA-999	AAAGATCAACCGGCCCCGAA	CGG	AAAGATCAACCGGCCCCGAAC	0.44399	0.164132	0.276717
	gRNA-1000	AAAGATCAACTCATAGGGCA	AGG	AAAGATCAACTCATAGGGCAA	0.395604	0.0330601	0.183357
	gRNA-1001	AAAGATCAAGGTTAGCACTG	TGG	AAAGATCAAGGTTAGCACTGT	0.738676	0.099181	0.217446
	gRNA-1002	AAAGATCACAGGCCTATGCC	AGG	AAAGATCACAGGCCTATGCCA	0.395298	0.0939831	0.180571
	gRNA-1003	AAAGATCACTACAAACACCG	AGG	AAAGATCACTACAAACACCGA	0.810919	0.524936	0.584001
	gRNA-1004	AAAGATCCAAAAGCTGACTG	GGG	AAAGATCCAAAAGCTGACTGG	0.858973	0.139515	0.280684
	gRNA-1005	AAAGATCCAGTGGTGGCCCA	GGG	AAAGATCCAGTGGTGGCCCAG	0.590057	0.0857756	0.212462
	gRNA-1006	AAAGATCCCTGGAATATGAA	GGG	AAAGATCCCTGGAATATGAAG	0.417321	0.115897	0.32766
	gRNA-1007	AAAGATCCTTAAAACACGGA	AGG	AAAGATCCTTAAAACACGGAA	0.345103	0.0761859	0.0696203
	gRNA-1008	AAAGATCTGGGGCACACTCT	TGG	AAAGATCTGGGGCACACTCTT	0.226908	0.0727463	0.147998
	gRNA-1009	AAAGATCTTACCTTACTAGG	AGG	AAAGATCTTACCTTACTAGGA		0.237431	0.464085
	gRNA-1010	AAAGATCTTCTGGAAGTCCG	TGG	AAAGATCTTCTGGAAGTCCGT	0.676873	0.0722298	0.267768
	gRNA-1011	AAAGATGAATCCGCTTGGCA	CGG	AAAGATGAATCCGCTTGGCAC	0.512587	0.198586	0.212411
	gRNA-1012	AAAGATGACAAATCTGATCG	AGG	AAAGATGACAAATCTGATCGA	0.558874	0.0862136	0.212349
	gRNA-1013	AAAGATGACCATTTCCGAAG	TGG	AAAGATGACCATTTCCGAAGT	0.48472	0.214457	0.368242
	gRNA-1014	AAAGATGACGGAGTTGACCA	TGG	AAAGATGACGGAGTTGACCAT	0.785423	0.322035	0.494879
	gRNA-1015	AAAGATGAGACATCCACAAG	TGG	AAAGATGAGACATCCACAAGT	0.756857	0.239241	0.543408
	gRNA-1016	AAAGATGATGACGTTGCGAA	AGG	AAAGATGATGACGTTGCGAAA	0.132091	0.0688267	0.0830789
	gRNA-1017	AAAGATGATGAGCTCAAACA	TGG	AAAGATGATGAGCTCAAACAT	0.610139	0.21015	0.266537
	gRNA-1018	AAAGATGATTACTTGCTACC	AGG	AAAGATGATTACTTGCTACCA	0.195	0.111654	0.231288
	gRNA-1019	AAAGATGGACTGCGCTTGGA	AGG	AAAGATGGACTGCGCTTGGAA	0.832566	0.188697	0.397256
	gRNA-1020	AAAGATGGATCCTGATCACT	TGG	AAAGATGGATCCTGATCACTT	0.219766	0.0657556	0.174634
	gRNA-1021	AAAGATGGCAACATCACTGA	AGG	AAAGATGGCAACATCACTGAA	0.468733	0.141757	0.260851
	gRNA-1022	AAAGATGGCAACCTTCACGA	AGG	AAAGATGGCAACCTTCACGAA	0.624536	0.307433	0.449893
	gRNA-1023	AAAGATGGGCAACTTACGGT	CGG	AAAGATGGGCAACTTACGGTC	0.604257	0.146367	0.468508
	gRNA-1024	AAAGATGTACACGTGGCCGA	TGG	AAAGATGTACACGTGGCCGAT	0.422827	0.117247	0.32039
	gRNA-1025	AAAGATGTCATCATCAACCA	AGG	AAAGATGTCATCATCAACCAA	0.75118	0.131387	0.314068
	gRNA-1026	AAAGATGTCTGGCCTCAACA	TGG	AAAGATGTCTGGCCTCAACAT	0.770536	0.16222	0.44857
	gRNA-1027	AAAGATGTTCTGTCCGTGTG	CGG	AAAGATGTTCTGTCCGTGTGC	0.471749	0.056538	0.0916664
	gRNA-1028	AAAGATTACGAACTTCCCTG	TGG	AAAGATTACGAACTTCCCTGT	0.863326	0.257633	0.472737
	gRNA-1029	AAAGATTCTTGATGTTCTTG	AGG	AAAGATTCTTGATGTTCTTGA	0.195399	0.0724939	0.105003
	gRNA-1030	AAAGATTTGGAAACATGACG	AGG	AAAGATTTGGAAACATGACGA			0.304414
	gRNA-1031	AAAGATTTGGGGCATACTCT	TGG	AAAGATTTGGGGCATACTCTT	0.235762	0.0663018	0.256243
	gRNA-1032	AAAGCAAAAGAATCCGATGG	TGG	AAAGCAAAAGAATCCGATGGT	0.476136	0.0827476	0.124775
	gRNA-1033	AAAGCAAAGAAGAGAGCCGG	GGG	AAAGCAAAGAAGAGAGCCGGG	0.785144	0.154446	0.252801
	gRNA-1034	AAAGCAAAGTCCCTCCACGT	GGG	AAAGCAAAGTCCCTCCACGTG	0.749266	0.272455	0.452381
	gRNA-1035	AAAGCAAAGTGATCTTGAAG	AGG	AAAGCAAAGTGATCTTGAAGA	0.588612	0.197217	0.209361
	gRNA-1036	AAAGCAAATATACCCAGAAT	GGG	AAAGCAAATATACCCAGAATG	0.364928	0.1297	0.150341
	gRNA-1037	AAAGCAAATTGTTTATCTCA	AGG	AAAGCAAATTGTTTATCTCAA	0.235489	0.0774646	0.0930883
	gRNA-1038	AAAGCAACATACAGACAATG	GGG	AAAGCAACATACAGACAATGG		0.166083
	gRNA-1039	AAAGCAACATCTTTCCATCT	GGG	AAAGCAACATCTTTCCATCTG	0.162832	0.099674	0.127893
	gRNA-1040	AAAGCAACTCTACCATGCCT	GGG	AAAGCAACTCTACCATGCCTG	0.280814	0.0490919	0.141688
	gRNA-1041	AAAGCAAGATATCCTCATCT	GGG	AAAGCAAGATATCCTCATCTG	0.619921		0.395495
	gRNA-1042	AAAGCAAGCTCCCCAAAATG	TGG	AAAGCAAGCTCCCCAAAATGT	0.617356	0.17124	0.346954
	gRNA-1043	AAAGCAAGTTCGAGTACGTG	AGG	AAAGCAAGTTCGAGTACGTGA	0.568481	0.097818	0.327341
	gRNA-1044	AAAGCAATCGTTCTGAAGAC	AGG	AAAGCAATCGTTCTGAAGACA	0.389938	0.0869178	0.157874
	gRNA-1045	AAAGCACAGTTGCCGTTCAA	AGG	AAAGCACAGTTGCCGTTCAAA		0.183009	0.0881892
	gRNA-1046	AAAGCACATAGCTATCACAG	AGG	AAAGCACATAGCTATCACAGA	0.757646	0.442255	0.463311
	gRNA-1047	AAAGCACATCACCAAGACCG	AGG	AAAGCACATCACCAAGACCGA	0.896011	0.162113
	gRNA-1048	AAAGCACATGAAGCCGAGCG	TGG	AAAGCACATGAAGCCGAGCGT	0.881246	0.248687	0.481818
	gRNA-1049	AAAGCACATGCACCAACACC	AGG	AAAGCACATGCACCAACACCA	0.590156	0.140779	0.361598
	gRNA-1050	AAAGCACATGTGGTAACTTG	CGG	AAAGCACATGTGGTAACTTGC	0.501306	0.186683	0.36338
	gRNA-1051	AAAGCACATTGGCAAGACCT	GGG	AAAGCACATTGGCAAGACCTG	0.546364	0.120125	0.301021
	gRNA-1052	AAAGCACCACATCAGATGAC	TGG	AAAGCACCACATCAGATGACT	0.355444	0.113356	0.283505
	gRNA-1053	AAAGCACCACGATGAGGCGT	CGG	AAAGCACCACGATGAGGCGTC	0.67469	0.134303	0.455821
	gRNA-1054	AAAGCACCACGGTCAGATGG	GGG	AAAGCACCACGGTCAGATGGG	0.645908	0.108858	0.382015
	gRNA-1055	AAAGCACCGGGCATATTTGA	CGG	AAAGCACCGGGCATATTTGAC	0.142002	0.0791754	0.202355
	gRNA-1056	AAAGCACTAAATGCTGTCCG	TGG	AAAGCACTAAATGCTGTCCGT	0.851123	0.197598	0.435668
	gRNA-1057	AAAGCACTGATGAACTAGCA	AGG	AAAGCACTGATGAACTAGCAA	0.400752	0.065058	0.100831
	gRNA-1058	AAAGCAGAAAGATGTCGCTG	AGG	AAAGCAGAAAGATGTCGCTGA	0.653547	0.300625	0.389265
	gRNA-1059	AAAGCAGAGGAATCAGACCC	AGG	AAAGCAGAGGAATCAGACCCA	0.798303	0.235659	0.416408
	gRNA-1060	AAAGCAGAGTCTGTCCAAGG	TGG	AAAGCAGAGTCTGTCCAAGGT	0.847619	0.30578	0.565584
	gRNA-1061	AAAGCAGAGTGCATACATAA	TGG	AAAGCAGAGTGCATACATAAT	0.216822	0.128585	0.0974133
	gRNA-1062	AAAGCAGCCTAGAAAACACG	GGG	AAAGCAGCCTAGAAAACACGG	0.847376	0.350972	0.532179
	gRNA-1063	AAAGCAGCTGGACGAAACCG	TGG	AAAGCAGCTGGACGAAACCGT	0.898809	0.249535	0.598718
	gRNA-1064	AAAGCAGGACCCAGAATGGG	AGG	AAAGCAGGACCCAGAATGGGA	0.674136	0.205174	0.510427
	gRNA-1065	AAAGCAGGGCGCCTCCGCAG	AGG	AAAGCAGGGCGCCTCCGCAGA	0.740308	0.302348	0.499742
	gRNA-1066	AAAGCAGGTACTCACCAAGG	AGG	AAAGCAGGTACTCACCAAGGA	0.736726	0.302927	0.459962
	gRNA-1067	AAAGCAGGTCACGATAGCGC	TGG	AAAGCAGGTCACGATAGCGCT	0.402402	0.204033	0.304189
	gRNA-1068	AAAGCAGTCAACACTGCCCA	GGG	AAAGCAGTCAACACTGCCCAG	0.906236	0.366076	0.668182
	gRNA-1069	AAAGCAGTCACAAATGGTCC	AGG	AAAGCAGTCACAAATGGTCCA	0.434279	0.119299	0.298529
	gRNA-1070	AAAGCAGTGAGTGTCAACGA	AGG	AAAGCAGTGAGTGTCAACGAA	0.794161	0.325088	0.436019
	gRNA-1071	AAAGCAGTGGTGATAACTGA	AGG	AAAGCAGTGGTGATAACTGAA	0.802102	0.312529	0.426937
	gRNA-1072	AAAGCAGTTTGTGTCCGACG	TGG	AAAGCAGTTTGTGTCCGACGT	0.780182	0.221192	0.577342
	gRNA-1073	AAAGCATACATGCTGCACAT	CGG	AAAGCATACATGCTGCACATC	0.313476	0.154427	0.2601
	gRNA-1074	AAAGCATACGCATATCAACT	CGG	AAAGCATACGCATATCAACTC	0.175692	0.0861792	0.114858
	gRNA-1075	AAAGCATATTCATATCACAC	AGG	AAAGCATATTCATATCACACA	0.405361	0.299041	0.303116
	gRNA-1076	AAAGCATCAGAGTTATCCAG	TGG	AAAGCATCAGAGTTATCCAGT	0.772757	0.316504	0.4324
	gRNA-1077	AAAGCATCCTCAATCCCGAT	GGG	AAAGCATCCTCAATCCCGATG	0.31774	0.115263	0.237002
	gRNA-1078	AAAGCATCTAGACATTCCAA	AGG	AAAGCATCTAGACATTCCAAA	0.602489	0.110201	0.349536
	gRNA-1079	AAAGCATCTGGGACCAGCCT	TGG	AAAGCATCTGGGACCAGCCTT	0.0398274	0.0576768	0.0677278
	gRNA-1080	AAAGCATCTTCAATGTCTGT	GGG	AAAGCATCTTCAATGTCTGTG	0.123813	0.0588683	0.0767349
	gRNA-1081	AAAGCATTACCGGGTTCGCT	AGG	AAAGCATTACCGGGTTCGCTA	0.520791	0.142407	0.302593
	gRNA-1082	AAAGCATTCCTCCCTAGTAA	TGG	AAAGCATTCCTCCCTAGTAAT		0.162055	0.239267
	gRNA-1083	AAAGCATTGTCGCATCAACC	GGG	AAAGCATTGTCGCATCAACCG	0.624776	0.153718	0.294828
	gRNA-1084	AAAGCATTTCATGTGCACCT	TGG	AAAGCATTTCATGTGCACCTT	0.261296	0.0887019	0.173034
	gRNA-1085	AAAGCCAAAACTGATGCTGG	CGG	AAAGCCAAAACTGATGCTGGC	0.488551	0.147098	0.316838
	gRNA-1086	AAAGCCAAACGCTGGGCATG	AGG	AAAGCCAAACGCTGGGCATGA	0.512539	0.211164	0.331011
	gRNA-1087	AAAGCCAAATTATGTGTACA	AGG	AAAGCCAAATTATGTGTACAA	0.202336	0.0786868	0.0845231
	gRNA-1088	AAAGCCAACAAGTTAGACCA	CGG	AAAGCCAACAAGTTAGACCAC	0.712912	0.25732
	gRNA-1089	AAAGCCAAGACAAACTTCCT	TGG	AAAGCCAAGACAAACTTCCTT	0.191504	0.0975812	0.176593
	gRNA-1090	AAAGCCAAGACATCTTCACC	GGG	AAAGCCAAGACATCTTCACCG	0.610543	0.219485	0.428854
	gRNA-1091	AAAGCCAAGTCTCGACAAGT	TGG	AAAGCCAAGTCTCGACAAGTT	0.266905	0.0889833	0.177009
	gRNA-1092	AAAGCCAATATAGTGATCGG	TGG	AAAGCCAATATAGTGATCGGT		0.401137
	gRNA-1093	AAAGCCAATGACCCCCAAGG	TGG	AAAGCCAATGACCCCCAAGGT	0.674975	0.254628	0.411987
	gRNA-1094	AAAGCCACAGCTGCGCCTGC	AGG	AAAGCCACAGCTGCGCCTGCA	0.192881	0.0712864	0.266327
	gRNA-1095	AAAGCCACCATTACCAGCAG	AGG	AAAGCCACCATTACCAGCAGA	0.640524	0.113449	0.346348
	gRNA-1096	AAAGCCACTTCTACAAACAC	GGG	AAAGCCACTTCTACAAACACG	0.688558	0.147958	0.499868
	gRNA-1097	AAAGCCAGAAACAAGTTGAC	GGG	AAAGCCAGAAACAAGTTGACG	0.533174	0.212372	0.334826
	gRNA-1098	AAAGCCAGCGACGCTGATGT	GGG	AAAGCCAGCGACGCTGATGTG	0.453328	0.155533	0.221507
	gRNA-1099	AAAGCCAGCTCCATCGACAC	AGG	AAAGCCAGCTCCATCGACACA	0.642386	0.192531	0.437222
	gRNA-1100	AAAGCCAGGAGAGTTCAGCA	AGG	AAAGCCAGGAGAGTTCAGCAA	0.649719	0.241157	0.37713
	gRNA-1101	AAAGCCAGGATACTTGTCTG	AGG	AAAGCCAGGATACTTGTCTGA	0.842202	0.2703	0.3402
	gRNA-1102	AAAGCCAGGATCAATAAGAC	GGG	AAAGCCAGGATCAATAAGACG	0.453748	0.144908	0.236235
	gRNA-1103	AAAGCCATCAGTGACTCAGA	TGG	AAAGCCATCAGTGACTCAGAT	0.54628	0.154772	0.437237
	gRNA-1104	AAAGCCCAAACAGCCAAGCA	AGG	AAAGCCCAAACAGCCAAGCAA	0.556715	0.213861	0.433955
	gRNA-1105	AAAGCCCAAGAACACTGACG	AGG	AAAGCCCAAGAACACTGACGA	0.807941	0.37507	0.519355
	gRNA-1106	AAAGCCCAATGCCATTCAAG	CGG	AAAGCCCAATGCCATTCAAGC	0.603968	0.165514	0.347634
	gRNA-1107	AAAGCCCACCGCGTTCCGTA	GGG	AAAGCCCACCGCGTTCCGTAG	0.432543	0.137481	0.251011
	gRNA-1108	AAAGCCCCGACAGCTTACTG	TGG	AAAGCCCCGACAGCTTACTGT	0.872233	0.357894	0.602691
	gRNA-1109	AAAGCCCGCCGACATCCCTC	AGG	AAAGCCCGCCGACATCCCTCA	0.579611	0.18406	0.427664
	gRNA-1110	AAAGCCCGCTCACTAGACGA	GGG	AAAGCCCGCTCACTAGACGAG	0.883259	0.370285	0.60935
	gRNA-1111	AAAGCCCGGGAGTAGGGGAG	CGG	AAAGCCCGGGAGTAGGGGAGC	0.313856	0.0828304	0.149406
	gRNA-1112	AAAGCCCGGTCATCAGCGTG	AGG	AAAGCCCGGTCATCAGCGTGA	0.672222	0.179866	0.439439
	gRNA-1113	AAAGCCCTCAGCAGTCCAAC	TGG	AAAGCCCTCAGCAGTCCAACT	0.4316	0.0793514	0.259968
	gRNA-1114	AAAGCCCTGGCTATGAACCT	CGG	AAAGCCCTGGCTATGAACCTC		0.0907672	0.123008
	gRNA-1115	AAAGCCCTGTCAATTGCACC	AGG	AAAGCCCTGTCAATTGCACCA	0.456505	0.186496	0.280055
	gRNA-1116	AAAGCCGAGAAGTTTCCACT	GGG	AAAGCCGAGAAGTTTCCACTG		0.0692935	0.408753
	gRNA-1117	AAAGCCGCATGACCGAGACC	GGG	AAAGCCGCATGACCGAGACCG	0.768949	0.307062	0.580073
	gRNA-1118	AAAGCCGGAGGCTTGCCGAG	AGG	AAAGCCGGAGGCTTGCCGAGA	0.572482	0.137893	0.281403
	gRNA-1119	AAAGCCGTCCTGTCCGACAT	CGG	AAAGCCGTCCTGTCCGACATC	0.448249	0.0693368	0.221525
	gRNA-1120	AAAGCCTAACCACGTACACT	GGG	AAAGCCTAACCACGTACACTG	0.62209	0.219585	0.465599
	gRNA-1121	AAAGCCTAGAAAATCAACTG	TGG	AAAGCCTAGAAAATCAACTGT	0.914072	0.582498	0.561107
	gRNA-1122	AAAGCCTAGCAGCAGAGCTG	AGG	AAAGCCTAGCAGCAGAGCTGA	0.85039	0.247828	0.56082
	gRNA-1123	AAAGCCTATCTTATGACAGA	AGG	AAAGCCTATCTTATGACAGAA	0.422222	0.0669563	0.152338
	gRNA-1124	AAAGCCTATTACCTGGCATG	TGG	AAAGCCTATTACCTGGCATGT	0.736092	0.214773	0.496032
	gRNA-1125	AAAGCCTCTACCCGAGGGAA	CGG	AAAGCCTCTACCCGAGGGAAC		0.151077
	gRNA-1126	AAAGCCTCTACTTCATTACG	TGG	AAAGCCTCTACTTCATTACGT	0.775253	0.176859	0.44046
	gRNA-1127	AAAGCCTGAAGTTTCTGTGG	TGG	AAAGCCTGAAGTTTCTGTGGT	0.701645	0.283773	0.493414
	gRNA-1128	AAAGCCTGCATAGCAACGTG	AGG	AAAGCCTGCATAGCAACGTGA	0.813005	0.309442	0.577602
	gRNA-1129	AAAGCCTGGCTACATAACAG	TGG	AAAGCCTGGCTACATAACAGT		0.372253	0.716667
	gRNA-1130	AAAGCCTGGGCTTGAGCCAG	AGG	AAAGCCTGGGCTTGAGCCAGA	0.479544	0.0658339	0.221933
	gRNA-1131	AAAGCCTTCAGTGTTCACAT	AGG	AAAGCCTTCAGTGTTCACATA		0.127785	0.154545
	gRNA-1132	AAAGCCTTCATCAGGTGCGT	TGG	AAAGCCTTCATCAGGTGCGTT	0.356925	0.120372	0.203833
	gRNA-1133	AAAGCCTTCCAGCTTGCCAG	TGG	AAAGCCTTCCAGCTTGCCAGT	0.760624	0.22038	0.494551
	gRNA-1134	AAAGCCTTGTGTTTCAAGCT	GGG	AAAGCCTTGTGTTTCAAGCTG	0.647094	0.104431	0.392339
	gRNA-1135	AAAGCCTTTACATGGTCTGC	AGG	AAAGCCTTTACATGGTCTGCA	0.337467	0.107512	0.219539
	gRNA-1136	AAAGCCTTTACCGGTCGACA	TGG	AAAGCCTTTACCGGTCGACAT	0.636827	0.131193	0.324637
	gRNA-1137	AAAGCGAATTCCTAGACACC	TGG	AAAGCGAATTCCTAGACACCT	0.605292	0.141691	0.31903
	gRNA-1138	AAAGCGATTGAAGCAAGCCA	AGG	AAAGCGATTGAAGCAAGCCAA		0.117099
	gRNA-1139	AAAGCGCAAGAGCCAGTCAA	AGG	AAAGCGCAAGAGCCAGTCAAA	0.669115	0.179414	0.303922
	gRNA-1140	AAAGCGCAAGAGGACCCGTA	AGG	AAAGCGCAAGAGGACCCGTAA	0.692873	0.145444	0.293226
	gRNA-1141	AAAGCGCACGAACTCCACTC	CGG	AAAGCGCACGAACTCCACTCC	0.567671	0.11438	0.315625
	gRNA-1142	AAAGCGCGCGTATTTAGCTC	GGG	AAAGCGCGCGTATTTAGCTCG	0.463453	0.127225	0.238754
	gRNA-1143	AAAGCGCTGGCCAAAGCACA	AGG	AAAGCGCTGGCCAAAGCACAA	0.763854	0.256003	0.526891
	gRNA-1144	AAAGCGCTTCTGTCAATATG	TGG	AAAGCGCTTCTGTCAATATGT	0.554458	0.0987734	0.227874
	gRNA-1145	AAAGCGCTTCTTTCGCGGTT	GGG	AAAGCGCTTCTTTCGCGGTTG	0.154557	0.0608549	0.0794704
	gRNA-1146	AAAGCGGACACATCGCAGCA	GGG	AAAGCGGACACATCGCAGCAG	0.918206	0.371672	0.654841
	gRNA-1147	AAAGCGGACATTCTCCTCGT	GGG	AAAGCGGACATTCTCCTCGTG	0.785398	0.23927	0.511877
	gRNA-1148	AAAGCGGACGGCTATCGGCA	AGG	AAAGCGGACGGCTATCGGCAA	0.838068	0.219743	0.528455
	gRNA-1149	AAAGCGGAGTGGACGACTGG	AGG	AAAGCGGAGTGGACGACTGGA	0.859403	0.296767	0.490371
	gRNA-1150	AAAGCGGCCATGCGTTCCGG	GGG	AAAGCGGCCATGCGTTCCGGG	0.851538	0.244848	0.512427
	gRNA-1151	AAAGCGGCGACTTCTGTGTG	TGG	AAAGCGGCGACTTCTGTGTGT	0.554633	0.11298	0.28982
	gRNA-1152	AAAGCGGGAATAGAAATAAG	CGG	AAAGCGGGAATAGAAATAAGC	0.740504	0.436674	0.453487
	gRNA-1153	AAAGCGGTAGACTTCAGAAG	GGG	AAAGCGGTAGACTTCAGAAGG	0.895389	0.556736	0.630516
	gRNA-1154	AAAGCGGTCACCTTCCACAT	GGG	AAAGCGGTCACCTTCCACATG	0.518921	0.207405	0.470137
	gRNA-1155	AAAGCGGTCAGGGAACGGCT	TGG	AAAGCGGTCAGGGAACGGCTT	0.849495	0.323237	0.644038
	gRNA-1156	AAAGCGGTCCCTGTAGCTTG	AGG	AAAGCGGTCCCTGTAGCTTGA	0.690343	0.228259	0.51484
	gRNA-1157	AAAGCGTAATCAGAAGACTA	CGG	AAAGCGTAATCAGAAGACTAC	0.80906	0.204628	0.454605
	gRNA-1158	AAAGCGTCCTCAATCACTGT	AGG	AAAGCGTCCTCAATCACTGTA	0.540221	0.131915	0.352171
	gRNA-1159	AAAGCGTGAAAAGAGAACAT	TGG	AAAGCGTGAAAAGAGAACATT	0.647029	0.30495	0.317985
	gRNA-1160	AAAGCGTGAATCCAACTGCT	TGG	AAAGCGTGAATCCAACTGCTT	0.592984	0.267595	0.348048
	gRNA-1161	AAAGCGTGACCACAGATGAG	TGG	AAAGCGTGACCACAGATGAGT	0.59261	0.109869	0.280689
	gRNA-1162	AAAGCGTGATCTTGCTGGGT	CGG	AAAGCGTGATCTTGCTGGGTC	0.454723	0.144617	0.388119
	gRNA-1163	AAAGCGTGTGACAAACTCAG	CGG	AAAGCGTGTGACAAACTCAGC	0.694444	0.296642	0.443422
	gRNA-1164	AAAGCTACCACAATGGTCTG	AGG	AAAGCTACCACAATGGTCTGA	0.583359	0.198953	0.442766
	gRNA-1165	AAAGCTACCATTCTTATATG	TGG	AAAGCTACCATTCTTATATGT	0.337118	0.0897583	0.251777
	gRNA-1166	AAAGCTACTATATCGCCACA	AGG	AAAGCTACTATATCGCCACAA	0.313342	0.0576052	0.131562
	gRNA-1167	AAAGCTCAACATGAGTATGT	TGG	AAAGCTCAACATGAGTATGTT	0.172472	0.0763714	0.144181
	gRNA-1168	AAAGCTCACGGAAGACAAAG	AGG	AAAGCTCACGGAAGACAAAGA	0.87987	0.336159	0.521739
	gRNA-1169	AAAGCTCAGGTGCATGCGTG	AGG	AAAGCTCAGGTGCATGCGTGA	0.658883	0.111664	0.192049
	gRNA-1170	AAAGCTCCAATAATCAACAG	TGG	AAAGCTCCAATAATCAACAGT	0.771869	0.0834351	0.100036
	gRNA-1171	AAAGCTCCACATATAAATGG	TGG	AAAGCTCCACATATAAATGGT		0.428862
	gRNA-1172	AAAGCTCCAGGATTCTGACA	GGG	AAAGCTCCAGGATTCTGACAG	0.699108	0.268287	0.388453
	gRNA-1173	AAAGCTCCTTGTAACATCTG	TGG	AAAGCTCCTTGTAACATCTGT	0.574333	0.0613515	0.198456
	gRNA-1174	AAAGCTCGAATGATGATCTG	GGG	AAAGCTCGAATGATGATCTGG	0.883505	0.243921	0.385763
	gRNA-1175	AAAGCTCGATGCTCAACTCC	GGG	AAAGCTCGATGCTCAACTCCG	0.476246	0.093937	0.239515
	gRNA-1176	AAAGCTCTAACTCACTCCAT	GGG	AAAGCTCTAACTCACTCCATG	0.61956	0.126076	0.253339
	gRNA-1177	AAAGCTCTAATGAATCATTG	TGG	AAAGCTCTAATGAATCATTGT	0.684695	0.1474	0.0728978
	gRNA-1178	AAAGCTCTCGGGTTGAGGGT	GGG	AAAGCTCTCGGGTTGAGGGTG	0.709043	0.0961201	0.375109
	gRNA-1179	AAAGCTCTTCTTAAATACAA	TGG	AAAGCTCTTCTTAAATACAAT	0.281705	0.109818	0.0905938
	gRNA-1180	AAAGCTGACAGACAGCTGCT	TGG	AAAGCTGACAGACAGCTGCTT	0.406295	0.0942477	0.0921142
	gRNA-1181	AAAGCTGATACTCTCCACTG	AGG	AAAGCTGATACTCTCCACTGA	0.887927	0.344079	0.60157
	gRNA-1182	AAAGCTGCTAAACCGTACCT	TGG	AAAGCTGCTAAACCGTACCTT	0.523395	0.119364	0.34056
	gRNA-1183	AAAGCTGGAACCTACCTCCC	AGG	AAAGCTGGAACCTACCTCCCA	0.535757	0.128746	0.218603
	gRNA-1184	AAAGCTGGGATTGGTAGGCT	GGG	AAAGCTGGGATTGGTAGGCTG	0.527305	0.0889897	0.227487
	gRNA-1185	AAAGCTGTCAAAGAACCTCT	GGG	AAAGCTGTCAAAGAACCTCTG	0.548809	0.166341	0.331596
	gRNA-1186	AAAGCTGTGCACACAGTCAG	TGG	AAAGCTGTGCACACAGTCAGT	0.707749	0.133164	0.269738
	gRNA-1187	AAAGCTGTTACATTCCCGCT	TGG	AAAGCTGTTACATTCCCGCTT	0.63372	0.168811	0.383695
	gRNA-1188	AAAGCTTAACCATGTTGCAG	TGG	AAAGCTTAACCATGTTGCAGT	0.464336	0.277136	0.448434
	gRNA-1189	AAAGCTTACCTGTTCTGTAG	GGG	AAAGCTTACCTGTTCTGTAGG	0.411566	0.109082	0.216132
	gRNA-1190	AAAGCTTATATGAGTCACAC	TGG	AAAGCTTATATGAGTCACACT	0.501348	0.190983	0.0836783
	gRNA-1191	AAAGCTTATCGGTTACGAGA	TGG	AAAGCTTATCGGTTACGAGAT		0.220721	0.382839
	gRNA-1192	AAAGCTTCAGCGCCTGCTCC	TGG	AAAGCTTCAGCGCCTGCTCCT	0.344199	0.116842	0.0884483
	gRNA-1193	AAAGCTTCCGAGCCTATCCA	GGG	AAAGCTTCCGAGCCTATCCAG	0.698775	0.10554	0.335899
	gRNA-1194	AAAGCTTCGGCGCCGGACCC	GGG	AAAGCTTCGGCGCCGGACCCG	0.104878	0.0945443	0.0455408
	gRNA-1195	AAAGCTTCGGGTGATATTGG	GGG	AAAGCTTCGGGTGATATTGGG	0.65883	0.194589	0.444316
	gRNA-1196	AAAGCTTCTACCTCAGCCGC	TGG	AAAGCTTCTACCTCAGCCGCT	0.427471	0.259921
	gRNA-1197	AAAGCTTCTGATCTGAGTCC	AGG	AAAGCTTCTGATCTGAGTCCA	0.485924	0.162949	0.340673
	gRNA-1198	AAAGCTTGTACACCTTCCGT	GGG	AAAGCTTGTACACCTTCCGTG	0.796154	0.179465	0.483516
	gRNA-1199	AAAGCTTTAATGCTAGCGAA	CGG	AAAGCTTTAATGCTAGCGAAC	0.365162	0.0377397	0.0512695
	gRNA-1200	AAAGCTTTCACTCAATCCAC	AGG	AAAGCTTTCACTCAATCCACA	0.522613	0.207221	0.322914
	gRNA-1201	AAAGGAACGACTATCCAGCT	AGG	AAAGGAACGACTATCCAGCTA	0.647881	0.065516
	gRNA-1202	AAAGGAAGAAGTGATTGGCA	TGG	AAAGGAAGAAGTGATTGGCAT	0.57528	0.0935148	0.234937
	gRNA-1203	AAAGGAATGGAGTCTTCAGG	GGG	AAAGGAATGGAGTCTTCAGGG	0.818951	0.334026	0.553265
	gRNA-1204	AAAGGAATTTGCTTGTTCCA	GGG	AAAGGAATTTGCTTGTTCCAG	0.305283	0.0533341	0.238458
	gRNA-1205	AAAGGAATTTGTGGCCAAAG	AGG	AAAGGAATTTGTGGCCAAAGA	0.418788	0.0668112	0.192726
	gRNA-1206	AAAGGACAAAGCTGGTACCG	AGG	AAAGGACAAAGCTGGTACCGA	0.965517	0.386364	0.57265
	gRNA-1207	AAAGGACAACTACTCAAAAG	TGG	AAAGGACAACTACTCAAAAGT	0.586698	0.214075	0.31329
	gRNA-1208	AAAGGACAGAAAGGCAGTGT	GGG	AAAGGACAGAAAGGCAGTGTG	0.647071	0.333169	0.525862
	gRNA-1209	AAAGGACATTACAGATCACC	GGG	AAAGGACATTACAGATCACCG	0.628596	0.174875	0.376415
	gRNA-1210	AAAGGACCAACCACAAAATC	AGG	AAAGGACCAACCACAAAATCA	0.153883	0.151231	0.102819
	gRNA-1211	AAAGGACCCACACACCAGCT	GGG	AAAGGACCCACACACCAGCTG	0.526404	0.15239	0.270587
	gRNA-1212	AAAGGACCCCGAGTGCAAAG	TGG	AAAGGACCCCGAGTGCAAAGT	0.51729	0.274734	0.335633
	gRNA-1213	AAAGGACCCTCAAAGGACGT	GGG	AAAGGACCCTCAAAGGACGTG	0.624779	0.0966495	0.39019
	gRNA-1214	AAAGGACCTCAGGATGACCC	TGG	AAAGGACCTCAGGATGACCCT	0.605144	0.185273	0.554479
	gRNA-1215	AAAGGACGATAAACAGATCG	AGG	AAAGGACGATAAACAGATCGA			0.396689
	gRNA-1216	AAAGGACTCATCTGCTACTT	GGG	AAAGGACTCATCTGCTACTTG	0.176383	0.0415191	0.116958
	gRNA-1217	AAAGGACTGAAGCTTAAACT	CGG	AAAGGACTGAAGCTTAAACTC	0.670438	0.243716	0.520401
	gRNA-1218	AAAGGACTGATCCTCAGACT	CGG	AAAGGACTGATCCTCAGACTC	0.8158	0.230215	0.418078
	gRNA-1219	AAAGGACTGGAATTCTAGTC	TGG	AAAGGACTGGAATTCTAGTCT	0.126098	0.0566752	0.0580808
	gRNA-1220	AAAGGACTGGATTACTAACA	TGG	AAAGGACTGGATTACTAACAT	0.651105	0.175448	0.360524
	gRNA-1221	AAAGGACTTCAGGATCCCTG	GGG	AAAGGACTTCAGGATCCCTGG	0.894385	0.432217	0.698767
	gRNA-1222	AAAGGACTTCGGCTACGGCG	TGG	AAAGGACTTCGGCTACGGCGT	0.887992	0.350235	0.562815
	gRNA-1223	AAAGGACTTGTTGCTCTAGG	AGG	AAAGGACTTGTTGCTCTAGGA		0.315993	0.467251
	gRNA-1224	AAAGGAGAACGTCTAACGAG	AGG	AAAGGAGAACGTCTAACGAGA	0.780239	0.29867	0.457608
	gRNA-1225	AAAGGAGAGAGCGGTAACAA	GGG	AAAGGAGAGAGCGGTAACAAG	0.732127	0.214215	0.39994
	gRNA-1226	AAAGGAGATGGATCTCCGAT	TGG	AAAGGAGATGGATCTCCGATT	0.459758
	gRNA-1227	AAAGGAGCAAAGACACACGT	GGG	AAAGGAGCAAAGACACACGTG	0.765286	0.521551	0.413341
	gRNA-1228	AAAGGAGCAGAGCAAAACCG	TGG	AAAGGAGCAGAGCAAAACCGT	0.884294	0.438884	0.625202
	gRNA-1229	AAAGGAGCTTTGCAAAATCG	GGG	AAAGGAGCTTTGCAAAATCGG	0.539952	0.189164	0.319897
	gRNA-1230	AAAGGAGTCTCATTTACAAG	AGG	AAAGGAGTCTCATTTACAAGA	0.593592	0.183587	0.442265
	gRNA-1231	AAAGGAGTGATGGTAACTGA	AGG	AAAGGAGTGATGGTAACTGAA	0.900695	0.405162	0.573926
	gRNA-1232	AAAGGATACAGAAGGTTTCA	GGG	AAAGGATACAGAAGGTTTCAG	0.240125	0.0826028	0.228708
	gRNA-1233	AAAGGATACTGATCTGTCTG	TGG	AAAGGATACTGATCTGTCTGT	0.697395	0.172006	0.47302
	gRNA-1234	AAAGGATATTCAGTCGGAGC	TGG	AAAGGATATTCAGTCGGAGCT		0.215517
	gRNA-1235	AAAGGATCAACATACTTCTG	TGG	AAAGGATCAACATACTTCTGT	0.522187	0.129763	0.245266
	gRNA-1236	AAAGGATCCTGACACTCGCG	TGG	AAAGGATCCTGACACTCGCGT	0.863545	0.218941	0.536792
	gRNA-1237	AAAGGATGTCCGGAGACACA	TGG	AAAGGATGTCCGGAGACACAT	0.695573	0.459321	0.428155
	gRNA-1238	AAAGGATTAATATTCACTTG	AGG	AAAGGATTAATATTCACTTGA	0.532816	0.0836595	0.151205
	gRNA-1239	AAAGGATTCATCAGGTCAGG	AGG	AAAGGATTCATCAGGTCAGGA	0.504762	0.201389	0.324842
	gRNA-1240	AAAGGATTTGTCTTGTAGCC	AGG	AAAGGATTTGTCTTGTAGCCA	0.0422056	0.0352894	0.0447256
	gRNA-1241	AAAGGCAATACGTACCACTG	AGG	AAAGGCAATACGTACCACTGA	0.940176	0.496681	0.612531
	gRNA-1242	AAAGGCAATATAGAAGAGTG	AGG	AAAGGCAATATAGAAGAGTGA	0.714468	0.230835	0.3852
	gRNA-1243	AAAGGCACAATAATGTTGGC	TGG	AAAGGCACAATAATGTTGGCT	0.174943	0.0959833
	gRNA-1244	AAAGGCACTGCTCAACGAGG	AGG	AAAGGCACTGCTCAACGAGGA	0.831951	0.259157	0.501856
	gRNA-1245	AAAGGCAGCACTTACTGCTA	AGG	AAAGGCAGCACTTACTGCTAA	0.531372	0.129797	0.286252
	gRNA-1246	AAAGGCAGGTATAGCAACTG	AGG	AAAGGCAGGTATAGCAACTGA	0.76588	0.30867	0.436105
	gRNA-1247	AAAGGCATAGAACATGGACG	CGG	AAAGGCATAGAACATGGACGC		0.18754
	gRNA-1248	AAAGGCATCGTGCTGCTCGA	GGG	AAAGGCATCGTGCTGCTCGAG	0.603401	0.119911	0.275282
	gRNA-1249	AAAGGCCAATTCTTGATGGT	GGG	AAAGGCCAATTCTTGATGGTG	0.580769	0.0944094	0.462911
	gRNA-1250	AAAGGCCACTGTGAAACGCA	AGG	AAAGGCCACTGTGAAACGCAA	0.771407	0.248303	0.497731
	gRNA-1251	AAAGGCCCGCTGGATGACCG	AGG	AAAGGCCCGCTGGATGACCGA	0.951519	0.321331	0.577372
	gRNA-1252	AAAGGCCGGACTATTGCCAC	AGG	AAAGGCCGGACTATTGCCACA	0.32683	0.0493818	0.198473
	gRNA-1253	AAAGGCCTCCAAATAGACGT	GGG	AAAGGCCTCCAAATAGACGTG	0.763973	0.265744	0.44222
	gRNA-1254	AAAGGCGAGTAAAGGCCAGT	GGG	AAAGGCGAGTAAAGGCCAGTG	0.675026	0.108026	0.36567
	gRNA-1255	AAAGGCGCGGCGTCAGGTGG	CGG	AAAGGCGCGGCGTCAGGTGGC	0.96316	0.100929	0.221055
	gRNA-1256	AAAGGCGCTACTCATCTATT	TGG	AAAGGCGCTACTCATCTATTT	0.0971161	0.0615137	0.0720269
	gRNA-1257	AAAGGCGGCAGGCACAGGAC	TGG	AAAGGCGGCAGGCACAGGACT	0.555501	0.156562	0.369054
	gRNA-1258	AAAGGCGTCATCAAATGTGC	AGG	AAAGGCGTCATCAAATGTGCA	0.455898	0.205516	0.158841
	gRNA-1259	AAAGGCGTCGGCGGCTCACC	AGG	AAAGGCGTCGGCGGCTCACCA	0.159384	0.0598679	0.100746
	gRNA-1260	AAAGGCGTGTCCTACTGCAC	AGG	AAAGGCGTGTCCTACTGCACA	0.545596	0.118956	0.312018
	gRNA-1261	AAAGGCTATCTCTCTTAAGG	GGG	AAAGGCTATCTCTCTTAAGGG	0.728451	0.283497	0.458454
	gRNA-1262	AAAGGCTCACATATCAGTCA	GGG	AAAGGCTCACATATCAGTCAG	0.514717	0.155244	0.188529
	gRNA-1263	AAAGGCTCGTGATATTCCGT	TGG	AAAGGCTCGTGATATTCCGTT	0.66382	0.135302	0.36947
	gRNA-1264	AAAGGCTGCTGATGACACCT	GGG	AAAGGCTGCTGATGACACCTG	0.480374	0.177511	0.361746
	gRNA-1265	AAAGGCTTCGAGCGCGATGT	GGG	AAAGGCTTCGAGCGCGATGTG	0.288618	0.0823935	0.211791
	gRNA-1266	AAAGGCTTGATCGTGCTCAC	AGG	AAAGGCTTGATCGTGCTCACA	0.461624	0.160717	0.177621
	gRNA-1267	AAAGGCTTTCCGTAGGAGTG	CGG	AAAGGCTTTCCGTAGGAGTGC		0.13125	0.252929
	gRNA-1268	AAAGGCTTTGAGAAGGACGT	GGG	AAAGGCTTTGAGAAGGACGTG		0.262024
	gRNA-1269	AAAGGGAAAAACTACCAGAA	CGG	AAAGGGAAAAACTACCAGAAC	0.543902	0.177329	0.260126
	gRNA-1270	AAAGGGAAAACAGGCCGAAG	TGG	AAAGGGAAAACAGGCCGAAGT	0.738961	0.259867	0.355259
	gRNA-1271	AAAGGGAAGAACTAAAGGTC	TGG	AAAGGGAAGAACTAAAGGTCT	0.919842	0.498625	0.643688
	gRNA-1272	AAAGGGAAGTGGACGCTGGA	AGG	AAAGGGAAGTGGACGCTGGAA	0.74915	0.106658	0.188672
	gRNA-1273	AAAGGGAATCCTAGAGCACG	TGG	AAAGGGAATCCTAGAGCACGT	0.735305	0.306913	0.524588
	gRNA-1274	AAAGGGACTGGTGTGAAGCC	GGG	AAAGGGACTGGTGTGAAGCCG	0.271294	0.0648299	0.165438
	gRNA-1275	AAAGGGAGACAGCCCTCTCA	GGG	AAAGGGAGACAGCCCTCTCAG	0.579792	0.10167	0.393676
	gRNA-1276	AAAGGGATACCTGATGACAC	AGG	AAAGGGATACCTGATGACACA	0.770977	0.242901	0.470264
	gRNA-1277	AAAGGGATCTGAGTAGTCAT	CGG	AAAGGGATCTGAGTAGTCATC	0.577605	0.172946	0.408223
	gRNA-1278	AAAGGGATGAGGACTCGACT	GGG	AAAGGGATGAGGACTCGACTG		0.338453	0.555533
	gRNA-1279	AAAGGGCAAGATTACTGGAG	GGG	AAAGGGCAAGATTACTGGAGG	0.933486	0.24979	0.612557
	gRNA-1280	AAAGGGCAGGTTTATACCTG	TGG	AAAGGGCAGGTTTATACCTGT	0.609923	0.131382	0.311437
	gRNA-1281	AAAGGGCAGTCCCCACTGCG	GGG	AAAGGGCAGTCCCCACTGCGG	0.872391	0.175266	0.480742
	gRNA-1282	AAAGGGCATCTTACACGTCA	GGG	AAAGGGCATCTTACACGTCAG	0.660161	0.26428	0.40779
	gRNA-1283	AAAGGGCCAGATACCAGACG	TGG	AAAGGGCCAGATACCAGACGT	0.923544	0.329274	0.528897
	gRNA-1284	AAAGGGCCAGCGAGACCATC	AGG	AAAGGGCCAGCGAGACCATCA	0.281466	0.053204	0.147755
	gRNA-1285	AAAGGGCCTATACCAATGGA	AGG	AAAGGGCCTATACCAATGGAA	0.905428	0.236019	0.579499
	gRNA-1286	AAAGGGCCTCCTACTCAAGG	GGG	AAAGGGCCTCCTACTCAAGGG	0.82716	0.124417	0.41469
	gRNA-1287	AAAGGGCGAGAAGTCCAAGT	CGG	AAAGGGCGAGAAGTCCAAGTC	0.427662	0.103681	0.295331
	gRNA-1288	AAAGGGCTAGAGTTCTCCGA	GGG	AAAGGGCTAGAGTTCTCCGAG	0.940505	0.302255	0.596055
	gRNA-1289	AAAGGGCTGTAAGGCACGTG	CGG	AAAGGGCTGTAAGGCACGTGC	0.858711	0.217262	0.669377
	gRNA-1290	AAAGGGGAACACAGCTATAC	AGG	AAAGGGGAACACAGCTATACA	0.142388	0.0936922	0.120421
	gRNA-1291	AAAGGGGAATTTCCCCACAA	TGG	AAAGGGGAATTTCCCCACAAT	0.109774	0.0738147	0.110131
	gRNA-1292	AAAGGGGGCATCATTGTGAG	TGG	AAAGGGGGCATCATTGTGAGT	0.563095	0.220074	0.391273
	gRNA-1293	AAAGGGGTAGTATGGTACCA	GGG	AAAGGGGTAGTATGGTACCAG		0.122276
	gRNA-1294	AAAGGGGTTAATGCATCACT	TGG	AAAGGGGTTAATGCATCACTT	0.34362	0.178358	0.327695
	gRNA-1295	AAAGGGTCAATAGAAGGACA	AGG	AAAGGGTCAATAGAAGGACAA	0.627309	0.181817	0.491495
	gRNA-1296	AAAGGGTCATGCATACAAAG	AGG	AAAGGGTCATGCATACAAAGA	0.785642	0.392655	0.4001
	gRNA-1297	AAAGGGTCTCACTGTTGCCC	AGG	AAAGGGTCTCACTGTTGCCCA	0.364894	0.196273	0.292287
	gRNA-1298	AAAGGGTGAACACCAGTGAA	AGG	AAAGGGTGAACACCAGTGAAA	0.639927	0.108594	0.342563
	gRNA-1299	AAAGGGTGAACAGATCGCTA	AGG	AAAGGGTGAACAGATCGCTAA	0.6	0.215288	0.506506
	gRNA-1300	AAAGGGTGTGTCGATGACAG	CGG	AAAGGGTGTGTCGATGACAGC	0.696887	0.166814	0.395704
	gRNA-1301	AAAGGTAAAAATTGTGACAG	TGG	AAAGGTAAAAATTGTGACAGT	0.122368	0.066977	0.0439665
	gRNA-1302	AAAGGTAGAGTTACTTCTGT	GGG	AAAGGTAGAGTTACTTCTGTG	0.534336	0.131179	0.264433
	gRNA-1303	AAAGGTAGGGTTGTGCCACA	GGG	AAAGGTAGGGTTGTGCCACAG	0.540277	0.216156	0.404343
	gRNA-1304	AAAGGTATGTCTTCCAACAA	AGG	AAAGGTATGTCTTCCAACAAA	0.639614	0.125697	0.429525
	gRNA-1305	AAAGGTCAAAGGAATAGACC	CGG	AAAGGTCAAAGGAATAGACCC	0.719718	0.282294	0.272503
	gRNA-1306	AAAGGTCAACATTCTACCAC	TGG	AAAGGTCAACATTCTACCACT	0.364839	0.125315	0.277625
	gRNA-1307	AAAGGTCAAGACACTGTCAA	AGG	AAAGGTCAAGACACTGTCAAA	0.229207	0.0627428	0.0440841
	gRNA-1308	AAAGGTCACACTGGGACAGC	AGG	AAAGGTCACACTGGGACAGCA	0.211103	0.106847	0.148078
	gRNA-1309	AAAGGTCAGCCAATGGTGTG	AGG	AAAGGTCAGCCAATGGTGTGA	0.401933	0.0610256	0.270759
	gRNA-1310	AAAGGTCCGATTGACATGGG	TGG	AAAGGTCCGATTGACATGGGT	0.713172	0.118904	0.39411
	gRNA-1311	AAAGGTCGTAAACAGCTCAA	AGG	AAAGGTCGTAAACAGCTCAAA	0.508757	0.183175	0.297739
	gRNA-1312	AAAGGTCTTCGGGTCCAACC	CGG	AAAGGTCTTCGGGTCCAACCC	0.506611	0.116502	0.267722
	gRNA-1313	AAAGGTGGACCACTCCCGGT	AGG	AAAGGTGGACCACTCCCGGTA	0.713461	0.188592	0.544072
	gRNA-1314	AAAGGTGGCTAGTCTTACAC	AGG	AAAGGTGGCTAGTCTTACACA	0.388815	0.067802	0.213203
	gRNA-1315	AAAGGTGGGATGTGCAGCGC	CGG	AAAGGTGGGATGTGCAGCGCC	0.625733	0.22064	0.348939
	gRNA-1316	AAAGGTGGGGATCTAACTTG	GGG	AAAGGTGGGGATCTAACTTGG	0.614856	0.159821	0.463036
	gRNA-1317	AAAGGTGTGGAAACTCGCAG	AGG	AAAGGTGTGGAAACTCGCAGA	0.772066	0.318526	0.292196
	gRNA-1318	AAAGGTTGGATTTCAAGGCG	GGG	AAAGGTTGGATTTCAAGGCGG	0.813896	0.185095	0.244298
	gRNA-1319	AAAGGTTTACACTCGCCATG	GGG	AAAGGTTTACACTCGCCATGG	0.536225	0.149857	0.353411
	gRNA-1320	AAAGGTTTCTCTCTAGTGTG	AGG	AAAGGTTTCTCTCTAGTGTGA	0.593086	0.0693443	0.296395
	gRNA-1321	AAAGTAAACAGGGTGCCTTG	TGG	AAAGTAAACAGGGTGCCTTGT	0.471737	0.125601	0.304173
	gRNA-1322	AAAGTAAACGTACCAACAAG	TGG	AAAGTAAACGTACCAACAAGT	0.641629
	gRNA-1323	AAAGTAAGAAAGCTGGGAGA	AGG	AAAGTAAGAAAGCTGGGAGAA	0.845581	0.349668	0.515831
	gRNA-1324	AAAGTAATAAAATTGGAACC	AGG	AAAGTAATAAAATTGGAACCA	0.450456	0.213287	0.280658
	gRNA-1325	AAAGTACAACTCTCAGTGAG	CGG	AAAGTACAACTCTCAGTGAGC	0.584653	0.121829	0.252473
	gRNA-1326	AAAGTACAATCGGAGATATG	CGG	AAAGTACAATCGGAGATATGC		0.327483
	gRNA-1327	AAAGTACACTATCTCCCCGG	TGG	AAAGTACACTATCTCCCCGGT	0.873478	0.432463	0.504111
	gRNA-1328	AAAGTACAGCTGGAAAACCG	AGG	AAAGTACAGCTGGAAAACCGA	0.906489	0.528808	0.657668
	gRNA-1329	AAAGTACATAACATTTATCC	TGG	AAAGTACATAACATTTATCCT	0.15968	0.0844422	0.147769
	gRNA-1330	AAAGTACCAATCCCTTGAAA	GGG	AAAGTACCAATCCCTTGAAAG	0.735703	0.936847	0.392418
	gRNA-1331	AAAGTACCAGAGCTGAGCCG	GGG	AAAGTACCAGAGCTGAGCCGG		0.132035
	gRNA-1332	AAAGTACCAGATGTTGTGGC	TGG	AAAGTACCAGATGTTGTGGCT	0.434243	0.168784	0.265442
	gRNA-1333	AAAGTACCGCACTTTCTGGA	AGG	AAAGTACCGCACTTTCTGGAA	0.687801	0.290648
	gRNA-1334	AAAGTACCTTTCGTGCCAGT	GGG	AAAGTACCTTTCGTGCCAGTG	0.104309	0.0547712	0.0952124
	gRNA-1335	AAAGTACTCGAAGAAGTCCG	GGG	AAAGTACTCGAAGAAGTCCGG	0.832232	0.262073	0.547972
	gRNA-1336	AAAGTACTCGATACTTCGGA	TGG	AAAGTACTCGATACTTCGGAT	0.713046	0.0996292	0.408333
	gRNA-1337	AAAGTACTGAACAATAACTT	TGG	AAAGTACTGAACAATAACTTT	0.419232	0.244131	0.284636
	gRNA-1338	AAAGTACTGCATGAGGCCGA	GGG	AAAGTACTGCATGAGGCCGAG	0.887645	0.299768	0.664013
	gRNA-1339	AAAGTACTGCTGGAAGGTCT	AGG	AAAGTACTGCTGGAAGGTCTA	0.371003	0.124933	0.25978
	gRNA-1340	AAAGTACTTTGGTCCCAGCG	AGG	AAAGTACTTTGGTCCCAGCGA	0.578206	0.165369	0.339414
	gRNA-1341	AAAGTAGCCAAGATAACATG	AGG	AAAGTAGCCAAGATAACATGA	0.864499	0.422337	0.614894
	gRNA-1342	AAAGTAGCTTCACTCTCTCG	TGG	AAAGTAGCTTCACTCTCTCGT	0.749039	0.204645	0.436373
	gRNA-1343	AAAGTAGTACATATCGACTC	TGG	AAAGTAGTACATATCGACTCT	0.647764	0.229018	0.427312
	gRNA-1344	AAAGTAGTAGTGTCTTCTAG	TGG	AAAGTAGTAGTGTCTTCTAGT	0.715431	0.215769	0.405241
	gRNA-1345	AAAGTAGTGTTGACTAAGGG	TGG	AAAGTAGTGTTGACTAAGGGT	0.832784	0.167563	0.373492
	gRNA-1346	AAAGTATATTCCATGTACAT	CGG	AAAGTATATTCCATGTACATC	0.225313	0.0938453	0.203206
	gRNA-1347	AAAGTATCGGGTATGGCCCG	GGG	AAAGTATCGGGTATGGCCCGG	0.371659	0.0856358	0.349895
	gRNA-1348	AAAGTATGCCTAATTAGCTG	TGG	AAAGTATGCCTAATTAGCTGT	0.681062	0.261339	0.453207
	gRNA-1349	AAAGTATGGGCCTAATCCGA	AGG	AAAGTATGGGCCTAATCCGAA	0.672117	0.13057	0.406475
	gRNA-1350	AAAGTATGTCCACAGCTGAA	AGG	AAAGTATGTCCACAGCTGAAA	0.15166	0.0949664	0.1624
	gRNA-1351	AAAGTATTGAACGTTCTCAT	CGG	AAAGTATTGAACGTTCTCATC	0.30223	0.136025	0.27211
	gRNA-1352	AAAGTCAAAGCAGATACCAA	TGG	AAAGTCAAAGCAGATACCAAT		0.3125
	gRNA-1353	AAAGTCACAAAGCTTAATCA	CGG	AAAGTCACAAAGCTTAATCAC	0.499589	0.161529	0.237614
	gRNA-1354	AAAGTCACACAACTTCACTG	GGG	AAAGTCACACAACTTCACTGG	0.842831	0.57969	0.581746
	gRNA-1355	AAAGTCACGGGCATAGATTG	TGG	AAAGTCACGGGCATAGATTGT	0.663519	0.177476	0.346971
	gRNA-1356	AAAGTCACTTGGGCCGCTGA	GGG	AAAGTCACTTGGGCCGCTGAG	0.659049	0.0759847	0.308501
	gRNA-1357	AAAGTCAGTAATCATCTTGG	GGG	AAAGTCAGTAATCATCTTGGG	0.708722	0.383333	0.47619
	gRNA-1358	AAAGTCAGTCTGGTTATGTG	TGG	AAAGTCAGTCTGGTTATGTGT	0.738302	0.187155	0.326233
	gRNA-1359	AAAGTCATACCTGAGTATTG	GGG	AAAGTCATACCTGAGTATTGG	0.387273	0.125718	0.312648
	gRNA-1360	AAAGTCATATACCTTAGTAG	TGG	AAAGTCATATACCTTAGTAGT	0.809139	0.378237	0.598844
	gRNA-1361	AAAGTCATCGACCGTCAGTG	AGG	AAAGTCATCGACCGTCAGTGA	0.75223	0.153815	0.483337
	gRNA-1362	AAAGTCCAGCTCACACACAC	CGG	AAAGTCCAGCTCACACACACC	0.778932	0.346242	0.492795
	gRNA-1363	AAAGTCCGTGGACATGTGGT	CGG	AAAGTCCGTGGACATGTGGTC	0.554698	0.130533	0.374283
	gRNA-1364	AAAGTCCTTATCGACCACCA	TGG	AAAGTCCTTATCGACCACCAT	0.784672	0.307408	0.359727
	gRNA-1365	AAAGTCGAAACCCACGATGA	GGG	AAAGTCGAAACCCACGATGAG		0.150794	0.534587
	gRNA-1366	AAAGTCGAAGGCCTGCGACT	GGG	AAAGTCGAAGGCCTGCGACTG	0.620588	0.19682	0.34666
	gRNA-1367	AAAGTCGAATATCATGCTGG	TGG	AAAGTCGAATATCATGCTGGT	0.475423	0.123202	0.367858
	gRNA-1368	AAAGTCGACCCCAACAAGCG	AGG	AAAGTCGACCCCAACAAGCGA	0.581877	0.135451	0.390303
	gRNA-1369	AAAGTCGAGAGTCTCTCCGA	TGG	AAAGTCGAGAGTCTCTCCGAT	0.867325	0.328499	0.540806
	gRNA-1370	AAAGTCGAGATGACCACACG	GGG	AAAGTCGAGATGACCACACGG	0.900568	0.174668	0.388017
	gRNA-1371	AAAGTCGATCTCATAGACGT	AGG	AAAGTCGATCTCATAGACGTA	0.655314	0.261021	0.416497
	gRNA-1372	AAAGTCGCTAAGTAACACGA	TGG	AAAGTCGCTAAGTAACACGAT	0.640264	0.240145	0.351834
	gRNA-1373	AAAGTCGGGACTATCGATGA	TGG	AAAGTCGGGACTATCGATGAT	0.601198	0.147437	0.367228
	gRNA-1374	AAAGTCGGGATCCTACACCT	GGG	AAAGTCGGGATCCTACACCTG	0.872451	0.304949	0.639275
	gRNA-1375	AAAGTCGGTCAGGATTAACG	TGG	AAAGTCGGTCAGGATTAACGT	0.718113	0.39908	0.550318
	gRNA-1376	AAAGTCGTGTGCTTGCACTG	TGG	AAAGTCGTGTGCTTGCACTGT	0.79795	0.226735	0.530801
	gRNA-1377	AAAGTCTAAGTAATCTGCAG	AGG	AAAGTCTAAGTAATCTGCAGA	0.676663	0.277857	0.284672
	gRNA-1378	AAAGTCTACAGTCATAGTCC	AGG	AAAGTCTACAGTCATAGTCCA	0.421773	0.167726	0.330146
	gRNA-1379	AAAGTCTCACTTGTGATGCT	GGG	AAAGTCTCACTTGTGATGCTG	0.403502	0.0874832	0.249708
	gRNA-1380	AAAGTCTCCAGCACTCCAAC	TGG	AAAGTCTCCAGCACTCCAACT	0.380411	0.113276	0.302399
	gRNA-1381	AAAGTCTGTACAAGGCTCAG	TGG	AAAGTCTGTACAAGGCTCAGT	0.760842	0.36954	0.538483
	gRNA-1382	AAAGTCTGTTAGTACTCACA	AGG	AAAGTCTGTTAGTACTCACAA	0.577147	0.164403	0.296329
	gRNA-1383	AAAGTCTTCACTCACCATAT	GGG	AAAGTCTTCACTCACCATATG	0.139962	0.0692754	0.0948621
	gRNA-1384	AAAGTCTTTACTCTAACTCC	AGG	AAAGTCTTTACTCTAACTCCA	0.525889	0.164112	0.357775
	gRNA-1385	AAAGTGAAATCATATATACG	TGG	AAAGTGAAATCATATATACGT	0.814564	0.4055	0.626353
	gRNA-1386	AAAGTGAACCGAGGAAACGC	AGG	AAAGTGAACCGAGGAAACGCA	0.520728	0.297725	0.335223
	gRNA-1387	AAAGTGAACGTGGATGCAGT	TGG	AAAGTGAACGTGGATGCAGTT	0.310644	0.195312
	gRNA-1388	AAAGTGAAGAAGTCTGACTG	TGG	AAAGTGAAGAAGTCTGACTGT		0.349603	0.36641
	gRNA-1389	AAAGTGACACCGTCTGCTTG	TGG	AAAGTGACACCGTCTGCTTGT	0.32442	0.0929799	0.232362
	gRNA-1390	AAAGTGACACTGAGAAGATA	CGG	AAAGTGACACTGAGAAGATAC	0.346213	0.127514	0.187868
	gRNA-1391	AAAGTGACACTGAGCAGATA	TGG	AAAGTGACACTGAGCAGATAT	0.162283	0.133375	0.123742
	gRNA-1392	AAAGTGACAGCTCTTAGTCG	TGG	AAAGTGACAGCTCTTAGTCGT	0.850413	0.33203	0.514973
	gRNA-1393	AAAGTGACCCGGGCTTTAAG	CGG	AAAGTGACCCGGGCTTTAAGC	0.482668	0.140179	0.319029
	gRNA-1394	AAAGTGACGCCCTTGGAGTG	AGG	AAAGTGACGCCCTTGGAGTGA	0.601334	0.198956	0.437363
	gRNA-1395	AAAGTGAGATAAGACCTGAT	GGG	AAAGTGAGATAAGACCTGATG	0.496656	0.156614	0.353835
	gRNA-1396	AAAGTGAGATCATTCAGACG	CGG	AAAGTGAGATCATTCAGACGC	0.836355	0.448191	0.594597
	gRNA-1397	AAAGTGAGCCCATTCAACAA	CGG	AAAGTGAGCCCATTCAACAAC	0.579561	0.160845	0.399541
	gRNA-1398	AAAGTGATGAGAATCAACCT	TGG	AAAGTGATGAGAATCAACCTT	0.842769	0.36326	0.445437
	gRNA-1399	AAAGTGATGTCAGGATACAG	TGG	AAAGTGATGTCAGGATACAGT	0.893765	0.726588	0.723021
	gRNA-1400	AAAGTGCAACACTATTGGCA	AGG	AAAGTGCAACACTATTGGCAA	0.584415	0.219253	0.496166
	gRNA-1401	AAAGTGCACAGAGTTAAACC	AGG	AAAGTGCACAGAGTTAAACCA	0.708048	0.326713	0.536645
	gRNA-1402	AAAGTGCACTGAGAATTCCC	GGG	AAAGTGCACTGAGAATTCCCG	0.855993	0.474541	0.639278
	gRNA-1403	AAAGTGCAGAAGAACTTCTG	AGG	AAAGTGCAGAAGAACTTCTGA	0.795441	0.235725	0.42107
	gRNA-1404	AAAGTGCATAGAATTCTGTC	TGG	AAAGTGCATAGAATTCTGTCT	0.323563	0.116305	0.184242
	gRNA-1405	AAAGTGCCATGTTTGGCCAG	TGG	AAAGTGCCATGTTTGGCCAGT	0.40967	0.0826713	0.280424
	gRNA-1406	AAAGTGCGAGTCAACACCCA	TGG	AAAGTGCGAGTCAACACCCAT	0.877255	0.302535	0.510479
	gRNA-1407	AAAGTGCGGAAGTATTAGGT	TGG	AAAGTGCGGAAGTATTAGGTT	0.98913		0.317747
	gRNA-1408	AAAGTGCTTCCCGACAGACA	GGG	AAAGTGCTTCCCGACAGACAG	0.873454	0.336813	0.562584
	gRNA-1409	AAAGTGGAAGAAGTGTAGCT	GGG	AAAGTGGAAGAAGTGTAGCTG	0.598206	0.102966
	gRNA-1410	AAAGTGGACGAGACACCAAA	AGG	AAAGTGGACGAGACACCAAAA	0.661889	0.144928	0.332501
	gRNA-1411	AAAGTGGACTCCACATCAGT	CGG	AAAGTGGACTCCACATCAGTC	0.359592	0.0949325	0.248435
	gRNA-1412	AAAGTGGATGAGTTCCCACT	CGG	AAAGTGGATGAGTTCCCACTC	0.478142	0.169892	0.288883
	gRNA-1413	AAAGTGGCACCTACCTGACT	CGG	AAAGTGGCACCTACCTGACTC	0.200899	0.110574	0.157852
	gRNA-1414	AAAGTGGCATTCATTACTGG	GGG	AAAGTGGCATTCATTACTGGG	0.701685	0.213236	0.420853
	gRNA-1415	AAAGTGGCCTGTGACGAAAA	GGG	AAAGTGGCCTGTGACGAAAAG	0.448402	0.126123	0.336879
	gRNA-1416	AAAGTGGCGAGGCTCATAGG	TGG	AAAGTGGCGAGGCTCATAGGT	0.805381	0.330482	0.6108
	gRNA-1417	AAAGTGGGAAGTACGTCCTG	GGG	AAAGTGGGAAGTACGTCCTGG		0.345438	0.358639
	gRNA-1418	AAAGTGGGCATACGAACGGG	TGG	AAAGTGGGCATACGAACGGGT	0.622654	0.20527	0.531171
	gRNA-1419	AAAGTGGTCCACATCGAGCA	GGG	AAAGTGGTCCACATCGAGCAG	0.776262	0.285138	0.4317
	gRNA-1420	AAAGTGGTGCAAGATCTTAG	TGG	AAAGTGGTGCAAGATCTTAGT		0.110606	0.391207
	gRNA-1421	AAAGTGGTTTGGGCAGTCCG	AGG	AAAGTGGTTTGGGCAGTCCGA	0.91637	0.277979	0.548503
	gRNA-1422	AAAGTGTAAGTTCTCCACCC	AGG	AAAGTGTAAGTTCTCCACCCA	0.954817	0.502183	0.696915
	gRNA-1423	AAAGTGTACATGTGATCTTG	GGG	AAAGTGTACATGTGATCTTGG	0.531229	0.27451	0.431246
	gRNA-1424	AAAGTGTAGACACGTCCGCA	GGG	AAAGTGTAGACACGTCCGCAG	0.79063	0.180818	0.406252
	gRNA-1425	AAAGTGTCCAGGGATAGGCG	GGG	AAAGTGTCCAGGGATAGGCGG	0.71296	0.226433	0.501861
	gRNA-1426	AAAGTGTCGGACCCCGCTTG	CGG	AAAGTGTCGGACCCCGCTTGC	0.72284	0.356432	0.539114
	gRNA-1427	AAAGTGTCTCAGCATCATGC	TGG	AAAGTGTCTCAGCATCATGCT			0.326923
	gRNA-1428	AAAGTGTGAGTGTCAAGCGT	GGG	AAAGTGTGAGTGTCAAGCGTG	0.785189	0.282107	0.467291
	gRNA-1429	AAAGTGTTAACAGGACACAC	AGG	AAAGTGTTAACAGGACACACA	0.921674	0.547268	0.609606
	gRNA-1430	AAAGTGTTCAGAAAAATCCA	AGG	AAAGTGTTCAGAAAAATCCAA	0.768993	0.419387	0.566127
	gRNA-1431	AAAGTTACAAGAAATTGCTA	CGG	AAAGTTACAAGAAATTGCTAC	0.340711	0.133049	0.204164
	gRNA-1432	AAAGTTAGAGCAGTTCAGAG	TGG	AAAGTTAGAGCAGTTCAGAGT	0.71631	0.269188	0.411391
	gRNA-1433	AAAGTTATAGCAAAGTGCAC	AGG	AAAGTTATAGCAAAGTGCACA	0.31285	0.131009	0.198265
	gRNA-1434	AAAGTTCAGTAATAATCCCA	AGG	AAAGTTCAGTAATAATCCCAA		0.318841
	gRNA-1435	AAAGTTCCACCTAATCATGT	GGG	AAAGTTCCACCTAATCATGTG	0.202759	0.0815541	0.181783
	gRNA-1436	AAAGTTCCAGAAACAATTTG	GGG	AAAGTTCCAGAAACAATTTGG	0.235167	0.0906885	0.0840467
	gRNA-1437	AAAGTTCCATGTCTTCAAAG	GGG	AAAGTTCCATGTCTTCAAAGG	0.770247	0.164091
	gRNA-1438	AAAGTTCCCAGCGCTTGTTG	GGG	AAAGTTCCCAGCGCTTGTTGG	0.606781	0.163872	0.36474
	gRNA-1439	AAAGTTCCCGTAAGCCCCCT	CGG	AAAGTTCCCGTAAGCCCCCTC	0.229945	0.0721399	0.128431
	gRNA-1440	AAAGTTCTATCTGTTGGGCG	AGG	AAAGTTCTATCTGTTGGGCGA	0.449775	0.0531396	0.117253
	gRNA-1441	AAAGTTCTCTCCTTCGTCAC	AGG	AAAGTTCTCTCCTTCGTCACA	0.32151	0.0836956	0.21793
	gRNA-1442	AAAGTTCTCTGGAGTCATGG	GGG	AAAGTTCTCTGGAGTCATGGG	0.747403
	gRNA-1443	AAAGTTCTGGATAACAGGAT	GGG	AAAGTTCTGGATAACAGGATG	0.85882	0.128706	0.377386
	gRNA-1444	AAAGTTCTGGTCCACAAACA	AGG	AAAGTTCTGGTCCACAAACAA	0.453316	0.164453	0.328371
	gRNA-1445	AAAGTTGACGACACCTCTCA	AGG	AAAGTTGACGACACCTCTCAA		0.0727916	0.227907
	gRNA-1446	AAAGTTGAGCTCGTAGCACA	AGG	AAAGTTGAGCTCGTAGCACAA	0.528803	0.138746	0.320041
	gRNA-1447	AAAGTTGCAGTTGGTCTCCG	TGG	AAAGTTGCAGTTGGTCTCCGT	0.815862	0.199269	0.423659
	gRNA-1448	AAAGTTGCCAAAGTTAGCCA	AGG	AAAGTTGCCAAAGTTAGCCAA	0.359837	0.0989831	0.219481
	gRNA-1449	AAAGTTGCCAACGCCAAATG	TGG	AAAGTTGCCAACGCCAAATGT	0.458182	0.0683732	0.457828
	gRNA-1450	AAAGTTGCCTAAAACAAGTG	AGG	AAAGTTGCCTAAAACAAGTGA	0.606855	0.0890314	0.377847
	gRNA-1451	AAAGTTGGAAACGGCCCCAA	GGG	AAAGTTGGAAACGGCCCCAAG	0.885621	0.238977	0.476138
	gRNA-1452	AAAGTTGGACAGTCGGGCTG	AGG	AAAGTTGGACAGTCGGGCTGA	0.447597	0.112303
	gRNA-1453	AAAGTTGGCTGCAGTTAAGG	TGG	AAAGTTGGCTGCAGTTAAGGT	0.601512	0.155639	0.418888
	gRNA-1454	AAAGTTGGTGTCCGAACCAG	GGG	AAAGTTGGTGTCCGAACCAGG	0.860068	0.205954	0.544086
	gRNA-1455	AAAGTTGTACTTATTCCAGT	GGG	AAAGTTGTACTTATTCCAGTG	0.544353	0.0911768	0.36956
	gRNA-1456	AAAGTTGTCCCAGACTTGGG	CGG	AAAGTTGTCCCAGACTTGGGC	0.750439	0.208295	0.630769
	gRNA-1457	AAAGTTTCAGCTGTGAGGTA	GGG	AAAGTTTCAGCTGTGAGGTAG	0.391009	0.0576447	0.143957
	gRNA-1458	AAAGTTTCCACATGGTGACG	TGG	AAAGTTTCCACATGGTGACGT	0.515972	0.156148	0.395259
	gRNA-1459	AAAGTTTCCCTCCATTGGGC	TGG	AAAGTTTCCCTCCATTGGGCT	0.210253	0.108448	0.206355
	gRNA-1460	AAAGTTTGAGCTTTACCTTG	AGG	AAAGTTTGAGCTTTACCTTGA	0.533301	0.175095	0.320162
	gRNA-1461	AAAGTTTGGAGTCTAGCTGT	AGG	AAAGTTTGGAGTCTAGCTGTA		0.0569492	0.206056
	gRNA-1462	AAATAAAAGGTCTTGATCTG	TGG	AAATAAAAGGTCTTGATCTGT	0.746426	0.160926	0.0660731
	gRNA-1463	AAATAAAATCACTCGTCACG	AGG	AAATAAAATCACTCGTCACGA	0.22397	0.140404	0.092377
	gRNA-1464	AAATAAAATTGCTCACTGAA	CGG	AAATAAAATTGCTCACTGAAC	0.183571	0.0896458	0.0638163
	gRNA-1465	AAATAAACCTACTTGTGCTG	GGG	AAATAAACCTACTTGTGCTGG	0.738034	0.197851	0.350307
	gRNA-1466	AAATAAAGAGTACCGTAGAG	TGG	AAATAAAGAGTACCGTAGAGT	0.676136	0.0952173	0.122874
	gRNA-1467	AAATAAAGCGAATTCACCAA	GGG	AAATAAAGCGAATTCACCAAG	0.775865	0.195989	0.265778
	gRNA-1468	AAATAAAGTAGAACAGTGCA	AGG	AAATAAAGTAGAACAGTGCAA	0.70219	0.0898186	0.138429
	gRNA-1469	AAATAACAGACAAGTCACGC	TGG	AAATAACAGACAAGTCACGCT	0.824707		0.349746
	gRNA-1470	AAATAACTCACATCACACAA	TGG	AAATAACTCACATCACACAAT	0.516113	0.106574	0.200259
	gRNA-1471	AAATAACTTAATGTCACTAC	GGG	AAATAACTTAATGTCACTACG	0.287318	0.0851315	0.0800412
	gRNA-1472	AAATAAGCAACCCTTCTGTG	GGG	AAATAAGCAACCCTTCTGTGG	0.893059	0.166502	0.368649
	gRNA-1473	AAATAAGTTGCTCTCTGGAC	TGG	AAATAAGTTGCTCTCTGGACT	0.913589	0.181981	0.546585
	gRNA-1474	AAATAAGTTGTATACATGGA	AGG	AAATAAGTTGTATACATGGAA		0.166463	0.291615
	gRNA-1475	AAATAATAATGCTACTCCAA	AGG	AAATAATAATGCTACTCCAAA	0.479174	0.132368	0.255959
	gRNA-1476	AAATAATCACCTGGTTCCCA	AGG	AAATAATCACCTGGTTCCCAA	0.570057	0.195617	0.376225
	gRNA-1477	AAATAATCACTGGGTCTACG	TGG	AAATAATCACTGGGTCTACGT	0.635212	0.196212	0.442999
	gRNA-1478	AAATAATCATCTGTCCCTCC	TGG	AAATAATCATCTGTCCCTCCT	0.254811	0.0880346	0.170202
	gRNA-1479	AAATAATCATGCTCAGGCAT	AGG	AAATAATCATGCTCAGGCATA	0.624015	0.0965392	0.20569
	gRNA-1480	AAATAATCATTAGTATCTCG	AGG	AAATAATCATTAGTATCTCGA	0.685497	0.198734	0.297822
	gRNA-1481	AAATAATCTCACCTGGGCAT	GGG	AAATAATCTCACCTGGGCATG	0.582286	0.19644	0.407436
	gRNA-1482	AAATAATGGGAGCCCCCCAG	GGG	AAATAATGGGAGCCCCCCAGG	0.560498	0.230902	0.2711
	gRNA-1483	AAATAATTCCTATAAACACA	AGG	AAATAATTCCTATAAACACAA	0.448077	0.133519	0.359657
	gRNA-1484	AAATAATTCTGCAGTGAGAC	AGG	AAATAATTCTGCAGTGAGACA	0.283957	0.0630342	0.0326363
	gRNA-1485	AAATACAAACCCTACCTGGT	CGG	AAATACAAACCCTACCTGGTC		0.242203
	gRNA-1486	AAATACAAATTTGTTGCTGG	AGG	AAATACAAATTTGTTGCTGGA	0.111353	0.0668182	0.0416667
	gRNA-1487	AAATACAAGAGAGTCGCTGT	CGG	AAATACAAGAGAGTCGCTGTC	0.690526	0.213837	0.449701
	gRNA-1488	AAATACAAGCCGAAGATGTG	GGG	AAATACAAGCCGAAGATGTGG	0.895267	0.372174	0.677136
	gRNA-1489	AAATACACCACATAATAGAG	AGG	AAATACACCACATAATAGAGA	0.824259	0.427456	0.48559
	gRNA-1490	AAATACACCACATGTGTGAA	AGG	AAATACACCACATGTGTGAAA	0.305818	0.140459	0.212337
	gRNA-1491	AAATACACCTCCGATTACTG	GGG	AAATACACCTCCGATTACTGG		0.49359	0.448265
	gRNA-1492	AAATACACTAAGAAGTCTCG	AGG	AAATACACTAAGAAGTCTCGA	0.675326	0.319124	0.559921
	gRNA-1493	AAATACAGCTTCGAAATAGG	AGG	AAATACAGCTTCGAAATAGGA	0.763081	0.414688	0.545389
	gRNA-1494	AAATACAGTGGAGTTCCTGT	GGG	AAATACAGTGGAGTTCCTGTG	0.817014	0.308287	0.578655
	gRNA-1495	AAATACAGTTAGATAGACAT	CGG	AAATACAGTTAGATAGACATC	0.537073	0.166345	0.383233
	gRNA-1496	AAATACAGTTCGTAACTCTG	GGG	AAATACAGTTCGTAACTCTGG	0.738954	0.275444	0.536497
	gRNA-1497	AAATACATATCCCACAGGCA	CGG	AAATACATATCCCACAGGCAC	0.875341	0.369328	0.484742
	gRNA-1498	AAATACATGAGCTTTACATC	AGG	AAATACATGAGCTTTACATCA	0.464265	0.154467	0.376616
	gRNA-1499	AAATACATGGGGATGAGCAG	CGG	AAATACATGGGGATGAGCAGC	0.817068	0.254895	0.460306
	gRNA-1500	AAATACCAAGGAGTACAGAG	GGG	AAATACCAAGGAGTACAGAGG	0.925676	0.828328
	gRNA-1501	AAATACCAGCTCACTGACAT	GGG	AAATACCAGCTCACTGACATG	0.765483	0.165486	0.192006
	gRNA-1502	AAATACCATACCTTGCAAGG	AGG	AAATACCATACCTTGCAAGGA	0.694991	0.281576	0.377644
	gRNA-1503	AAATACCCAATAAGCAGAAC	AGG	AAATACCCAATAAGCAGAACA	0.466731	0.150186	0.0885472
	gRNA-1504	AAATACCTGTTCATGTGGGC	AGG	AAATACCTGTTCATGTGGGCA	0.577016	0.0579933	0.0946219
	gRNA-1505	AAATACCTGTTCCATCCGTT	GGG	AAATACCTGTTCCATCCGTTG	0.578718	0.197966	0.337254
	gRNA-1506	AAATACCTTGGAAAGCCGAC	TGG	AAATACCTTGGAAAGCCGACT	0.661908	0.145337	0.172168
	gRNA-1507	AAATACCTTTCCAGTCAGTG	GGG	AAATACCTTTCCAGTCAGTGG	0.699456	0.0926804	0.27925
	gRNA-1508	AAATACGATCTTGAGCAACA	AGG	AAATACGATCTTGAGCAACAA	0.383938	0.213751	0.227127
	gRNA-1509	AAATACGCCAAGTCATCTGT	GGG	AAATACGCCAAGTCATCTGTG	0.569841	0.132475	0.346394
	gRNA-1510	AAATACGCCGATTCCCTCCA	AGG	AAATACGCCGATTCCCTCCAA	0.595225	0.134824	0.3059
	gRNA-1511	AAATACGCTCTTACCTAACG	AGG	AAATACGCTCTTACCTAACGA	0.813118	0.181665	0.384827
	gRNA-1512	AAATACGCTTGACGCCGCCG	CGG	AAATACGCTTGACGCCGCCGC	0.554182	0.170009	0.446592
	gRNA-1513	AAATACGGTGATATTCCTCG	AGG	AAATACGGTGATATTCCTCGA	0.88959	0.403615	0.702797
	gRNA-1514	AAATACGTGAAGCTGAACGT	GGG	AAATACGTGAAGCTGAACGTG	0.918873	0.447685	0.586397
	gRNA-1515	AAATACTAAATCTAAATCGA	AGG	AAATACTAAATCTAAATCGAA	0.507143	0.125153	0.205357
	gRNA-1516	AAATACTAACGGTTTCCCAC	TGG	AAATACTAACGGTTTCCCACT	0.560612	0.239141	0.400468
	gRNA-1517	AAATACTCATCAGTTTGACA	GGG	AAATACTCATCAGTTTGACAG	0.494946	0.196335	0.316417
	gRNA-1518	AAATACTCGTGAATTTCTAC	TGG	AAATACTCGTGAATTTCTACT	0.19401	0.102213	0.0878034
	gRNA-1519	AAATACTGCGTATATTCAAG	CGG	AAATACTGCGTATATTCAAGC	0.685974	0.16805	0.28886
	gRNA-1520	AAATACTTACTATAGCATGT	TGG	AAATACTTACTATAGCATGTT	0.413024	0.0534188	0.135714
	gRNA-1521	AAATACTTAGAGTGTTTAAG	GGG	AAATACTTAGAGTGTTTAAGG	0.482975	0.235604	0.285269
	gRNA-1522	AAATACTTCATACATTACAG	TGG	AAATACTTCATACATTACAGT	0.787578	0.307503	0.403499
	gRNA-1523	AAATACTTCGTATCTGTGGG	CGG	AAATACTTCGTATCTGTGGGC			0.0621951
	gRNA-1524	AAATAGAATCGGCTGCCACT	GGG	AAATAGAATCGGCTGCCACTG	0.391078	0.114934	0.314963
	gRNA-1525	AAATAGAATCTGCTTTGCGG	GGG	AAATAGAATCTGCTTTGCGGG	0.850533	0.397382	0.503447
	gRNA-1526	AAATAGAATTTATGCCGGAG	GGG	AAATAGAATTTATGCCGGAGG	0.695943	0.156733	0.321674
	gRNA-1527	AAATAGAGGCAAGCCCAATT	GGG	AAATAGAGGCAAGCCCAATTG	0.184461	0.0880574	0.155769
	gRNA-1528	AAATAGATATGGCGACCGAG	GGG	AAATAGATATGGCGACCGAGG	0.832155	0.345227	0.427885
	gRNA-1529	AAATAGATTTGTTCTCCGAG	AGG	AAATAGATTTGTTCTCCGAGA	0.788549	0.166154	0.400785
	gRNA-1530	AAATAGCACAAGTTGGACCC	TGG	AAATAGCACAAGTTGGACCCT	0.623402	0.205175	0.349261
	gRNA-1531	AAATAGCACACTTACCACAG	TGG	AAATAGCACACTTACCACAGT	0.893694	0.376652	0.431869
	gRNA-1532	AAATAGCATTCGTTGAAACA	AGG	AAATAGCATTCGTTGAAACAA	0.380637	0.172989	0.352256
	gRNA-1533	AAATAGCCAGGTATTCAGTG	GGG	AAATAGCCAGGTATTCAGTGG	0.963439	0.405184	0.529797
	gRNA-1534	AAATAGCTACGGTGAACCCG	TGG	AAATAGCTACGGTGAACCCGT	0.937978	0.414558	0.585506
	gRNA-1535	AAATAGCTGTAATATCCAGG	TGG	AAATAGCTGTAATATCCAGGT	0.854592	0.356031	0.529945
	gRNA-1536	AAATAGGACTAATTCCAACC	TGG	AAATAGGACTAATTCCAACCT	0.557056	0.156284	0.351374
	gRNA-1537	AAATAGGAGCAATAAACCAG	AGG	AAATAGGAGCAATAAACCAGA		0.681456
	gRNA-1538	AAATAGGAGCCGCAGCCATT	GGG	AAATAGGAGCCGCAGCCATTG	0.192904	0.0875436	0.238434
	gRNA-1539	AAATAGGTAGAGGGTCCTGT	TGG	AAATAGGTAGAGGGTCCTGTT	0.654365	0.281003	0.426896
	gRNA-1540	AAATAGTATCTATAGTGGCC	TGG	AAATAGTATCTATAGTGGCCT	0.186752	0.0975824	0.140489
	gRNA-1541	AAATAGTATTCTTACCTGTG	AGG	AAATAGTATTCTTACCTGTGA	0.592412	0.179155	0.340073
	gRNA-1542	AAATAGTCCCTTGTATGCAT	CGG	AAATAGTCCCTTGTATGCATC	0.501394	0.244391	0.38118
	gRNA-1543	AAATAGTGGCTTGCCGTCGT	TGG	AAATAGTGGCTTGCCGTCGTT	0.359155	0.108193	0.236155
	gRNA-1544	AAATAGTTGCAACAAAAGAG	TGG	AAATAGTTGCAACAAAAGAGT	0.81684	0.57326	0.504908
	gRNA-1545	AAATATAATAAGGCTGAGTG	CGG	AAATATAATAAGGCTGAGTGC	0.715436	0.0465559	0.116359
	gRNA-1546	AAATATACAGGATGTCCCTG	AGG	AAATATACAGGATGTCCCTGA	0.713624	0.273149	0.367167
	gRNA-1547	AAATATATACCATGATCTAC	AGG	AAATATATACCATGATCTACA	0.188854	0.187082	0.224881
	gRNA-1548	AAATATATATGTCCCGACTG	AGG	AAATATATATGTCCCGACTGA		0.171824	0.322533
	gRNA-1549	AAATATATGCAAGTCTGCTG	AGG	AAATATATGCAAGTCTGCTGA	0.708429	0.273687	0.401091
	gRNA-1550	AAATATATTTGATTACTGCA	GGG	AAATATATTTGATTACTGCAG	0.62512	0.155133	0.261128
	gRNA-1551	AAATATCATGCGTGTTATAG	GGG	AAATATCATGCGTGTTATAGG	0.307702	0.107078	0.152299
	gRNA-1552	AAATATCATGGACCTGTATG	TGG	AAATATCATGGACCTGTATGT	0.727417	0.178739	0.17115
	gRNA-1553	AAATATCCGCCGGATTGCTG	AGG	AAATATCCGCCGGATTGCTGA	0.695308	0.22197	0.338804
	gRNA-1554	AAATATCTCATAGCTGGACA	GGG	AAATATCTCATAGCTGGACAG	0.671607	0.0627301	0.0861614
	gRNA-1555	AAATATCTGACAAACAAGAG	TGG	AAATATCTGACAAACAAGAGT	0.702465	0.114934	0.135445
	gRNA-1556	AAATATCTGACAATATACAT	GGG	AAATATCTGACAATATACATG	0.480818	0.304962	0.305714
	gRNA-1557	AAATATGATAAAAGAAGCAG	AGG	AAATATGATAAAAGAAGCAGA	0.674787	0.240329	0.138147
	gRNA-1558	AAATATGATACTGACCACAG	TGG	AAATATGATACTGACCACAGT	0.690018	0.292118	0.440917
	gRNA-1559	AAATATGATGTGGCTGCCGA	GGG	AAATATGATGTGGCTGCCGAG	0.726928	0.118411	0.0771969
	gRNA-1560	AAATATGCAAATTCGTACAA	AGG	AAATATGCAAATTCGTACAAA	0.0935593	0.0681818	0.0766941
	gRNA-1561	AAATATGCTAGAGTGCCTTG	CGG	AAATATGCTAGAGTGCCTTGC	0.597686	0.198242	0.281061
	gRNA-1562	AAATATGCTGCATAGACTAC	TGG	AAATATGCTGCATAGACTACT	0.310136	0.11456	0.206209
	gRNA-1563	AAATATGGACGAATAGTGGA	AGG	AAATATGGACGAATAGTGGAA	0.738552	0.367108	0.387931
	gRNA-1564	AAATATGTTATCAACTTGTG	TGG	AAATATGTTATCAACTTGTGT	0.680024	0.0714207	0.083428
	gRNA-1565	AAATATGTTTATCACTCGTG	TGG	AAATATGTTTATCACTCGTGT	0.621427	0.146415	0.237823
	gRNA-1566	AAATATTCTCATCCTTAGTG	GGG	AAATATTCTCATCCTTAGTGG	0.622933	0.11048	0.428105
	gRNA-1567	AAATATTCTTCCCGTTACTT	GGG	AAATATTCTTCCCGTTACTTG	0.118003	0.118278	0.109578
	gRNA-1568	AAATATTGCTGATCGCCATG	AGG	AAATATTGCTGATCGCCATGA	0.517611	0.198248	0.309109
	gRNA-1569	AAATATTTACTATTCAGACT	CGG	AAATATTTACTATTCAGACTC	0.234561	0.0655348	0.0762581
	gRNA-1570	AAATATTTGCTGTGTCTCAG	GGG	AAATATTTGCTGTGTCTCAGG	0.71699	0.122473	0.370316
	gRNA-1571	AAATCAAAATCACATAAGCC	TGG	AAATCAAAATCACATAAGCCT	0.148764	0.104568	0.0607847
	gRNA-1572	AAATCAAACATCAAATATGG	AGG	AAATCAAACATCAAATATGGA	0.400729	0.125452	0.0684732
	gRNA-1573	AAATCAACTTGCCCGAGTCG	AGG	AAATCAACTTGCCCGAGTCGA	0.664105	0.0937768	0.357224
	gRNA-1574	AAATCAAGAAGAAATGACAT	TGG	AAATCAAGAAGAAATGACATT	0.404918	0.166295	0.17068
	gRNA-1575	AAATCAAGCAATGTACCAAG	AGG	AAATCAAGCAATGTACCAAGA	0.920747	0.716837	0.848462
	gRNA-1576	AAATCAAGGAGTCCTTCACC	CGG	AAATCAAGGAGTCCTTCACCC	0.667848	0.208409	0.359255
	gRNA-1577	AAATCAAGGCCCAAGAGGAT	GGG	AAATCAAGGCCCAAGAGGATG	0.628787	0.167981	0.361142
	gRNA-1578	AAATCAATGAAGATTACCTG	TGG	AAATCAATGAAGATTACCTGT	0.830829	0.257693	0.379378
	gRNA-1579	AAATCAATGAGCTAGTTGCT	TGG	AAATCAATGAGCTAGTTGCTT	0.419851	0.141373	0.269856
	gRNA-1580	AAATCAATTACGATTATCGG	TGG	AAATCAATTACGATTATCGGT	0.601349	0.0906871	0.149181
	gRNA-1581	AAATCAATTCAATGTACCCA	AGG	AAATCAATTCAATGTACCCAA	0.536102	0.275091	0.464646
	gRNA-1582	AAATCACAACGACATCTAGG	TGG	AAATCACAACGACATCTAGGT	0.587653	0.185664	0.275504
	gRNA-1583	AAATCACATTCTCCAATAAG	GGG	AAATCACATTCTCCAATAAGG	0.699023	0.220129	0.372562
	gRNA-1584	AAATCACCAATGCCTCCTTG	GGG	AAATCACCAATGCCTCCTTGG	0.842696	0.192442	0.30979
	gRNA-1585	AAATCACCCTGCTTGAGCAA	AGG	AAATCACCCTGCTTGAGCAAA	0.405508	0.11715	0.298885
	gRNA-1586	AAATCACCTTAGATTATTCC	TGG	AAATCACCTTAGATTATTCCT	0.130952	0.0619775	0.103154
	gRNA-1587	AAATCACTAACTCACCTGGG	TGG	AAATCACTAACTCACCTGGGT	0.724678	0.233499	0.431667
	gRNA-1588	AAATCACTGACATTTACAGG	AGG	AAATCACTGACATTTACAGGA	0.781158	0.283735	0.497102
	gRNA-1589	AAATCACTTAAAGTCTAAAG	AGG	AAATCACTTAAAGTCTAAAGA	0.688423	0.207867	0.251736
	gRNA-1590	AAATCAGAGAAATACAGGAA	AGG	AAATCAGAGAAATACAGGAAA	0.79112	0.196263	0.343193
	gRNA-1591	AAATCAGATGGCCTCTCCAG	AGG	AAATCAGATGGCCTCTCCAGA	0.819147	0.205919	0.353918
	gRNA-1592	AAATCAGATTGCCAAGCCTG	AGG	AAATCAGATTGCCAAGCCTGA	0.616246	0.138388	0.381624
	gRNA-1593	AAATCAGCAGACCCTCGGGA	TGG	AAATCAGCAGACCCTCGGGAT	0.890741	0.335749	0.565008
	gRNA-1594	AAATCAGCTGCATATCAGTC	AGG	AAATCAGCTGCATATCAGTCA	0.331727	0.120433	0.288357
	gRNA-1595	AAATCAGGACACACCACGAA	TGG	AAATCAGGACACACCACGAAT	0.719021	0.236035	0.335058
	gRNA-1596	AAATCAGGAGACTGCCGCGC	TGG	AAATCAGGAGACTGCCGCGCT	0.707304	0.394496	0.492215
	gRNA-1597	AAATCAGGAGAGCTAGTGGA	AGG	AAATCAGGAGAGCTAGTGGAA	0.837054	0.307339	0.544011
	gRNA-1598	AAATCAGGAGGCTTGCTTCG	GGG	AAATCAGGAGGCTTGCTTCGG	0.568101	0.215306	0.321918
	gRNA-1599	AAATCAGTATTCGAAAAGCA	CGG	AAATCAGTATTCGAAAAGCAC	0.65181	0.159711	0.209013
	gRNA-1600	AAATCAGTGATGCTGGCAAG	AGG	AAATCAGTGATGCTGGCAAGA	0.866797	0.321449	0.381758
	gRNA-1601	AAATCAGTGTTTGCTTTACA	AGG	AAATCAGTGTTTGCTTTACAA	0.183596	0.0893185	0.0660859
	gRNA-1602	AAATCATCCGTAGCAAGACG	GGG	AAATCATCCGTAGCAAGACGG	0.774465	0.157671	0.312232
	gRNA-1603	AAATCATGATACCTTCCGAG	TGG	AAATCATGATACCTTCCGAGT	0.826892	0.422732	0.535461
	gRNA-1604	AAATCATTATCTTAGCCACC	AGG	AAATCATTATCTTAGCCACCA	0.126107	0.0353191	0.155366
	gRNA-1605	AAATCATTTCCAGACACGCC	AGG	AAATCATTTCCAGACACGCCA	0.343476	0.166245	0.252067
	gRNA-1606	AAATCCAACGTGCCATCTGC	TGG	AAATCCAACGTGCCATCTGCT	0.318083	0.107285	0.174044
	gRNA-1607	AAATCCACGCTCGCACATGG	TGG	AAATCCACGCTCGCACATGGT	0.890513	0.380215	0.454089
	gRNA-1608	AAATCCAGAGACTTACCTCC	TGG	AAATCCAGAGACTTACCTCCT	0.611111	0.271181	0.482012
	gRNA-1609	AAATCCAGGAAGCGTCTGAA	GGG	AAATCCAGGAAGCGTCTGAAG	0.648079	0.206459	0.395579
	gRNA-1610	AAATCCAGGCAACAAACACA	TGG	AAATCCAGGCAACAAACACAT	0.613565	0.341342	0.508251
	gRNA-1611	AAATCCAGTACTCTGACTTG	CGG	AAATCCAGTACTCTGACTTGC	0.539737	0.177839	0.383509
	gRNA-1612	AAATCCATACAGATAAGGAC	TGG	AAATCCATACAGATAAGGACT	0.641914	0.219858	0.300978
	gRNA-1613	AAATCCATCACTCACTGAGG	TGG	AAATCCATCACTCACTGAGGT	0.755415	0.321692	0.463159
	gRNA-1614	AAATCCATCCAAATTCAGGT	TGG	AAATCCATCCAAATTCAGGTT	0.458696	0.183015	0.282879
	gRNA-1615	AAATCCCACTGTATTCACAA	TGG	AAATCCCACTGTATTCACAAT	0.597612	0.232435	0.429945
	gRNA-1616	AAATCCCAGGGAGGCCATGG	AGG	AAATCCCAGGGAGGCCATGGA	0.437345	0.119127	0.333469
	gRNA-1617	AAATCCCAGTACCTGCAACT	GGG	AAATCCCAGTACCTGCAACTG	0.618355	0.332721	0.38858
	gRNA-1618	AAATCCCCAGCAAAACACAG	TGG	AAATCCCCAGCAAAACACAGT	0.627939	0.250842	0.243163
	gRNA-1619	AAATCCCGTTAATAAGTAAG	AGG	AAATCCCGTTAATAAGTAAGA	0.641842	0.135	0.404811
	gRNA-1620	AAATCCCTGACGACACAGAC	AGG	AAATCCCTGACGACACAGACA	0.733083	0.191105	0.101752
	gRNA-1621	AAATCCGACAAGTTCCAGAG	CGG	AAATCCGACAAGTTCCAGAGC	0.755722	0.222035	0.37052
	gRNA-1622	AAATCCGCCAGTATTTGCGG	GGG	AAATCCGCCAGTATTTGCGGG	0.883737	0.284995	0.600864
	gRNA-1623	AAATCCGCGGGACTCTTATG	GGG	AAATCCGCGGGACTCTTATGG	0.675966	0.16178	0.509105
	gRNA-1624	AAATCCGGACTCCGTGGAGC	TGG	AAATCCGGACTCCGTGGAGCT	0.46005	0.251237	0.298527
	gRNA-1625	AAATCCGGCCAGAATGCACA	GGG	AAATCCGGCCAGAATGCACAG	0.599974	0.32076	0.445585
	gRNA-1626	AAATCCGGCCAGGTCGACTG	GGG	AAATCCGGCCAGGTCGACTGG	0.848983	0.355174	0.685675
	gRNA-1627	AAATCCTACCTGAGTGAGCG	TGG	AAATCCTACCTGAGTGAGCGT	0.722309	0.0968014	0.205901
	gRNA-1628	AAATCCTAGCACATTACCAC	AGG	AAATCCTAGCACATTACCACA	0.522236	0.243563	0.296802
	gRNA-1629	AAATCCTATTGCTGTTGCCA	TGG	AAATCCTATTGCTGTTGCCAT	0.329682	0.130074	0.251914
	gRNA-1630	AAATCCTCCAAAGAACCGAG	AGG	AAATCCTCCAAAGAACCGAGA	0.934199	0.670414	0.714131
	gRNA-1631	AAATCCTGATAGTGGCATCG	GGG	AAATCCTGATAGTGGCATCGG	0.515294	0.143854	0.33619
	gRNA-1632	AAATCCTGCAAGCCAATCCC	AGG	AAATCCTGCAAGCCAATCCCA	0.788663	0.293028	0.499239
	gRNA-1633	AAATCCTGTCAAAAAATGGA	AGG	AAATCCTGTCAAAAAATGGAA	0.532721	0.243039	0.414254
	gRNA-1634	AAATCCTTACAAAACCCTAG	GGG	AAATCCTTACAAAACCCTAGG	0.590045	0.298851	0.287459
	gRNA-1635	AAATCCTTAGCTGTCAGCCA	AGG	AAATCCTTAGCTGTCAGCCAA	0.448069	0.0693591	0.186303
	gRNA-1636	AAATCCTTCCCGCTATAGAA	TGG	AAATCCTTCCCGCTATAGAAT	0.389943	0.153451	0.258731
	gRNA-1637	AAATCCTTGTAGCAGATACG	TGG	AAATCCTTGTAGCAGATACGT	0.749239	0.143734	0.422993
	gRNA-1638	AAATCGAAAGGATCATGTCT	GGG	AAATCGAAAGGATCATGTCTG	0.537058	0.085161	0.232819
	gRNA-1639	AAATCGAACAGACAGCATCT	GGG	AAATCGAACAGACAGCATCTG	0.247637	0.0939282	0.159633
	gRNA-1640	AAATCGACTTTGGCTCGAGG	GGG	AAATCGACTTTGGCTCGAGGG	0.81689	0.320263	0.505348
	gRNA-1641	AAATCGAGGAGTTCTAGCTG	AGG	AAATCGAGGAGTTCTAGCTGA	0.828524	0.168006	0.340362
	gRNA-1642	AAATCGCCAGACCCAAAAAG	CGG	AAATCGCCAGACCCAAAAAGC	0.917433	0.389223	0.623353
	gRNA-1643	AAATCGCTCCATACAGCCGC	AGG	AAATCGCTCCATACAGCCGCA	0.600318	0.168245	0.41351
	gRNA-1644	AAATCGCTGACCAGAGACCG	TGG	AAATCGCTGACCAGAGACCGT	0.923994	0.323307	0.621225
	gRNA-1645	AAATCGGAAGAACCATAGCT	GGG	AAATCGGAAGAACCATAGCTG		0.17104	0.557171
	gRNA-1646	AAATCGGATCCTTCTCTCGG	AGG	AAATCGGATCCTTCTCTCGGA	0.772809	0.276783	0.420622
	gRNA-1647	AAATCGGGTCCCCTTAGCAC	CGG	AAATCGGGTCCCCTTAGCACC	0.732716	0.254837	0.634596
	gRNA-1648	AAATCGGTACAAGATGGCGG	AGG	AAATCGGTACAAGATGGCGGA	0.622719	0.209832	0.488254
	gRNA-1649	AAATCGGTCGCTTGCCAAGG	CGG	AAATCGGTCGCTTGCCAAGGC	0.713066	0.208585	0.436295
	gRNA-1650	AAATCGGTGAATTATAGATG	CGG	AAATCGGTGAATTATAGATGC	0.809111	0.277825
	gRNA-1651	AAATCGTAGGTAGGGCCCCC	AGG	AAATCGTAGGTAGGGCCCCCA	0.306783	0.128327	0.141674
	gRNA-1652	AAATCGTGAGGAACTATTGC	TGG	AAATCGTGAGGAACTATTGCT	0.254586	0.0669643	0.172239
	gRNA-1653	AAATCGTTCAGATCATCATG	TGG	AAATCGTTCAGATCATCATGT	0.897664	0.332974	0.549802
	gRNA-1654	AAATCTAAACTCTTATTCCT	GGG	AAATCTAAACTCTTATTCCTG	0.225714	0.0776261	0.134219
	gRNA-1655	AAATCTAGAAAACTCACTTG	GGG	AAATCTAGAAAACTCACTTGG	0.712837	0.200719	0.327376
	gRNA-1656	AAATCTAGAACTTACCCCAA	TGG	AAATCTAGAACTTACCCCAAT	0.457578	0.0887995	0.279279
	gRNA-1657	AAATCTATTTCAGGAACTTC	AGG	AAATCTATTTCAGGAACTTCA	0.119292	0.0420626	0.0842949
	gRNA-1658	AAATCTCAACAGCGCAAGAG	TGG	AAATCTCAACAGCGCAAGAGT	0.781062	0.221697	0.37541
	gRNA-1659	AAATCTCAGAAATCTGAACA	TGG	AAATCTCAGAAATCTGAACAT	0.628968	0.0240858	0.0810937
	gRNA-1660	AAATCTCCAGACGTTCTAGA	CGG	AAATCTCCAGACGTTCTAGAC	0.402303	0.193271	0.24326
	gRNA-1661	AAATCTCCATCACTCAGAAG	AGG	AAATCTCCATCACTCAGAAGA	0.493452	0.20741
	gRNA-1662	AAATCTCCGAAACCAGTCTG	TGG	AAATCTCCGAAACCAGTCTGT	0.75986	0.0811364	0.262
	gRNA-1663	AAATCTCCTGAAAAAGAGGA	AGG	AAATCTCCTGAAAAAGAGGAA	0.694007	0.0537387	0.0733195
	gRNA-1664	AAATCTCTAAGACCAACCTG	TGG	AAATCTCTAAGACCAACCTGT	0.885739	0.23198	0.377659
	gRNA-1665	AAATCTCTCCGCAACTGGAG	TGG	AAATCTCTCCGCAACTGGAGT	0.829688	0.172676	0.305769
	gRNA-1666	AAATCTCTCTATACTTCGAT	CGG	AAATCTCTCTATACTTCGATC	0.240413	0.0635968	0.0685542
	gRNA-1667	AAATCTCTGAAATTTGGGGT	GGG	AAATCTCTGAAATTTGGGGTG	0.761255	0.382692	0.6157
	gRNA-1668	AAATCTCTTAGCTAAAAGTG	TGG	AAATCTCTTAGCTAAAAGTGT	0.402885	0.0868128	0.0985319
	gRNA-1669	AAATCTGAAATCACCAATAA	TGG	AAATCTGAAATCACCAATAAT	0.141004	0.0341395	0.0422017
	gRNA-1670	AAATCTGACCAAGAGATAGG	TGG	AAATCTGACCAAGAGATAGGT	0.71463	0.343775	0.527957
	gRNA-1671	AAATCTGCACAAAGTGATTG	TGG	AAATCTGCACAAAGTGATTGT	0.258088	0.0577359	0.0871171
	gRNA-1672	AAATCTGCAGACATACACAA	TGG	AAATCTGCAGACATACACAAT	0.645766	0.284115	0.349449
	gRNA-1673	AAATCTGCCAACTACCAAGG	GGG	AAATCTGCCAACTACCAAGGG	0.623433	0.349023	0.450727
	gRNA-1674	AAATCTGCCACTGTGGAAGC	TGG	AAATCTGCCACTGTGGAAGCT	0.284551	0.0809112	0.197974
	gRNA-1675	AAATCTGCCAGCTTCCACAG	TGG	AAATCTGCCAGCTTCCACAGT	0.672396	0.215154	0.447537
	gRNA-1676	AAATCTGGAGACCTAGTCTG	GGG	AAATCTGGAGACCTAGTCTGG	0.850512	0.245466	0.532113
	gRNA-1677	AAATCTGGATTATCACTTGG	AGG	AAATCTGGATTATCACTTGGA	0.621457	0.171826	0.280821
	gRNA-1678	AAATCTGGTTCTCAATGGTG	AGG	AAATCTGGTTCTCAATGGTGA	0.763983	0.219629
	gRNA-1679	AAATCTGGTTGAGGCCACGT	TGG	AAATCTGGTTGAGGCCACGTT	0.488329	0.119986	0.329216
	gRNA-1680	AAATCTGTCCACTGGCACAA	GGG	AAATCTGTCCACTGGCACAAG	0.45118	0.14465	0.35587
	gRNA-1681	AAATCTGTTGAAGTTACCTC	CGG	AAATCTGTTGAAGTTACCTCC	0.618336	0.198296	0.208895
	gRNA-1682	AAATCTTACTGTTTACACTC	AGG	AAATCTTACTGTTTACACTCA	0.216207	0.117915	0.127354
	gRNA-1683	AAATCTTAGAGTTTCCCGCA	AGG	AAATCTTAGAGTTTCCCGCAA	0.576616	0.230477	0.23746
	gRNA-1684	AAATCTTCGATGTGAAGGGC	AGG	AAATCTTCGATGTGAAGGGCA	0.388858	0.0610177	0.115352
	gRNA-1685	AAATCTTCGCTGCCTATGTG	CGG	AAATCTTCGCTGCCTATGTGC	0.655477	0.14443	0.346496
	gRNA-1686	AAATCTTGCAAAATCGGCAG	AGG	AAATCTTGCAAAATCGGCAGA	0.51792	0.0973526	0.0824357
	gRNA-1687	AAATCTTGGAGGAGTCACCC	AGG	AAATCTTGGAGGAGTCACCCA		0.189093
	gRNA-1688	AAATCTTGTGAACCTCATCG	AGG	AAATCTTGTGAACCTCATCGA	0.76194	0.147685	0.471122
	gRNA-1689	AAATGAAACCAAGTTCTACG	AGG	AAATGAAACCAAGTTCTACGA	0.54064	0.253824	0.396825
	gRNA-1690	AAATGAACCTCGGTAACACG	AGG	AAATGAACCTCGGTAACACGA	0.760057	0.309211	0.452854
	gRNA-1691	AAATGAAGGAGCAACTCCGA	CGG	AAATGAAGGAGCAACTCCGAC		0.233604	0.299279
	gRNA-1692	AAATGAATAGAGAAAGGGTG	CGG	AAATGAATAGAGAAAGGGTGC	0.540586	0.0339029	0.0317214
	gRNA-1693	AAATGAATGCTTTCTCAGAA	GGG	AAATGAATGCTTTCTCAGAAG	0.354036	0.0662824	0.0292871
	gRNA-1694	AAATGACAATTCTCTGGACA	GGG	AAATGACAATTCTCTGGACAG	0.543429	0.106016	0.108396
	gRNA-1695	AAATGACACACACAGTCACT	AGG	AAATGACACACACAGTCACTA	0.243255	0.0958332	0.206675
	gRNA-1696	AAATGACACCTCCTTGTGAA	AGG	AAATGACACCTCCTTGTGAAA	0.277856	0.104911	0.107164
	gRNA-1697	AAATGACACTGGCAGCTGTG	AGG	AAATGACACTGGCAGCTGTGA	0.616146	0.13308	0.386555
	gRNA-1698	AAATGACAGTGAAGCACCTC	CGG	AAATGACAGTGAAGCACCTCC		0.166214	0.138039
	gRNA-1699	AAATGACATTGTTCGATACA	GGG	AAATGACATTGTTCGATACAG	0.310556	0.0899999	0.160648
	gRNA-1700	AAATGACCCTGGAAGCAATG	AGG	AAATGACCCTGGAAGCAATGA	0.55922	0.177657	0.278291
	gRNA-1701	AAATGACCGGGGATCTAAGG	TGG	AAATGACCGGGGATCTAAGGT	0.659717	0.216227	0.356717
	gRNA-1702	AAATGACTGACGTGGAGTCT	GGG	AAATGACTGACGTGGAGTCTG	0.240144	0.0834819	0.0858812
	gRNA-1703	AAATGAGAATTGTATTCAGG	AGG	AAATGAGAATTGTATTCAGGA	0.509611	0.174747	0.248793
	gRNA-1704	AAATGAGCAAACAGGTCCAA	GGG	AAATGAGCAAACAGGTCCAAG		0.0864681	0.251497
	gRNA-1705	AAATGAGCAGCATTCTGTTG	TGG	AAATGAGCAGCATTCTGTTGT	0.395419	0.0974654	0.168543
	gRNA-1706	AAATGAGGAAAAATGCAACC	TGG	AAATGAGGAAAAATGCAACCT			0.206363
	gRNA-1707	AAATGAGGAGCGCGCTCCTG	AGG	AAATGAGGAGCGCGCTCCTGA	0.309764	0.0469769	0.108387
	gRNA-1708	AAATGAGGGTGAATACGAAA	AGG	AAATGAGGGTGAATACGAAAA	0.484114	0.294842	0.15156
	gRNA-1709	AAATGAGTACCTACCTGTCG	AGG	AAATGAGTACCTACCTGTCGA	0.588012	0.163977	0.283432
	gRNA-1710	AAATGAGTGACGGTTCCCGG	GGG	AAATGAGTGACGGTTCCCGGG	0.936442	0.379131	0.597044
	gRNA-1711	AAATGAGTGGAACCTTGAGC	TGG	AAATGAGTGGAACCTTGAGCT	0.503158	0.268533	0.340485
	gRNA-1712	AAATGATACAGATAAGACTC	AGG	AAATGATACAGATAAGACTCA	0.471685	0.102005	0.296048
	gRNA-1713	AAATGATACCCTATTGTGGG	GGG	AAATGATACCCTATTGTGGGG			0.176329
	gRNA-1714	AAATGATACTAAATCCAGAG	GGG	AAATGATACTAAATCCAGAGG	0.568357	0.114763	0.185766
	gRNA-1715	AAATGATAGAAACCCTTGCT	CGG	AAATGATAGAAACCCTTGCTC	0.517978	0.0958404	0.112291
	gRNA-1716	AAATGATATCAACCGTTGTG	TGG	AAATGATATCAACCGTTGTGT	0.659183	0.175867	0.247895
	gRNA-1717	AAATGATCCAGATGCAAAAG	TGG	AAATGATCCAGATGCAAAAGT	0.479636	0.11506	0.23775
	gRNA-1718	AAATGATGAAGTACAAACCA	GGG	AAATGATGAAGTACAAACCAG		0.27783	0.249468
	gRNA-1719	AAATGATGATCAGCTCCTGT	GGG	AAATGATGATCAGCTCCTGTG	0.506579	0.170136	0.37613
	gRNA-1720	AAATGATTATGCTGTGGTCA	TGG	AAATGATTATGCTGTGGTCAT	0.174832	0.0338995	0.0370727
	gRNA-1721	AAATGATTCTACTCGGACAG	AGG	AAATGATTCTACTCGGACAGA	0.519468	0.0995374	0.17747
	gRNA-1722	AAATGCAAACCAAATGTCCA	TGG	AAATGCAAACCAAATGTCCAT	0.451906	0.152199	0.117424
	gRNA-1723	AAATGCAACCCATCTGCCAC	TGG	AAATGCAACCCATCTGCCACT	0.444804	0.124043	0.258562
	gRNA-1724	AAATGCAACCGGGAGTACAT	GGG	AAATGCAACCGGGAGTACATG		0.377331	0.301299
	gRNA-1725	AAATGCAAGATAGTTGTGGT	GGG	AAATGCAAGATAGTTGTGGTG	0.755011	0.127229	0.100099
	gRNA-1726	AAATGCAATACATGATATCC	TGG	AAATGCAATACATGATATCCT	0.241985	0.109496	0.142937
	gRNA-1727	AAATGCAGACTCTCCCATCA	GGG	AAATGCAGACTCTCCCATCAG	0.430786	0.13594	0.225507
	gRNA-1728	AAATGCAGAGCAATCCAGAG	CGG	AAATGCAGAGCAATCCAGAGC	0.815513	0.202582	0.158903
	gRNA-1729	AAATGCAGCGTTCGAGTCTG	AGG	AAATGCAGCGTTCGAGTCTGA	0.337865	0.0777282	0.0481422
	gRNA-1730	AAATGCATCGTCCTCAATCA	CGG	AAATGCATCGTCCTCAATCAC	0.506501	0.103683	0.100913
	gRNA-1731	AAATGCATCTCACCCCCAGA	AGG	AAATGCATCTCACCCCCAGAA		0.216686	0.224206
	gRNA-1732	AAATGCCAATAGTACTAAAG	AGG	AAATGCCAATAGTACTAAAGA	0.446979	0.187856	0.146393
	gRNA-1733	AAATGCCAGAAGAACTCACC	AGG	AAATGCCAGAAGAACTCACCA	0.519047	0.153708	0.207461
	gRNA-1734	AAATGCCAGGAGCACCACAC	TGG	AAATGCCAGGAGCACCACACT	0.2493	0.090049	0.152823
	gRNA-1735	AAATGCCAGGGGGGCCCGTA	TGG	AAATGCCAGGGGGGCCCGTAT	0.206755	0.0767656	0.102325
	gRNA-1736	AAATGCCAGTCGACTTCACT	GGG	AAATGCCAGTCGACTTCACTG	0.208554	0.124726	0.115631
	gRNA-1737	AAATGCCTTCCCAATTACCG	AGG	AAATGCCTTCCCAATTACCGA	0.698139	0.34526	0.448898
	gRNA-1738	AAATGCGAAGAAGCACCATG	TGG	AAATGCGAAGAAGCACCATGT	0.775	0.491778
	gRNA-1739	AAATGCGCCTTGACCAAGAC	GGG	AAATGCGCCTTGACCAAGACG	0.310447	0.048795	0.0664108
	gRNA-1740	AAATGCGCGCAACTCAGAAG	GGG	AAATGCGCGCAACTCAGAAGG	0.838401	0.411539	0.349143
	gRNA-1741	AAATGCGGATGTACGAGAGA	AGG	AAATGCGGATGTACGAGAGAA	0.743849	0.139667	0.197383
	gRNA-1742	AAATGCTACAGTTATGGATA	AGG	AAATGCTACAGTTATGGATAA	0.271151	0.0786237	0.107177
	gRNA-1743	AAATGCTACTTACTTTGAAG	GGG	AAATGCTACTTACTTTGAAGG	0.478338	0.141749	0.252301
	gRNA-1744	AAATGCTATTACTCCATCCA	AGG	AAATGCTATTACTCCATCCAA	0.406774	0.0814369	0.174379
	gRNA-1745	AAATGCTCAAAGAAGAGACT	AGG	AAATGCTCAAAGAAGAGACTA	0.616155	0.179002	0.162693
	gRNA-1746	AAATGCTCAGGCACAACAAG	AGG	AAATGCTCAGGCACAACAAGA	0.701223	0.120355	0.109249
	gRNA-1747	AAATGCTCCACAAAAATCCA	TGG	AAATGCTCCACAAAAATCCAT	0.574592	0.183185	0.130836
	gRNA-1748	AAATGCTGCATACGGCAGGA	GGG	AAATGCTGCATACGGCAGGAG	0.70172	0.0947638	0.313092
	gRNA-1749	AAATGCTGTCCCAACCTTAC	TGG	AAATGCTGTCCCAACCTTACT	0.0937131	0.0695063	0.0669105
	gRNA-1750	AAATGCTTATGTTTACGAAG	TGG	AAATGCTTATGTTTACGAAGT	0.37806	0.067077	0.0533681
	gRNA-1751	AAATGCTTCAATAAAGTAAC	AGG	AAATGCTTCAATAAAGTAACA	0.171635	0.0486198	0.0581244
	gRNA-1752	AAATGCTTCCAAATGTCACG	AGG	AAATGCTTCCAAATGTCACGA	0.426601	0.141712	0.247237
	gRNA-1753	AAATGGAAAATTCCAGACTG	TGG	AAATGGAAAATTCCAGACTGT	0.512643	0.132204	0.0636376
	gRNA-1754	AAATGGAACACAAGATGTAT	GGG	AAATGGAACACAAGATGTATG	0.311033	0.135756	0.245385
	gRNA-1755	AAATGGAACACCAATTCCAG	AGG	AAATGGAACACCAATTCCAGA	0.634604	0.177322	0.394243
	gRNA-1756	AAATGGAACACGTTGTGGGT	AGG	AAATGGAACACGTTGTGGGTA	0.816066	0.236431	0.4818
	gRNA-1757	AAATGGACATGATGGATCCA	CGG	AAATGGACATGATGGATCCAC	0.695004	0.136547	0.356108
	gRNA-1758	AAATGGACATTGTCATCTTC	TGG	AAATGGACATTGTCATCTTCT	0.210173	0.0795682	0.100366
	gRNA-1759	AAATGGACGGAATGTTTGTG	GGG	AAATGGACGGAATGTTTGTGG	0.83186	0.418232	0.538378
	gRNA-1760	AAATGGAGAGACTCTTCTTG	GGG	AAATGGAGAGACTCTTCTTGG	0.692854	0.180961	0.383666
	gRNA-1761	AAATGGATAGACTTCGTCAG	AGG	AAATGGATAGACTTCGTCAGA		0.289497
	gRNA-1762	AAATGGATCTACTACTGCAA	TGG	AAATGGATCTACTACTGCAAT	0.799248	0.288278	0.548248
	gRNA-1763	AAATGGATTTCATGTCAATG	AGG	AAATGGATTTCATGTCAATGA	0.568767	0.0922452	0.283922
	gRNA-1764	AAATGGCAAAGTTGCATCCG	TGG	AAATGGCAAAGTTGCATCCGT	0.712476	0.195781	0.257872
	gRNA-1765	AAATGGCACAGACATCATAC	TGG	AAATGGCACAGACATCATACT		0.0149138	0.142583
	gRNA-1766	AAATGGCACCTTTCTGAGTA	GGG	AAATGGCACCTTTCTGAGTAG	0.249185	0.0763219	0.065092
	gRNA-1767	AAATGGCACTGATGAAACAT	TGG	AAATGGCACTGATGAAACATT	0.325814	0.133643	0.253597
	gRNA-1768	AAATGGCATCAAAGCTAGGG	CGG	AAATGGCATCAAAGCTAGGGC	0.465532	0.148812	0.301729
	gRNA-1769	AAATGGCCAGCATAAACTGC	AGG	AAATGGCCAGCATAAACTGCA	0.419838	0.157507	0.244694
	gRNA-1770	AAATGGCCATGCAGATTGCG	TGG	AAATGGCCATGCAGATTGCGT	0.641608	0.105531	0.230122
	gRNA-1771	AAATGGCCTACACTGACACA	GGG	AAATGGCCTACACTGACACAG	0.860634	0.304739	0.548589
	gRNA-1772	AAATGGCCTCACTGCTGCTA	TGG	AAATGGCCTCACTGCTGCTAT	0.2471	0.139997	0.195135
	gRNA-1773	AAATGGCTAAAGAGCTACAA	AGG	AAATGGCTAAAGAGCTACAAA	0.386045	0.148679	0.124677
	gRNA-1774	AAATGGCTATTCCTACAAAG	TGG	AAATGGCTATTCCTACAAAGT	0.851434	0.295844	0.242324
	gRNA-1775	AAATGGCTTCAGATCTTATC	AGG	AAATGGCTTCAGATCTTATCA	0.0819878	0.0567584	0.0706781
	gRNA-1776	AAATGGCTTTGAACTACCAA	GGG	AAATGGCTTTGAACTACCAAG	0.764245
	gRNA-1777	AAATGGGAAGTACTTACCTG	GGG	AAATGGGAAGTACTTACCTGG	0.893489	0.455181	0.638665
	gRNA-1778	AAATGGGCGGACTGTTGAAG	TGG	AAATGGGCGGACTGTTGAAGT	0.852516	0.339962	0.510974
	gRNA-1779	AAATGGGGATGGACTGGAAG	TGG	AAATGGGGATGGACTGGAAGT	0.76132	0.158197	0.319819
	gRNA-1780	AAATGGGTAACTGGCCACGA	GGG	AAATGGGTAACTGGCCACGAG	0.800116	0.228473	0.467756
	gRNA-1781	AAATGGGTACCAATCAAACC	TGG	AAATGGGTACCAATCAAACCT	0.550963	0.295408	0.4496
	gRNA-1782	AAATGGGTCCGATTATTGAA	TGG	AAATGGGTCCGATTATTGAAT	0.283043	0.154075	0.233907
	gRNA-1783	AAATGGTACCGAGAGAGCCA	GGG	AAATGGTACCGAGAGAGCCAG	0.840311	0.220177	0.615423
	gRNA-1784	AAATGGTACTAACAGGGATG	AGG	AAATGGTACTAACAGGGATGA	0.471886	0.114385	0.272907
	gRNA-1785	AAATGGTATCCAGTGTGCCG	AGG	AAATGGTATCCAGTGTGCCGA	0.733815	0.267247	0.434611
	gRNA-1786	AAATGGTCTTCGTGAATAGG	AGG	AAATGGTCTTCGTGAATAGGA	0.61401	0.180513	0.329378
	gRNA-1787	AAATGGTTCAAATTTCAAAG	TGG	AAATGGTTCAAATTTCAAAGT			0.187355
	gRNA-1788	AAATGTACAGGCTCAAAACG	AGG	AAATGTACAGGCTCAAAACGA	0.817056	0.308537	0.414885
	gRNA-1789	AAATGTACAGTGCCAAGAGG	AGG	AAATGTACAGTGCCAAGAGGA		0.31498
	gRNA-1790	AAATGTACGAGCACTTCAAG	GGG	AAATGTACGAGCACTTCAAGG	0.718431	0.195238	0.272073
	gRNA-1791	AAATGTATGACTATCAAGGC	AGG	AAATGTATGACTATCAAGGCA	0.548037	0.0729375	0.0746966
	gRNA-1792	AAATGTATGAGCTTTCCCTG	AGG	AAATGTATGAGCTTTCCCTGA	0.818306	0.378093	0.500085
	gRNA-1793	AAATGTATGTGACTGTACAC	AGG	AAATGTATGTGACTGTACACA		0.162093
	gRNA-1794	AAATGTCAAGTTCAACGTAT	GGG	AAATGTCAAGTTCAACGTATG	0.0685966	0.0654635	0.0427197
	gRNA-1795	AAATGTCAATTGTCAAGCCT	TGG	AAATGTCAATTGTCAAGCCTT	0.142385	0.0279412	0.0692956
	gRNA-1796	AAATGTCACTTGTTCACGTG	GGG	AAATGTCACTTGTTCACGTGG	0.433427	0.0373153	0.112033
	gRNA-1797	AAATGTCATCCAGCCAAATG	GGG	AAATGTCATCCAGCCAAATGG	0.485167	0.150785	0.279959
	gRNA-1798	AAATGTCCTCATCCGATGAG	GGG	AAATGTCCTCATCCGATGAGG	0.730215	0.119332	0.389854
	gRNA-1799	AAATGTCGGAGACCCATCAC	TGG	AAATGTCGGAGACCCATCACT		0.139803	0.13786
	gRNA-1800	AAATGTCTACAAAGGAGAGG	TGG	AAATGTCTACAAAGGAGAGGT	0.496812	0.083614	0.220855
	gRNA-1801	AAATGTCTCCCAATGAGTGA	GGG	AAATGTCTCCCAATGAGTGAG	0.576857	0.0648564	0.241521
	gRNA-1802	AAATGTCTGCTGATGCAAGT	TGG	AAATGTCTGCTGATGCAAGTT	0.136847	0.0566084	0.0560975
	gRNA-1803	AAATGTCTTCAACTGATGCA	GGG	AAATGTCTTCAACTGATGCAG	0.777583	0.127208	0.410129
	gRNA-1804	AAATGTCTTCAGATAACCAG	TGG	AAATGTCTTCAGATAACCAGT	0.817928	0.299647	0.299874
	gRNA-1805	AAATGTCTTCCCAAACACCA	GGG	AAATGTCTTCCCAAACACCAG	0.647033	0.309827	0.306744
	gRNA-1806	AAATGTGCAGCTTCCTTGAG	TGG	AAATGTGCAGCTTCCTTGAGT	0.434168	0.068532	0.10115
	gRNA-1807	AAATGTGCTAGTGCCAAAAT	CGG	AAATGTGCTAGTGCCAAAATC		0.125	0.0806818
	gRNA-1808	AAATGTGTGTCGAGTATGCA	AGG	AAATGTGTGTCGAGTATGCAA	0.515825	0.0833333	0.131713
	gRNA-1809	AAATGTTAAAGATGCTATCG	TGG	AAATGTTAAAGATGCTATCGT			0.0277778
	gRNA-1810	AAATGTTAACGCAAAAACCA	AGG	AAATGTTAACGCAAAAACCAA	0.417808	0.144883	0.15673
	gRNA-1811	AAATGTTACTCTGTATGTGT	GGG	AAATGTTACTCTGTATGTGTG	0.401971	0.135365	0.279546
	gRNA-1812	AAATGTTACTGACCTTTCAG	AGG	AAATGTTACTGACCTTTCAGA	0.51875	0.110288	0.154167
	gRNA-1813	AAATGTTCAAAGCCTGCTTG	AGG	AAATGTTCAAAGCCTGCTTGA	0.329731	0.0612305	0.070715
	gRNA-1814	AAATGTTTAGATCTCAAACA	AGG	AAATGTTTAGATCTCAAACAA	0.339083	0.110242	0.130063
	gRNA-1815	AAATGTTTCTCCAACACCCT	GGG	AAATGTTTCTCCAACACCCTG	0.267363	0.0566839	0.178927
	gRNA-1816	AAATTAAAACACAGAGCACG	GGG	AAATTAAAACACAGAGCACGG	0.654334	0.201453	0.268245
	gRNA-1817	AAATTAAAAGAGGCACCAGA	AGG	AAATTAAAAGAGGCACCAGAA	0.676842	0.326686	0.146465
	gRNA-1818	AAATTAATGGTCACTCCAGC	AGG	AAATTAATGGTCACTCCAGCA	0.503801	0.149852	0.102587
	gRNA-1819	AAATTACAAACCTTTAGCTG	TGG	AAATTACAAACCTTTAGCTGT	0.369464	0.0794989	0.130154
	gRNA-1820	AAATTACAATGAAGGACCCA	AGG	AAATTACAATGAAGGACCCAA	0.671684	0.222543	0.523825
	gRNA-1821	AAATTACACCATTTCGATGC	TGG	AAATTACACCATTTCGATGCT	0.114867	0.0897209	0.123815
	gRNA-1822	AAATTACAGAAGTTACCTGA	AGG	AAATTACAGAAGTTACCTGAA	0.56993	0.151752	0.261576
	gRNA-1823	AAATTACCCTCCAAACCCAT	GGG	AAATTACCCTCCAAACCCATG		0.0331144
	gRNA-1824	AAATTACCTAAAGAGCCTAA	AGG	AAATTACCTAAAGAGCCTAAA	0.281411	0.179318	0.177419
	gRNA-1825	AAATTACCTACCTTGTGCAG	AGG	AAATTACCTACCTTGTGCAGA	0.596245	0.157138	0.322412
	gRNA-1826	AAATTACCTCGCTGCCGACA	GGG	AAATTACCTCGCTGCCGACAG	0.437769	0.110025	0.296997
	gRNA-1827	AAATTACGAAGTTAGGCCAG	AGG	AAATTACGAAGTTAGGCCAGA	0.332813	0.186058	0.264849
	gRNA-1828	AAATTACTTACCTGATACCA	TGG	AAATTACTTACCTGATACCAT	0.759203	0.146279	0.376827
	gRNA-1829	AAATTAGAACGACTTCACGT	TGG	AAATTAGAACGACTTCACGTT	0.399915	0.20651	0.305532
	gRNA-1830	AAATTAGAACTATCAGTCCA	AGG	AAATTAGAACTATCAGTCCAA	0.582404	0.161455	0.199507
	gRNA-1831	AAATTAGAGCGCATTGGGAA	AGG	AAATTAGAGCGCATTGGGAAA	0.552898	0.0847479	0.0860864
	gRNA-1832	AAATTAGCACCCGAATGTCA	GGG	AAATTAGCACCCGAATGTCAG	0.337667	0.165703	0.26169
	gRNA-1833	AAATTAGCGCAGTGGCTTTG	GGG	AAATTAGCGCAGTGGCTTTGG	0.187777	0.0895815	0.184974
	gRNA-1834	AAATTAGTTTGAACCATGAG	TGG	AAATTAGTTTGAACCATGAGT	0.879094	0.0787261	0.15311
	gRNA-1835	AAATTATATGAAAGGCATCA	CGG	AAATTATATGAAAGGCATCAC	0.285496	0.137131	0.0839478
	gRNA-1836	AAATTATATGGACGTGACAG	AGG	AAATTATATGGACGTGACAGA	0.546351	0.135417	0.380158
	gRNA-1837	AAATTATGAAAAAATTTACA	AGG	AAATTATGAAAAAATTTACAA	0.0914423	0.0611735	0.0915516
	gRNA-1838	AAATTATGACAAATATTCTG	AGG	AAATTATGACAAATATTCTGA	0.373219	0.178644	0.178067
	gRNA-1839	AAATTATGGCGAGTTCAGTG	AGG	AAATTATGGCGAGTTCAGTGA	0.678599	0.30654	0.610728
	gRNA-1840	AAATTATTCTCATCACAATG	CGG	AAATTATTCTCATCACAATGC	0.444536	0.0955808	0.231508
	gRNA-1841	AAATTATTCTCATCACGATA	CGG	AAATTATTCTCATCACGATAC	0.191695	0.0622159	0.0896224
	gRNA-1842	AAATTATTTAAAAGAGCGAG	GGG	AAATTATTTAAAAGAGCGAGG	0.560981	0.0264157	0.0886643
	gRNA-1843	AAATTCAAACTGAACACCGT	TGG	AAATTCAAACTGAACACCGTT	0.285548	0.0641132	0.10999
	gRNA-1844	AAATTCAAATCAACTGGAGA	AGG	AAATTCAAATCAACTGGAGAA	0.354447	0.0772262	0.0556325
	gRNA-1845	AAATTCACCACGTCACACTG	CGG	AAATTCACCACGTCACACTGC	0.659225	0.149924	0.439668
	gRNA-1846	AAATTCACTCTAGTGCTTTA	TGG	AAATTCACTCTAGTGCTTTAT	0.0707589	0.0639215	0.0529581
	gRNA-1847	AAATTCACTGTGCATCATCA	TGG	AAATTCACTGTGCATCATCAT	0.241773	0.0605142	0.0886551
	gRNA-1848	AAATTCAGAGAGATTGCAGA	AGG	AAATTCAGAGAGATTGCAGAA		0.200348	0.121377
	gRNA-1849	AAATTCAGATCCACAAGTCG	AGG	AAATTCAGATCCACAAGTCGA		0.22896	0.147145
	gRNA-1850	AAATTCAGCAATACCTGATG	AGG	AAATTCAGCAATACCTGATGA	0.737538	0.119993	0.381566
	gRNA-1851	AAATTCAGGGATGGTCATCG	GGG	AAATTCAGGGATGGTCATCGG	0.657716	0.162768	0.371161
	gRNA-1852	AAATTCAGTCCCGATTTGTG	GGG	AAATTCAGTCCCGATTTGTGG	0.478896	0.165966	0.351002
	gRNA-1853	AAATTCATAAAAATGAACTC	AGG	AAATTCATAAAAATGAACTCA	0.300606	0.153708	0.123345
	gRNA-1854	AAATTCATAAAGCATTTCAC	AGG	AAATTCATAAAGCATTTCACA	0.314019	0.146748	0.270041
	gRNA-1855	AAATTCATATGTCCCTCGTG	AGG	AAATTCATATGTCCCTCGTGA	0.659805	0.0994261	0.256935
	gRNA-1856	AAATTCATGGGACTTGAAGG	CGG	AAATTCATGGGACTTGAAGGC	0.616791	0.141866	0.465051
	gRNA-1857	AAATTCATGTCCAATTTGCA	GGG	AAATTCATGTCCAATTTGCAG	0.304854	0.462137	0.137614
	gRNA-1858	AAATTCCGAAGACTACATGA	AGG	AAATTCCGAAGACTACATGAA	0.746911	0.496861	0.540049
	gRNA-1859	AAATTCCTAGTGATTTAGAG	GGG	AAATTCCTAGTGATTTAGAGG	0.595931	0.166008	0.0619196
	gRNA-1860	AAATTCCTCAAGAAATATTG	TGG	AAATTCCTCAAGAAATATTGT	0.335687	0.0903448	0.134838
	gRNA-1861	AAATTCGAGAGGTCCACGAA	CGG	AAATTCGAGAGGTCCACGAAC	0.695836	0.131281	0.231772
	gRNA-1862	AAATTCGGAGACATAGCCAG	AGG	AAATTCGGAGACATAGCCAGA	0.806669	0.267199	0.497802
	gRNA-1863	AAATTCGGCAGCGACCACAC	GGG	AAATTCGGCAGCGACCACACG	0.635044	0.188313	0.462788
	gRNA-1864	AAATTCGTTAACATCTGTGT	TGG	AAATTCGTTAACATCTGTGTT	0.289951	0.103031	0.144412
	gRNA-1865	AAATTCTAGTGTGAAACTGA	GGG	AAATTCTAGTGTGAAACTGAG	0.369708	0.143658	0.252609
	gRNA-1866	AAATTCTGAATCAAGCATTC	CGG	AAATTCTGAATCAAGCATTCC	0.133656	0.0779023	0.046875
	gRNA-1867	AAATTCTGAGGGTCCCTGAA	CGG	AAATTCTGAGGGTCCCTGAAC	0.282744	0.0831033	0.137629
	gRNA-1868	AAATTCTGCATCAGAGGCGG	AGG	AAATTCTGCATCAGAGGCGGA	0.635346	0.152592	0.346941
	gRNA-1869	AAATTCTGTACCTTTCGAGA	AGG	AAATTCTGTACCTTTCGAGAA	0.468163	0.130395	0.288582
	gRNA-1870	AAATTCTTAAGGTGAAGCTG	AGG	AAATTCTTAAGGTGAAGCTGA	0.709133	0.186388	0.376798
	gRNA-1871	AAATTCTTCCTTAATGACAT	CGG	AAATTCTTCCTTAATGACATC	0.165513	0.0672919	0.0650834
	gRNA-1872	AAATTCTTGATACGAGGCGG	TGG	AAATTCTTGATACGAGGCGGT		0.0842391	0.247556
	gRNA-1873	AAATTGACCCCGCCATCCAG	CGG	AAATTGACCCCGCCATCCAGC	0.615644	0.179353	0.374877
	gRNA-1874	AAATTGACCTACCCGTGAAG	AGG	AAATTGACCTACCCGTGAAGA	0.579082	0.199974	0.478302
	gRNA-1875	AAATTGACCTATCCATGAAG	AGG	AAATTGACCTATCCATGAAGA		0.394608	0.480392
	gRNA-1876	AAATTGACCTATCCGCGAAG	AGG	AAATTGACCTATCCGCGAAGA	0.36454	0.103173	0.2564
	gRNA-1877	AAATTGACCTATCCGTGAAG	AGG	AAATTGACCTATCCGTGAAGA		0.0991609
	gRNA-1878	AAATTGACCTGCCCGTGAAG	AGG	AAATTGACCTGCCCGTGAAGA	0.603991	0.133006	0.419156
	gRNA-1879	AAATTGATGATCTTATGGAT	TGG	AAATTGATGATCTTATGGATT	0.529335	0.059337	0.207237
	gRNA-1880	AAATTGATGGACAAAAGAAG	TGG	AAATTGATGGACAAAAGAAGT	0.891717	0.3459	0.337484
	gRNA-1881	AAATTGCAAGTGACCTAACC	AGG	AAATTGCAAGTGACCTAACCA	0.42627	0.0878929	0.144179
	gRNA-1882	AAATTGCAGAGCATTATCTG	GGG	AAATTGCAGAGCATTATCTGG			0.402157
	gRNA-1883	AAATTGCAGTTATGCCTTCC	TGG	AAATTGCAGTTATGCCTTCCT	0.104047	0.0676593	0.0786786
	gRNA-1884	AAATTGCCATAGAGGCGTGG	TGG	AAATTGCCATAGAGGCGTGGT	0.600358	0.121217	0.310665
	gRNA-1885	AAATTGCGTCCCCTCAGCGG	CGG	AAATTGCGTCCCCTCAGCGGC	0.835679	0.291686	0.588441
	gRNA-1886	AAATTGCTCTCTAACATGGG	AGG	AAATTGCTCTCTAACATGGGA	0.790629	0.115335	0.483675
	gRNA-1887	AAATTGCTTCCTTATCATGG	GGG	AAATTGCTTCCTTATCATGGG		0.232911
	gRNA-1888	AAATTGGAAGAAATCTTGCG	GGG	AAATTGGAAGAAATCTTGCGG	0.900487	0.352941	0.56033
	gRNA-1889	AAATTGGAGAATAACATGCG	TGG	AAATTGGAGAATAACATGCGT	0.79658	0.297837	0.383453
	gRNA-1890	AAATTGGAGGCTGAAAGCAT	GGG	AAATTGGAGGCTGAAAGCATG	0.700877	0.227298	0.472265
	gRNA-1891	AAATTGGCAAAGTCAAAACG	GGG	AAATTGGCAAAGTCAAAACGG	0.880972	0.465066	0.533338
	gRNA-1892	AAATTGGCGGTAAACCAGAT	GGG	AAATTGGCGGTAAACCAGATG	0.413515	0.093051	0.173518
	gRNA-1893	AAATTGGCTTGGGCTCATCA	AGG	AAATTGGCTTGGGCTCATCAA	0.466295	0.154973	0.321962
	gRNA-1894	AAATTGGTACACAGTCCACA	TGG	AAATTGGTACACAGTCCACAT	0.57971	0.156772	0.401304
	gRNA-1895	AAATTGGTCGAATTGTGTCA	AGG	AAATTGGTCGAATTGTGTCAA		0.0749672	0.318071
	gRNA-1896	AAATTGGTGAAACACTACAC	AGG	AAATTGGTGAAACACTACACA	0.648102	0.1959	0.277059
	gRNA-1897	AAATTGTAAAGTGACCTACC	AGG	AAATTGTAAAGTGACCTACCA	0.462533	0.140917	0.256738
	gRNA-1898	AAATTGTACCAGTTGTGCAC	GGG	AAATTGTACCAGTTGTGCACG	0.532049	0.188818	0.40079
	gRNA-1899	AAATTGTAGATCATGGCAAT	GGG	AAATTGTAGATCATGGCAATG	0.260215	0.0797999	0.0947399
	gRNA-1900	AAATTGTATGTGAAGTCGAA	AGG	AAATTGTATGTGAAGTCGAAA	0.168615	0.057883	0.0474105
	gRNA-1901	AAATTGTATTTAGAGATCTG	TGG	AAATTGTATTTAGAGATCTGT	0.595583	0.202553	0.425312
	gRNA-1902	AAATTGTTCCTCGAGATCTG	AGG	AAATTGTTCCTCGAGATCTGA	0.616063	0.149212	0.38518
	gRNA-1903	AAATTGTTGACCTAAGAGAA	AGG	AAATTGTTGACCTAAGAGAAA	0.625	0.0848946	0.0946692
	gRNA-1904	AAATTGTTGTTCTATAAGAG	TGG	AAATTGTTGTTCTATAAGAGT	0.692423	0.0979319	0.162707
	gRNA-1905	AAATTGTTTCTAGCTCAGTA	AGG	AAATTGTTTCTAGCTCAGTAA	0.287246	0.0660032	0.0718702
	gRNA-1906	AAATTTAACCTCCACGAGGT	GGG	AAATTTAACCTCCACGAGGTG	0.184487	0.136229	0.116637
	gRNA-1907	AAATTTAGAATCGATAACAG	TGG	AAATTTAGAATCGATAACAGT	0.30865	0.0817587	0.0773717
	gRNA-1908	AAATTTAGGTGCGATCACGA	TGG	AAATTTAGGTGCGATCACGAT	0.30483	0.0945862	0.154159
	gRNA-1909	AAATTTATGATAGTTATGCG	AGG	AAATTTATGATAGTTATGCGA	0.484845	0.119276	0.230017
	gRNA-1910	AAATTTCACCCACCTCGGCG	TGG	AAATTTCACCCACCTCGGCGT		0.0878538	0.262229
	gRNA-1911	AAATTTCACGTACTGCCCGC	GGG	AAATTTCACGTACTGCCCGCG	0.656667	0.115932	0.117115
	gRNA-1912	AAATTTCACTTACTTTGGAC	TGG	AAATTTCACTTACTTTGGACT	0.178571	0.110576	0.100132
	gRNA-1913	AAATTTCTTATACTGAACAT	GGG	AAATTTCTTATACTGAACATG	0.333661	0.117625	0.10395
	gRNA-1914	AAATTTGATGCCATCTACCG	TGG	AAATTTGATGCCATCTACCGT	0.358998	0.0876536	0.103487
	gRNA-1915	AAATTTGATTCATCGTAGAG	GGG	AAATTTGATTCATCGTAGAGG	0.223148	0.0891832	0.0518519
	gRNA-1916	AAATTTGATTGTGATCTAAG	TGG	AAATTTGATTGTGATCTAAGT	0.191225	0.0524349	0.143893
	gRNA-1917	AAATTTGGGGTCCATCTAGG	TGG	AAATTTGGGGTCCATCTAGGT	0.342258	0.10758	0.196454
	gRNA-1918	AACAAAAAAACATCCAATCA	GGG	AACAAAAAAACATCCAATCAG	0.457212	0.0800197	0.0683964
	gRNA-1919	AACAAAAACCTTATCAACAT	GGG	AACAAAAACCTTATCAACATG	0.278179	0.0694304	0.0511372
	gRNA-1920	AACAAAAATCAACAAAAGAG	AGG	AACAAAAATCAACAAAAGAGA	0.522692	0.0595404	0.0300888
	gRNA-1921	AACAAAACAAACAAGTGCTG	GGG	AACAAAACAAACAAGTGCTGG	0.670087	0.0950176	0.0583626
	gRNA-1922	AACAAAACCAGAGTCATCTG	GGG	AACAAAACCAGAGTCATCTGG	0.850774	0.264756	0.480392
	gRNA-1923	AACAAAACTATTGTGAGTCG	AGG	AACAAAACTATTGTGAGTCGA	0.587871	0.0580206	0.058261
	gRNA-1924	AACAAAATGGTAGCCACATC	CGG	AACAAAATGGTAGCCACATCC	0.228583	0.050088	0.0660545
	gRNA-1925	AACAAACAAGAGGACTGTGT	TGG	AACAAACAAGAGGACTGTGTT	0.732729	0.176003	0.354511
	gRNA-1926	AACAAACATTTAACTGTGAA	AGG	AACAAACATTTAACTGTGAAA	0.183481	0.0288357	0.0863866
	gRNA-1927	AACAAACCATCAGGTTTCTG	GGG	AACAAACCATCAGGTTTCTGG	0.540101	0.088552	0.197489
	gRNA-1928	AACAAACCGGACTCCCATGG	AGG	AACAAACCGGACTCCCATGGA	0.76798	0.39625	0.48802
	gRNA-1929	AACAAACTAACGTACTCACA	TGG	AACAAACTAACGTACTCACAT	0.596648	0.129002	0.114018
	gRNA-1930	AACAAACTAGCCCTCAAGAC	GGG	AACAAACTAGCCCTCAAGACG	0.833333	0.188451	0.131028
	gRNA-1931	AACAAACTGTACCAGCTGGA	TGG	AACAAACTGTACCAGCTGGAT	0.57391	0.0662165	0.188251
	gRNA-1932	AACAAAGAATCTCCTTGACA	AGG	AACAAAGAATCTCCTTGACAA	0.577612	0.218117	0.331992
	gRNA-1933	AACAAAGATTACCTGGCACA	TGG	AACAAAGATTACCTGGCACAT	0.732023	0.465245	0.571729
	gRNA-1934	AACAAAGCCCAACATACCAG	AGG	AACAAAGCCCAACATACCAGA	0.864905	0.481223	0.714409
	gRNA-1935	AACAAAGCGAACGACTTTCA	GGG	AACAAAGCGAACGACTTTCAG	0.303835	0.0882395	0.12413
	gRNA-1936	AACAAAGCGCTCCCCTTTAG	AGG	AACAAAGCGCTCCCCTTTAGA	0.283816	0.102648	0.153152
	gRNA-1937	AACAAAGGCTAAGTCAACCC	AGG	AACAAAGGCTAAGTCAACCCA	0.948529		0.632805
	gRNA-1938	AACAAAGGCTGCAAAATCAT	CGG	AACAAAGGCTGCAAAATCATC	0.177927	0.0433455	0.0300381
	gRNA-1939	AACAAAGTCTTGCAGTGGCG	TGG	AACAAAGTCTTGCAGTGGCGT	0.837304	0.0357168	0.106126
	gRNA-1940	AACAAATCCCACATAATCAC	AGG	AACAAATCCCACATAATCACA		0.134804
	gRNA-1941	AACAAATCCTCGCTTCTGAA	AGG	AACAAATCCTCGCTTCTGAAA	0.45212	0.123142	0.26028
	gRNA-1942	AACAAATGTGTCCTGAAGTG	TGG	AACAAATGTGTCCTGAAGTGT	0.921626	0.414924	0.33908
	gRNA-1943	AACAAATTCTGAAACGTGTG	CGG	AACAAATTCTGAAACGTGTGC	0.768035	0.0605609	0.0790855
	gRNA-1944	AACAAATTGAATCGTCAATG	AGG	AACAAATTGAATCGTCAATGA	0.627249	0.0793065	0.0643939
	gRNA-1945	AACAACAACGAGATCCTCAG	TGG	AACAACAACGAGATCCTCAGT	0.924689	0.228244	0.215086
	gRNA-1946	AACAACAATGAGCAGAGTTG	GGG	AACAACAATGAGCAGAGTTGG	0.851236	0.249033	0.44564
	gRNA-1947	AACAACACAACTTACCTGAG	AGG	AACAACACAACTTACCTGAGA	0.523784	0.207955	0.249044
	gRNA-1948	AACAACACAAGCAAGTGTGG	TGG	AACAACACAAGCAAGTGTGGT	0.715909	0.586602	0.498375
	gRNA-1949	AACAACACATCCTCTCCAGT	AGG	AACAACACATCCTCTCCAGTA	0.562417	0.185402	0.371409
	gRNA-1950	AACAACAGAAGAGGCCTGCA	TGG	AACAACAGAAGAGGCCTGCAT	0.830303	0.260133	0.503912
	gRNA-1951	AACAACAGCACAATACGACC	AGG	AACAACAGCACAATACGACCA	0.806844	0.609176	0.571957
	gRNA-1952	AACAACAGCACCATCCACCG	CGG	AACAACAGCACCATCCACCGC	0.913242	0.605958	0.742892
	gRNA-1953	AACAACAGCCACAGCATACG	TGG	AACAACAGCCACAGCATACGT	0.786415	0.268877	0.542719
	gRNA-1954	AACAACATAAGATTGAGACC	TGG	AACAACATAAGATTGAGACCT	0.824985	0.470161	0.461419
	gRNA-1955	AACAACATCATGGAACTTCA	GGG	AACAACATCATGGAACTTCAG	0.223086	0.11937	0.122832
	gRNA-1956	AACAACATCTATGTCACAGG	TGG	AACAACATCTATGTCACAGGT	0.715914	0.282621	0.444043
	gRNA-1957	AACAACCAGATCAACAACGC	CGG	AACAACCAGATCAACAACGCC	0.854049	0.493779	0.190378
	gRNA-1958	AACAACCAGATTACTCAGAG	TGG	AACAACCAGATTACTCAGAGT	0.816704	0.0523702	0.0453197
	gRNA-1959	AACAACCCACAAGTCTGTCG	AGG	AACAACCCACAAGTCTGTCGA	0.794404	0.388172	0.437151
	gRNA-1960	AACAACCCGGGGTGGTTCCG	GGG	AACAACCCGGGGTGGTTCCGG	0.784594	0.338588	0.464102
	gRNA-1961	AACAACCGCCTGACTTCCCG	AGG	AACAACCGCCTGACTTCCCGA	0.948234	0.568733	0.713377
	gRNA-1962	AACAACCGGACCGTGCAGCA	TGG	AACAACCGGACCGTGCAGCAT	0.898184	0.360084	0.566858
	gRNA-1963	AACAACCTACTGGACGACAA	CGG	AACAACCTACTGGACGACAAC		0.216099
	gRNA-1964	AACAACCTGGTGTCAGGGAC	TGG	AACAACCTGGTGTCAGGGACT	0.509544	0.0513624	0.0663248
	gRNA-1965	AACAACCTTCCAGACATAGG	GGG	AACAACCTTCCAGACATAGGG		0.343801	0.67284
	gRNA-1966	AACAACGAATGCCCAAAGGT	GGG	AACAACGAATGCCCAAAGGTG	0.843333	0.319199	0.607761
	gRNA-1967	AACAACGAATGCCGGGACGT	TGG	AACAACGAATGCCGGGACGTT	0.589088	0.237917	0.350132
	gRNA-1968	AACAACGACATTGCACCCCG	AGG	AACAACGACATTGCACCCCGA	0.917565	0.497487	0.649569
	gRNA-1969	AACAACGATATGCAGCGCCG	AGG	AACAACGATATGCAGCGCCGA	0.863733	0.358006	0.416925
	gRNA-1970	AACAACGTCTGTACTCGAGC	CGG	AACAACGTCTGTACTCGAGCC	0.693455	0.183573	0.385193
	gRNA-1971	AACAACTATCGTTACCACAG	AGG	AACAACTATCGTTACCACAGA	0.908475	0.46739	0.661755
	gRNA-1972	AACAACTGAGGGGCATTCCA	AGG	AACAACTGAGGGGCATTCCAA	0.778226	0.21642	0.302092
	gRNA-1973	AACAACTGGAAACCTCCAGG	AGG	AACAACTGGAAACCTCCAGGA	0.911247	0.545882	0.555031
	gRNA-1974	AACAACTGGACCCCTCTCAG	AGG	AACAACTGGACCCCTCTCAGA	0.861155	0.49897	0.624595
	gRNA-1975	AACAACTGTGTGATACACTC	CGG	AACAACTGTGTGATACACTCC	0.708361	0.218571	0.0720466
	gRNA-1976	AACAACTTCACATACTCTCC	TGG	AACAACTTCACATACTCTCCT		0.121049	0.318352
	gRNA-1977	AACAACTTCAGTCTGACTCA	GGG	AACAACTTCAGTCTGACTCAG	0.776672	0.375641	0.583286
	gRNA-1978	AACAACTTCATCAACTAACT	GGG	AACAACTTCATCAACTAACTG	0.185361	0.0827419	0.0736323
	gRNA-1979	AACAACTTCCACGCAGCCGG	GGG	AACAACTTCCACGCAGCCGGG	0.91812	0.351306	0.515022
	gRNA-1980	AACAACTTGCCCACTCATGG	AGG	AACAACTTGCCCACTCATGGA		0.181159	0.481555
	gRNA-1981	AACAAGAAAGAGGAGCGCGG	CGG	AACAAGAAAGAGGAGCGCGGC	0.919195	0.701538	0.350735
	gRNA-1982	AACAAGAAGGAGATTCAGAA	GGG	AACAAGAAGGAGATTCAGAAG			0.0477355
	gRNA-1983	AACAAGAATTGTAATGACCC	TGG	AACAAGAATTGTAATGACCCT	0.873296	0.260828	0.378201
	gRNA-1984	AACAAGACCCCAGATTACCG	GGG	AACAAGACCCCAGATTACCGG	0.951401	0.692649	0.786371
	gRNA-1985	AACAAGAGAGTCCAAAGCTA	TGG	AACAAGAGAGTCCAAAGCTAT			0.34359
	gRNA-1986	AACAAGAGCAATTTCAGTCG	GGG	AACAAGAGCAATTTCAGTCGG	0.78536	0.246206	0.601714
	gRNA-1987	AACAAGAGCTTAGTGAGCCA	GGG	AACAAGAGCTTAGTGAGCCAG	0.749214	0.220332	0.510993
	gRNA-1988	AACAAGATCACTGTGTGTTG	TGG	AACAAGATCACTGTGTGTTGT	0.742096	0.103133	0.364186
	gRNA-1989	AACAAGATTGCGGTCAGCTA	AGG	AACAAGATTGCGGTCAGCTAA	0.741699	0.0556173	0.0671443
	gRNA-1990	AACAAGCAGTTGAGCAGAAT	TGG	AACAAGCAGTTGAGCAGAATT	0.299457	0.0443399	0.0762741
	gRNA-1991	AACAAGCATACCTCTTTGGC	TGG	AACAAGCATACCTCTTTGGCT	0.508274	0.231581	0.334953
	gRNA-1992	AACAAGCATGAGGCAGGAGA	GGG	AACAAGCATGAGGCAGGAGAG	0.872132	0.32505	0.22662
	gRNA-1993	AACAAGCCTGACAGCCACGG	CGG	AACAAGCCTGACAGCCACGGC	0.9327	0.460762	0.662193
	gRNA-1994	AACAAGCTAGAACTGCAGTT	GGG	AACAAGCTAGAACTGCAGTTG		0.371415	0.376317
	gRNA-1995	AACAAGCTCCCCAGTAACCG	GGG	AACAAGCTCCCCAGTAACCGG	0.924172	0.583408	0.865975
	gRNA-1996	AACAAGCTTAGAGATTACCG	GGG	AACAAGCTTAGAGATTACCGG	0.936556	0.68832	0.730826
	gRNA-1997	AACAAGGAAAGCGAGTCCTG	GGG	AACAAGGAAAGCGAGTCCTGG	0.901795	0.515944	0.674427
	gRNA-1998	AACAAGGAGACACTGCTCGC	CGG	AACAAGGAGACACTGCTCGCC	0.564655	0.357272	0.513392
	gRNA-1999	AACAAGGCCATTCGTATTTC	TGG	AACAAGGCCATTCGTATTTCT	0.111258	0.0759325	0.0734551
[truncated: 57,853 more rows]
